# Supplementary material for: Synaptic Interactome Mining Reveals p140Cap as a New Hub for PSD Proteins Involved in Psychiatric and Neurological Disorders
Source: Front Mol Neurosci. 2017 Jun 30;10:212. doi: 10.3389/fnmol.2017.00212 (PMC5492163; doi:10.3389/fnmol.2017.00212)
Supplement: Supplementary file 1 [file Table1.XLSX]

## Sheet: DEFILIPPI2_iBAQ-BH
Supplemental Table 1: list of proteins identified and quantified in p140Cap WT and KO co-IPs.
Protein name	Gene names	Welch test Significant	-Log10(Welch test p-value)	Fold change	Razor + unique peptides	Unique + razor sequence coverage [%]	Mol. weight [kDa]	KO1-1	KO1-2	KO2-1	KO2-2	KO3-1	KO3-2	WT1-1	WT1-2	WT2-1	WT2-2	WT3-1	WT3-2	Majority protein IDs
SRC kinase-signaling inhibitor 1	Srcin1	+	7.46175	195.148	82	71.6	126.99	20.4225	20.5461	20.7356	20.8325	20.9685	20.9862	27.6352	27.5831	28.8289	28.7584	28.642	28.6943	B1AQX6;B1AQX7
Protein D630045J12Rik	D630045J12Rik;Kiaa1549	+	3.08311	61.8947	12	9.3	179.21	14.0437	14.0849	16.1817	10.0788	15.2623	15.5461	19.8524	19.5182	20.1064	19.7735	20.7587	20.8989	D3YTS3;Q68FD9;F7ATU7
Uncharacterized protein C9orf172 homolog	Gm996	+	3.071	59.172	31	39.9	107.18	19.4937	19.7817	17.6577	16.5655	14.1532	17.1965	23.2059	23.1932	23.2308	23.1406	23.7073	23.6916	A2AJA9
Protein Plekha5	Plekha5	+	4.16101	52.4093	26	25.9	144.35	17.3802	17.5043	16.4112	15.7415	13.7379	16.6304	21.5054	21.3415	22.0477	21.947	22.349	22.4854	E9Q6H8;Q6ZPK1;Q8CIA7
Nesprin-1	Syne1	+	3.75071	49.0635	70	9.7	1009.9	14.9821	15.1508	14.5969	14.2871	11.2808	12.6791	19.3876	19.0864	19.1563	19.2041	19.9823	19.8595	Q6ZWR6
Protein Raph1	Raph1	+	7.29665	47.8942	20	23.9	136.74	14.9413	15.689	14.7056	14.0205	15.2623	15.5461	19.7192	19.8758	20.715	20.7869	21.5652	20.9934	F2Z3U3;F2Z4B7;G5E867
Leucine-rich repeat transmembrane neuronal protein 1	Lrrtm1	+	4.96283	46.8184	6	12.8	58.717	16.0383	17.6663	14.6704	16.1763	15.9881	15.5461	21.7024	21.1497	21.4137	21.3249	21.9892	21.7996	Q8K377
Claudin-12	Cldn12	+	4.52209	43.0379	3	16	26.994	18.2776	17.5993	16.1817	16.1763	15.2623	15.5461	21.5574	21.5965	21.6648	21.819	22.4258	22.545	Q9ET43
Homer protein homolog 2	Homer2	+	5.54874	42.9353	7	22.6	40.57	15.5491	17.5178	16.1817	16.1763	15.2623	15.5461	21.421	21.1024	21.4738	21.3017	21.454	22.025	Q9QWW1;E9Q4F9
Ectonucleotide pyrophosphatase/phosphodiesterase family member 6	Enpp6	+	5.98229	42.5986	13	37.7	50.618	17.5907	16.836	15.8583	15.5166	15.2623	15.5461	21.2552	21.9073	20.454	20.6214	22.523	22.3254	Q8BGN3;D3YU63
Armadillo repeat protein deleted in velo-cardio-facial syndrome homolog	Arvcf	+	5.20333	42.0551	24	37.6	105.06	15.9339	16.1916	16.3138	14.5183	17.17	17.8639	20.8977	20.7239	22.2863	21.6957	22.4116	22.3416	P98203
ADP-ribosylation factor GTPase-activating protein 2	Arfgap2	+	3.84909	40.7383	5	10.2	56.598	14.1001	15.689	17.6493	13.3378	15.2623	15.2826	20.5935	20.5391	20.723	19.6435	20.8292	21.0827	Q99K28
PDZ domain-containing protein 11	Pdzd11	+	9.67874	36.908	4	44.3	16.182	15.7688	15.689	16.1817	16.1763	15.2623	15.5461	20.8544	20.6699	20.5394	21.2008	21.4662	21.1285	Q9CZG9
Transmembrane glycoprotein cadherin-10	Cdh10	+	8.69282	35.2574	9	14.5	88.253	15.7688	15.689	16.1817	16.1763	15.2623	15.5461	20.2783	20.4486	20.9376	21.1041	21.3524	21.3422	Q8VI68;P70408;H3BKV8
Citron Rho-interacting kinase (Fragment)	Cit	+	4.79076	35.2571	30	22.3	187.66	16.801	16.4359	16.7757	15.5696	15.2652	14.3229	20.8006	20.7372	20.7024	20.9185	21.456	21.3948	F6SBR5;P49025;E9QL53;D3Z1U0;D3YU89
Myosin-14	Myh14	+	2.48938	34.412	22	14.4	228.58	14.48	14.1898	13.967	16.1763	17.0323	18.2646	25.9517	19.3161	19.1648	19.5113	20.3145	20.4806	Q6URW6;K3W4R2
Cadherin-2	Cdh2	+	6.65328	33.0985	17	31.4	93.856	19.2889	18.2897	17.4894	18.4428	18.8867	18.8103	23.4396	23.1684	23.5464	23.4412	24.0703	23.834	D3YYT0;Q8BSI9;Q3UIC2;P15116
Putative uncharacterized protein	Cdh11	+	9.40248	32.8092	7	13.4	88.125	15.7688	15.689	16.1817	16.1763	15.2623	15.5461	20.2635	20.6829	20.5565	20.9768	21.1001	21.2604	Q8C7Q6;P55288
Brain-enriched guanylate kinase-associated protein	Begain	+	4.93147	32.7682	14	34.5	65.308	18.0331	17.0693	15.862	16.1199	15.2623	15.5461	21.3616	21.3481	20.8964	20.6914	21.801	21.9995	Q68EF6;F8WIG2;A0A087WQY4
SH3 and multiple ankyrin repeat domains protein 1	Shank1	+	3.57478	30.8591	61	43.2	225.46	20.1672	20.2664	19.0101	19.1913	17.0791	16.8952	23.4502	23.5041	23.3759	23.5277	24.2032	24.234	D3YZU5
Voltage-dependent calcium channel gamma-3 subunit	Cacng3	+	3.78378	30.6976	4	20	35.515	18.6737	18.4362	18.2112	16.1763	15.2623	17.0929	21.9145	22.2164	21.7778	22.1024	22.5943	22.8874	Q9JJV5;S4R247
Protein Ppp1r9a	Ppp1r9a	+	6.83238	28.9492	24	32.3	107.17	18.4819	19.0883	17.2866	17.5029	17.7418	18.3688	22.7257	22.5615	22.451	22.5453	23.6372	23.6822	H3BKQ7;Q7TSA7;H3BJD0;Q3UUK5;H3BL28;Q7TN74;H3BJD6;Q3UXW4
Rap guanine nucleotide exchange factor 2	Rapgef2	+	2.90238	27.4473	17	16.4	166.43	14.8159	13.3696	17.0066	17.7617	15.2623	13.0997	20.485	19.4614	19.5966	19.8442	20.2668	20.3332	E9QNQ4;Q8CHG7;Q6NXI4;A0A0A6YWG7
Actin-binding LIM protein 3	Ablim3	+	3.71564	27.3201	11	22.6	77.63	16.3799	13.0898	16.1817	16.1763	16.012	14.3811	19.8285	20.2911	19.6453	20.0649	20.5421	20.4801	Q69ZX8
Ubiquitin carboxyl-terminal hydrolase CYLD	Cyld	+	4.02188	26.8565	21	28.9	106.58	17.1606	17.3982	17.8959	18.2706	15.6504	15.7092	21.6472	21.8303	21.5449	21.7275	22.1493	21.6689	Q80TQ2;Q3V028;Z4YJJ5;Q3TJI3
SH3 and multiple ankyrin repeat domains protein 3	Shank3	+	4.75674	25.3576	57	45.6	185.39	20.051	20.19	19.3028	18.9768	18.2728	17.8227	23.4986	23.4634	23.5209	23.665	24.2052	24.2491	Q4ACU6
Sipa1l1 protein	Sipa1l1	+	4.05131	24.5707	42	39.5	189.01	19.1343	19.521	18.0655	18.1953	16.8153	16.6954	22.3589	22.5786	22.5249	22.3848	23.1865	23.1061	Q4VBF8;Q8C0T5
Actin-binding LIM protein 1	Ablim1	+	4.18169	23.0692	20	36.4	77.222	17.695	19.3051	17.1167	15.9621	17.7866	17.7228	21.8643	21.9927	21.7919	21.9842	22.4805	22.6421	E9Q9C4;E9Q9C0;B9EIV0;E9Q9C1;E9Q9C2;Q8K4G5;E9QK41;Q3UP03;E9Q9C7;E9Q030;E9Q9Q7;E9Q9D1;E9Q9D2;Q3TAG5
MCG130431, isoform CRA_a	Grip2	+	3.07852	22.9419	11	13	112.26	16.4582	16.821	13.9775	17.9638	15.2623	14.2225	20.2476	20.2938	20.2295	20.174	20.5718	20.3082	G3XA20;E0CXS4;E0CXE0
Cat eye syndrome critical region protein 6 homolog	Cecr6	+	3.60529	22.9235	8	23.3	58.158	18.396	16.8258	16.826	18.4318	15.2623	15.5461	21.4848	21.4509	21.5813	20.6359	21.4238	21.8238	Q99MX7;B2RQD1
Putative uncharacterized protein	Sptb	+	3.70792	22.5581	44	24.7	268.09	16.2049	17.2987	14.6385	15.4238	17.7157	17.0861	20.7356	21.0253	20.7716	20.633	21.1761	20.9997	Q3UGY4;Q3UGX2;B2RX08;E9Q397;P15508
Protein phosphatase 1 regulatory subunit 29	Elfn2	+	3.76858	22.3019	9	12.8	90.028	18.3542	16.8902	16.1817	17.5491	15.2623	15.5461	20.9926	21.0324	20.898	20.8338	21.5014	21.3998	Q68FM6
Latrophilin-1	Lphn1	+	3.62465	21.8495	23	23.9	166.44	16.8327	14.9535	17.7488	17.5297	16.186	14.4113	20.5577	19.9828	20.8723	20.5179	21.3231	21.1053	E9Q9Q9;E9Q3V9;Q80TR1;H7BX15
TNF receptor-associated factor 3	Traf3	+	4.49033	21.7426	20	42.3	64.293	19.0316	18.5785	17.7431	18.2751	17.0124	16.8311	22.4736	22.2575	22.0503	22.2091	22.56	22.5759	Q60803;Q3UHM2;Q3UHJ1
Protein Ankrd29	Ankrd29	+	7.19109	21.6189	6	30.8	29.921	16.5218	16.3707	16.1817	16.1763	15.2623	15.5461	20.0666	20.4887	20.2269	20.5396	20.8883	20.4539	D3YTU5;D3YVV3
Catenin alpha-2	Ctnna2	+	8.43777	21.5669	49	63.5	106.73	21.5877	21.5668	21.0518	21.0423	21.5837	21.3869	25.3886	25.4579	25.8086	25.6198	26.3066	26.2223	E0CXB9
Gria3 protein	Gria3	+	2.43055	21.1698	22	32.3	100.44	20.3668	20.6288	19.0379	19.4723	15.157	16.8385	22.8954	22.8121	22.7147	22.6398	23.4978	23.365	A2VDF5;C9K0Y6;Q3TZK0;Q3TTV2
Teneurin-4	Tenm4	+	6.01016	20.8422	27	12.6	308.42	15.7688	14.3218	13.9459	15.2432	15.2623	15.5461	18.299	18.6879	19.8254	19.6394	19.9178	20.0072	Q3UHK6
Sickle tail protein	Etl4;Skt	+	7.14385	20.1294	55	38.7	218.44	20.7561	20.6716	20.7968	20.6918	20.0227	20.0756	24.735	24.9153	24.9455	24.983	24.7483	24.675	E9QAU4;A2AQ25;D3Z781;B2RY09
Pleckstrin homology domain-containing family A member 6	Plekha6	+	6.00761	20.0858	12	15.5	117.1	15.7688	14.8264	15.4338	16.1763	16.5689	16.2576	19.913	19.9506	20.2727	19.8786	20.6762	20.3092	A0A087WRB7;E9PX43;Q69ZU4;Q7TQG1;Q3UEX8;A0A087WP13
Lisch-like isoform 5	Ildr2	+	5.76666	19.9547	13	30.7	60.487	18.333	18.4508	17.6098	17.5584	17.1713	16.434	21.2601	21.5414	21.9085	22.0327	22.362	22.3646	B5TVM7;A0A0A6YVY9;B5TVM4;A0A0A6YXV2;B5TVM2;B5TVM5;A0A0A6YWD2;B5TVM6;A0A0A6YY76;B5TVM8;A0A0A6YY19
Voltage-dependent calcium channel subunit alpha-2/delta-3	Cacna2d3	+	3.2593	19.9428	15	18.1	122.78	17.988	17.9022	16.1048	16.4203	13.9132	15.5461	20.5238	20.4234	20.0831	20.2053	21.1428	21.4029	Q9Z1L5
Latrophilin-3	Lphn3	+	4.54077	19.3514	10	9.9	138.08	14.1342	16.1859	16.4409	16.2021	13.9406	15.5461	18.2052	19.4152	20.0875	20.0393	20.2058	20.143	D3YU23;D3Z6J2;D3YWR3;D3Z4V0;D3YWB1;D3Z6H9;D3Z3X6;D3Z6H7;D3Z634;D3Z593;D3Z3G4;D3YTW7;Q80TS3;D3YVT9;D3Z4S7;D3Z5M6;K3W4M8
Disks large-associated protein 2	Dlgap2	+	4.22068	19.0844	20	26.4	119.07	18.9661	18.8869	18.5816	18.9753	16.5008	17.2703	22.1969	22.1976	22.1675	22.2003	23.0098	22.9349	Q8BJ42;Q0VF59;Q3V2X4
Metabotropic glutamate receptor 1	Grm1	+	6.36822	18.3495	10	9	133.21	14.9454	15.689	15.7718	16.1763	15.2623	15.6353	19.7203	19.5534	19.4111	19.0502	20.0229	20.9083	P97772
Liprin-alpha-3	Ppfia3	+	4.14381	18.2083	12	15.5	116.28	16.5502	16.123	16.1278	16.8997	14.4709	15.0188	20.3735	19.9283	20.0237	19.8302	19.9878	20.166	P60469;B8QI35;C7G3P1;F6UYF1
Protein Lmo7 (Fragment)	Lmo7	+	6.74314	18.1521	39	34	181.91	18.4455	17.4218	17.0242	17.2586	17.2837	16.7879	21.344	21.5376	21.2456	21.1717	21.956	22.0591	F6VG99;E9PYF4;E9PYI7;Q6ZQ32;A0T1J8
Metabotropic glutamate receptor 5	Grm5	+	3.20295	18.0194	13	13.1	131.86	17.3119	16.0326	17.6967	18.8037	15.2623	15.5461	21.1037	20.9819	20.6644	20.7994	21.2463	20.8863	Q3UVX5;B2BH30;B7ZMP7;F6YJ89;E9QMC2;F6WSV0;Q4VA56
Serine/threonine-protein phosphatase 6 catalytic subunit	Ppp6c	+	4.16124	17.8635	5	19.7	35.159	16.2676	15.689	16.1817	18.2669	16.3085	15.5461	20.3479	20.4126	20.5153	20.1895	20.8365	20.9115	Q9CQR6
Protein Frmpd3 (Fragment)	Frmpd3	+	2.82936	17.8198	4	28.8	13.875	18.5769	16.4447	18.2327	14.8103	15.2623	15.0384	20.5216	20.4544	20.2573	20.5478	21.0583	20.4584	B1AVD7;Q8BXG0
RIMS-binding protein 2	Rimbp2	+	2.79751	17.301	12	17.3	118.34	17.9111	18.2706	18.6243	19.1804	15.2623	15.5461	21.553	21.401	21.2864	21.6488	21.8771	21.7052	Q80U40;D3YXR8
Ras homolog gene family, member G	Rhog	+	2.48184	17.0679	4	36.6	21.308	15.7688	19.838	18.8446	18.4004	15.2623	15.5461	21.6023	21.7373	21.2247	20.6325	21.1645	21.8582	Q3UDZ1;P84096;B2KKU6
Glutamate receptor-interacting protein 1	Grip1	+	6.37659	16.9282	9	9.9	114.26	16.737	16.3499	15.1432	16.1763	15.2623	15.5461	19.4872	19.2419	19.7773	20.1953	20.5843	20.4169	H7BX90;H7BX09;D3YWY4;D3Z6T4;D3YZL8;Q6GQT7;Q925T6;Q6NWW3;Q5DTG7
Afadin	Mllt4	+	3.06388	16.8384	25	18.2	206.5	15.9896	14.1882	14.8419	15.2077	18.2106	17.648	19.7319	19.2414	19.6878	20.3035	20.7258	20.8378	Q9QZQ1;E9Q9C3;E9PYX7;E9Q852
SH3 and multiple ankyrin repeat domains protein 2	Shank2	+	4.8275	16.7779	46	48	158.97	20.4098	20.3869	19.3347	19.7728	18.1556	18.6425	23.1321	23.1857	23.2922	23.1505	24.2443	24.1084	Q80Z38;D3Z5K9;D3Z5K8
E3 ubiquitin-protein ligase HECW1	Hecw1	+	6.39655	16.3889	14	12.2	179.47	14.3132	14.9682	16.1693	14.8646	15.2623	14.7764	18.8971	18.7566	18.6398	18.64	19.834	19.7945	Q8K4P8
F-box only protein 41	Fbxo41	+	4.09807	15.99	25	41.8	94.33	19.5404	19.3977	19.1361	18.8288	17.9075	16.9568	22.3831	22.4244	22.2441	22.6455	23.021	23.0437	Q6NS60;Q3UGY7
Neurofilament heavy polypeptide	Nefh	+	5.92457	15.8131	23	25.1	116.99	21.4793	21.7266	20.349	20.7897	21.7177	21.8015	24.9469	24.9997	25.5639	25.1596	25.475	25.6169	P19246;Q80TQ3
Disks large homolog 4	Dlg4	+	5.41718	15.5527	32	48.8	80.471	23.2678	23.2259	22.4976	22.6293	21.7689	21.7312	26.4288	26.3895	26.1827	26.1929	26.8629	26.8185	Q62108
Gamma-aminobutyric acid type B receptor subunit 1	Gabbr1	+	7.45248	15.2782	10	14.5	108.21	15.7688	16.0938	15.7636	14.7406	15.2623	15.5461	19.0893	19.1255	19.2544	19.4495	19.9185	19.9383	Q9WV18;Q8CAF8
Leucine zipper putative tumor suppressor 3	Lzts3	+	5.38892	15.2361	8	17.9	74.985	15.7688	14.8658	16.1817	16.1763	16.5876	16.5817	20.0153	20.0488	18.8393	19.23	20.7732	20.8317	A2AHG0
Cytohesin 1	Cyth1	+	4.60436	15.2076	4	12.6	46.216	15.7602	16.3233	17.5458	17.1924	15.2623	15.895	19.7991	19.9529	20.461	20.2018	20.8811	20.2435	Q8K3E8;Q9QX11;Q3T9T9;Q3TZ02;Q570Y7;Q9ESS4;A2A517
Actin-related protein 3B	Actr3b	+	4.97254	15.1729	8	28.5	47.579	18.4204	18.4921	17.7595	18.1773	16.2237	17.6467	21.5138	21.5357	21.3932	21.261	22.317	22.2394	Q641P0
Neurofilament medium polypeptide	Nefm	+	8.0172	15.0489	32	43.4	95.915	22.935	23.0351	22.2053	22.0028	22.4118	22.416	26.1403	26.0434	26.255	26.2556	26.9073	26.8738	P08553;D3YZ35
Disks large homolog 2	Dlg2	+	4.70475	14.8795	38	51.4	94.879	21.6887	21.5381	20.643	20.8721	19.4063	20.3089	24.5527	24.4995	24.2643	24.3383	25.1012	25.0727	Q91XM9;E9Q2L2;D3YUZ8;D3YWU0
Protein Igsf9b	Igsf9b	+	6.38981	14.7506	9	16.2	79.89	14.6164	15.689	16.1817	16.1763	15.2623	15.5461	18.6215	19.1653	19.3358	19.4932	20.1994	19.9528	D3Z169;E9PZ19
Neurofilament light polypeptide	Nefl	+	7.97938	14.5263	37	70.3	61.508	24.5013	24.4705	23.5682	23.6541	23.9886	23.8305	27.5875	27.6057	27.7709	27.7325	28.288	28.192	P08551;Q05DD2
Rims4 protein (Fragment)	Rims4	+	4.4179	14.4887	6	28	29.198	17.4495	15.689	17.6717	16.6249	15.2623	15.5461	19.2072	20.0793	20.0262	20.0686	21.1334	20.8698	A4FUQ0;P60191
Plakophilin-4	Pkp4	+	4.79045	14.4434	40	46.8	131.55	20.408	20.1645	19.3899	18.9573	20.5484	20.8365	23.6749	23.6586	23.8182	23.8964	24.1643	24.2063	Q68FH0;A2AS45;Q3UIX3;A2AS44;Q05D18
Ensconsin	Map7	+	4.31027	14.4339	7	13.1	82.843	17.4004	17.7995	16.1817	16.6281	15.2623	17.5524	20.2236	20.1835	21.0628	21.1673	20.89	20.4055	E9QMU3;D3YWN7;O88735
Muscular LMNA-interacting protein	Mlip	+	4.42329	14.3922	8	14.5	103.45	15.2792	15.689	16.1817	14.5703	15.4508	13.3017	18.1726	17.9743	18.6731	18.9094	20.0233	19.8033	V9GWW6;V9GXA0;V9GXX2
Alpha-internexin	Ina	+	5.50712	14.3608	28	59.1	55.382	24.7438	24.7756	23.8495	23.9865	23.7031	23.7345	27.8851	27.8991	27.9152	27.8913	28.1558	28.1109	P46660;Q3UMG4
Protein Pakap (Fragment)	Gm20459;Akap2	+	5.87761	14.3233	12	18.6	125.98	15.8274	15.858	16.1817	16.1763	17.6168	16.5075	19.8189	20.0714	19.3098	20.1454	20.859	21.0048	F7AA26;O54931;A2API8;Q8C9L6;Q99L95;Q69ZV5
Liprin-alpha-2	Ppfia2	+	8.32247	13.8837	25	26	143.23	17.8092	17.8718	17.7847	18.1763	17.7346	18.1083	21.4858	21.4981	21.5035	21.5478	22.1029	22.1188	Q8BSS9;B8QI34;Q5DTM9
MAP kinase-activating death domain protein	Madd	+	3.57642	13.8643	17	14.2	177.87	14.7139	15.689	16.6582	16.2528	13.0215	15.5461	19.3445	18.0874	18.2346	19.436	19.9332	19.6054	A2AGQ6;E9QN47;A2AGQ3;A2AGQ8;Q80U28;A2AGR0;A2AGQ4;A2AGR1;A2AGQ2;A2AGQ7;A2AGQ9;A2AGQ5;A6PWP8
Rho GTPase-activating protein 32	Arhgap32	+	3.06418	13.7267	46	31.6	229.72	19.903	19.4358	19.3652	18.9829	16.8371	16.7299	22.0743	21.9958	22.1343	22.2209	22.8087	22.6932	Q811P8;I7HFI3
Catenin delta-2	Ctnnd2	+	6.81639	13.6646	47	50.1	135	20.2548	20.2679	20.3677	20.561	20.9486	20.9111	23.6678	23.7402	24.5511	24.4516	24.7938	24.7407	O35927;E9QKH8;B7ZNF6;Q3USD8
Brain-specific angiogenesis inhibitor 2	Bai2	+	4.37118	13.5526	13	12.5	160.56	17.1358	16.4614	14.971	17.2474	15.2623	15.5461	19.5262	18.9288	20.0268	20.2265	20.2636	20.2152	B1ASC0;H7BX74;Q8CGM1;H7BWZ2;H7BX92
Protein Tmem132b	Tmem132b	+	5.75558	13.3707	9	13.7	119.33	14.583	15.689	16.1817	16.1763	15.2623	15.5461	19.1984	19.0318	19.2702	19.032	19.5596	19.7924	F7BAB2
Striatin-interacting protein 1	Strip1	+	3.21535	13.2421	4	4.4	95.584	15.7688	14.122	16.9538	17.4823	15.0736	14.8706	19.5532	19.6668	19.3099	19.9158	19.1297	19.0579	Q8C079;Q3UGC1
V-type proton ATPase subunit G 1	Atp6v1g1	+	3.25098	13.181	3	39	13.724	17.3771	19.3295	17.6909	16.1763	15.2623	17.709	20.9945	21.6097	20.1778	20.0998	21.5525	21.433	Q9CR51;Q5HZY7;Q3U7E0
Actin-binding LIM protein 2	Ablim2	+	4.54096	13.1633	23	57.7	67.285	20.8411	20.7158	18.666	19.3612	20.255	19.941	23.3895	23.3831	23.5459	23.5545	24.0989	24.1189	E9Q0W6;Q3U409
IQ calmodulin-binding motif-containing protein 1	Iqcb1	+	4.98806	13.0646	8	15.1	68.733	15.8234	15.689	17.0286	17.5964	16.2469	15.5461	19.8506	19.4164	20.6433	20.4122	19.5187	20.3347	Q8BP00
m7GpppX diphosphatase	Dcps	+	3.5775	13.0272	2	6.2	33.121	18.5466	18.0242	16.1817	16.1763	17.3292	15.5461	20.0912	20.0552	20.9513	20.9097	20.9888	21.0285	Q3TBW9;Q9DAR7;D6RFQ0
Glutamate receptor ionotropic, NMDA 2A	Grin2a	+	3.93523	12.9647	30	26.8	165.42	19.8142	19.9988	19.6875	19.4086	17.9601	17.7973	22.6413	22.6507	22.5843	22.5605	23.195	23.2137	P35436
Ras GTPase-activating-like protein IQGAP2	Iqgap2	+	3.04827	12.9441	15	12.5	180.53	12.984	15.2519	16.2374	16.3324	16.7189	15.8464	19.1095	18.8036	19.3065	19.2972	19.301	19.7184	Q3UQ44;Q8C9I3;Q7TMU5
Alpha-actinin-4 (Fragment)	Actn4	+	2.89408	12.8051	2	6.6	59.897	18.7792	15.689	16.1817	16.1763	15.6471	18.9379	20.5242	20.0342	20.2158	20.1944	21.3335	21.181	E9Q2W9
Homer protein homolog 1	Homer1	+	7.53211	12.7587	19	65.6	41.412	22.4612	22.6901	22.2204	21.9264	21.6891	21.7462	25.702	25.7897	25.5058	25.5583	26.1083	26.1097	Q9Z2Y3;D3Z6A7;E9Q0I8;E9Q0I7
Versican core protein	Vcan	+	5.09306	12.6711	4	7.5	74.318	15.387	17.0901	16.4845	16.1763	15.2623	15.5643	19.9302	20.1908	19.5437	19.3555	19.3253	19.5998	E9QMK3;E9QMK2;G3XA35;E9PYH0;Q62059;F7B603;Q3TTS3;Q8C9U7;Q8BS97;Q4VA91;Q3TNR6;Q3UXS4;Q05CR7
Cadherin-4	Cdh4	+	5.99331	12.5013	3	3.8	100.03	15.7688	15.689	16.1817	16.1763	15.2623	15.5461	18.9204	18.5337	19.4065	19.5966	19.9862	20.0448	P39038
Protein Sptbn2	Sptbn2	+	5.71779	12.441	95	51.7	270.92	21.7434	21.573	20.8745	20.9015	20.2361	20.2662	24.3258	24.395	24.3117	24.3092	25.0442	25.0311	Q68FG2;Q3UGZ4;Q6A087
NACHT and WD repeat domain-containing protein 2	Kiaa1239	+	4.54807	12.4111	18	12.3	197.41	16.3255	15.9258	14.9239	15.7992	15.2623	15.5461	18.3815	18.374	19.2943	18.8666	20.2524	20.4155	Q6P5U7
Peroxisomal targeting signal 1 receptor	Pex5	+	3.67907	12.3235	6	14.4	69.836	15.7688	15.689	17.3604	18.2696	15.2623	16.7602	19.9258	19.2039	20.7485	20.3337	20.4405	20.1979	D3Z600;O09012
Lzts1 protein (Fragment)	Lzts1	+	4.14174	12.2447	7	21.1	67.231	15.7688	15.689	15.4295	15.6366	15.2623	15.5461	17.8516	19.0933	19.1305	18.8739	20.0968	19.9706	A1L146;P60853;A0PJT4
Protein FAM81A	Fam81a	+	5.81114	12.1603	13	33.8	41.709	19.7653	19.5076	19.2548	19.4671	18.4081	18.3456	22.5783	22.9589	22.3848	22.339	23.117	22.9953	Q3UXZ6
Proline-rich protein 7	Prr7	+	4.71109	12.1431	4	22.3	30.354	15.7688	15.689	16.1817	16.1763	15.2623	15.5461	19.214	18.6999	18.8961	18.862	20.7838	19.7806	Q3V0I2;B2RSG4
Rho guanine nucleotide exchange factor 7	Arhgef7	+	2.66667	12.0376	15	22	97.055	15.4273	14.3542	17.8578	17.4417	16.6466	18.6092	20.0722	19.8379	20.135	20.9192	20.471	20.4384	Q9ES28;D3Z0V2
Putative uncharacterized protein	Ctnnb1	+	6.77081	12.0162	31	57.2	85.496	22.3974	22.4878	21.9137	22.0599	23.0759	23.1448	25.6935	25.6066	26.1608	26.1484	26.522	26.4695	Q3UZT7;Q02248;Q80VE7;E9Q6A9
Ras-related protein Rab-35	Rab35	+	3.27497	11.7748	4	28.9	23.025	15.7688	15.689	16.1817	16.7982	16.4872	19.0258	20.3709	21.0194	17.9511	19.8527	21.3674	20.7348	Q6PHN9;Q3U0T9
Neurabin-2	Ppp1r9b	+	7.45426	11.5629	18	32.2	89.519	21.1231	20.8872	20.1594	20.4412	20.3908	20.658	23.8795	23.8415	23.8806	23.8638	24.6887	24.694	Q6R891
Protein D430041D05Rik	D430041D05Rik	+	3.00124	11.5606	11	13.5	153.38	19.1252	17.8866	17.5959	17.4061	16.28	15.1638	20.6956	20.756	20.7534	20.0979	21.2835	21.0582	D3YZ21;A2BI30;F6ZGR6;Q8BXF0
Signal-induced proliferation-associated 1-like protein 2	Sipa1l2	+	3.11915	11.5335	14	9.9	189.41	14.0194	12.9766	15.1937	16.1763	15.2623	12.8374	18.0937	16.3948	18.8419	16.5162	18.9788	18.807	Q80TE4;B9EK76
Gria1 protein (Fragment)	Gria1	+	2.47678	11.4657	18	23.6	101.46	19.5302	19.4292	19.1918	19.0967	17.7274	15.2186	21.7003	21.6546	21.6938	21.8497	22.1822	22.2289	Q6P9M2;Q7TNB5;C9K0Y4
Voltage-dependent R-type calcium channel subunit alpha-1E	Cacna1e	+	3.93122	11.4555	18	11	257.23	16.4852	16.2204	13.5908	16.4107	15.9984	15.6919	18.3292	18.4889	19.4442	19.2351	20.0142	19.9936	Q61290;B2RWX7;A0A087WS83;E9QK20
Putative uncharacterized protein (Fragment)	Pcdh10	+	5.17108	11.3903	2	8.5	30.934	17.1636	15.689	16.1817	16.1763	15.2623	15.5461	20.1391	18.9454	19.9269	18.393	19.387	20.2859	Q8CC37;Q8CA99;Q925I8;E9PX28;E9PXQ7;Q80TE2;Q3TZ28;Q9Z1B1;Q6P0A6
RAS guanyl-releasing protein 2	Rasgrp2	+	5.5543	11.2077	10	25.2	69.445	15.7751	16.4099	17.3432	17.4581	17.1514	17.3185	20.2697	19.734	20.074	20.0425	21.2568	20.9978	Q9QUG9
Gamma-aminobutyric acid type B receptor subunit 2	Gabbr2	+	3.2575	11.1456	10	13	105.67	17.405	17.8834	18.2429	18.8062	17.0041	15.5461	20.9335	20.8711	20.844	20.7167	21.1202	21.2728	Q80T41
Rho GTPase-activating protein 21	Arhgap21	+	7.22112	11.1258	12	7.5	216.45	16.4175	15.4283	16.3266	15.5141	15.5692	15.805	19.1104	19.0433	19.0455	19.3778	19.7216	19.6171	A0A0A0MQE8;B2RWX1;B7ZCJ1;Q6DFV3;B7ZCJ0;G3UWM5
Putative uncharacterized protein	Flrt2	+	4.24814	11.0568	6	11.4	71.068	15.5043	13.7104	16.1817	16.1763	15.8752	16.2259	18.6503	18.6428	18.6516	18.8388	20.1714	19.5201	Q3UVS6;Q6A073;Q8BLU0
Neuritin	Nrn1	+	3.48198	11.0205	4	36.6	15.353	22.1886	21.9176	21.3687	19.869	19.909	20.6501	24.4882	24.4624	24.2955	24.2888	24.5576	24.5832	Q8CFV4;D3Z4E2
Leucine-rich repeat-containing protein 7	Lrrc7	+	6.35466	10.956	63	51.9	166.9	20.9668	20.9652	20.5346	20.4307	19.6373	19.8847	23.5103	23.5777	23.5504	23.6548	24.4138	24.4343	Q80TE7;E9Q6L9;B9EHV0
MKIAA0743 protein (Fragment)	Nrxn3	+	4.0284	10.9536	13	14.5	132.78	15.7688	15.558	17.0051	16.6347	17.4824	17.433	20.2696	20.1071	19.8449	20.1476	20.331	19.9017	Q6ZQ56;Q6P9K9;A0A087WPQ9;E9Q2X2
Amyloid beta A4 precursor protein-binding family B member 1	Apbb1	+	3.08431	10.8971	9	29.3	49.998	15.0404	17.584	17.7348	18.6216	17.6444	18.8477	20.4931	20.1756	21.4293	21.0988	21.4789	21.4723	A0A087WR62;A0A087WPS7;A0A087WPI2;Q9QXJ1;Q80Y77;Q8R1Y7;A0A087WQC5
Inwardly-rectifying K+ channel protein (Fragment)	Kcnj4	+	5.22232	10.5958	6	19.1	49.513	15.7688	15.689	16.7776	16.6064	15.2623	15.5461	19.8028	19.6283	18.6747	18.2082	19.8668	19.9019	Q8R434;Q8R435;P52189;Q9QYK8
Hyaluronan and proteoglycan link protein 1	Hapln1	+	3.90385	10.5926	4	14.9	40.477	15.7688	18.1592	15.6576	17.2934	16.8127	16.9251	20.5077	20.4991	19.5874	20.0689	20.0407	20.3429	Q9QUP5
Wiskott-Aldrich syndrome protein family member 1	Wasf1	+	3.2693	10.5924	5	11.6	61.508	15.5323	15.5711	14.9668	15.5008	15.6753	15.5206	19.5271	19.4031	19.441	17.9643	19.869	16.9921	Q8R5H6
Regulator of G-protein signaling 17	Rgs17	+	2.63332	10.5387	2	12.9	24.345	18.2433	18.4231	16.1817	18.2086	15.2623	15.5461	20.3055	20.4006	20.3324	20.3147	20.2722	20.6253	Q9QZB0;Q8C5F3;Q6P208;Q8BR34;G5E8E0;F8WH97
Proline-rich transmembrane protein 3	Prrt3	+	4.35557	10.4914	15	24.9	101.22	18.151	18.2431	19.2167	19.6007	18.0547	18.5394	20.6268	21.089	22.79	22.6809	22.482	22.4839	Q6PE13
Protein piccolo	Pclo	+	4.45706	10.4254	144	39.5	550.83	21.0667	21.2518	20.689	20.8065	19.7541	19.7712	23.8948	23.8992	23.802	23.86	24.1046	24.0708	Q9QYX7
Alpha-actinin-2	Actn2	+	7.41388	10.3471	32	44.7	103.83	20.6689	21.0021	20.2648	19.8792	20.4372	20.1771	23.4217	23.5037	23.5142	23.6749	24.2329	24.3089	Q9JI91;Q8K3Q4;Q5FW75
Putative uncharacterized protein (Fragment)	Magi1	+	7.81536	10.2583	2	5.8	53.504	15.7688	15.689	16.1817	16.1763	15.2623	15.5461	18.7391	18.6882	19.5141	19.4687	19.1801	19.1861	Q8CCP7;Q4VBG2;Q5DTM1;Q3TQ86;Q4H4B5;E9PZ12;B9EKC0;Q4H4B4;Q6RHR9
Catenin (Cadherin associated protein), delta 1, isoform CRA_a	Ctnnd1	+	3.6807	10.251	28	40.7	104.1	19.5075	19.1237	18.9991	19.2634	21.3727	21.3233	22.5791	22.5664	23.2552	23.3758	23.967	23.9922	G3X9V2;P30999;E9Q8Z6;E9Q8Z8;E9Q8Z4;E9Q8Z9;D3Z2H2;E9Q901;E9Q904;E9Q986;D3Z7H6;E9Q907;E9Q905;D3Z2H7
Putative uncharacterized protein	Atp6v1d	+	2.56571	10.1359	5	21.5	28.355	20.0905	19.5708	20.4207	20.0502	22.9178	17.7672	22.3502	22.1009	24.0845	24.1989	24.0682	24.0629	Q3UJH5;Q3U861;Q3U684;P57746;Q3UK81
FERM domain-containing protein 4A	Frmd4a	+	3.50836	10.1148	11	16.6	113.88	16.9322	13.8211	15.7463	16.6607	14.6804	15.5461	18.4593	17.7726	19.0958	18.9163	19.4498	19.7234	Q8BIE6;H3BIZ7;H3BL79;Q3TB04
Dagla protein (Fragment)	Dagla	+	8.86657	10.0458	7	7.9	115.24	15.2748	15.689	15.7436	15.0101	15.2623	15.3742	18.3882	18.7094	18.5159	18.8802	18.6788	19.1527	A4FU75;Q6WQJ1
Teneurin-2	Tenm2	+	4.84436	9.93214	20	10.8	306.46	16.2993	14.5473	16.8539	15.8677	16.2186	16.0356	18.8388	18.166	19.3079	19.7793	19.7443	19.8587	Q9WTS5;A0A0A0MQB7;A0A0A0MQ92;B9EJ72
Membrane protein, palmitoylated (Fragment)	Mpp1	+	2.52685	9.77781	8	29.3	47.7	15.7688	13.6187	15.6341	16.0401	18.0313	17.9398	19.0611	18.2272	20.8881	20.7066	18.7805	19.1063	Q684Q6;Q542P4;P70290;B7ZCL8;A2AN84;B7ZCL9;B7ZCM0
Serine/threonine-protein kinase TBK1	Tbk1	+	4.01826	9.72078	10	17.3	83.424	16.746	16.8414	16.8526	17.8492	15.2623	15.5461	19.4417	19.107	20.5174	20.1844	19.821	19.7125	Q9WUN2;A1L361;Q3THP3
Cortactin-binding protein 2 short form	Cttnbp2	+	6.87891	9.71532	7	14.3	67.548	15.7688	15.689	16.1817	16.1763	15.2623	15.5209	19.5942	18.9896	18.5262	18.5197	19.1953	19.4554	R7RU63;R7RVD4;B9EJA2
Dystonin	Dst	+	4.82961	9.6991	71	12.8	834.21	16.6455	16.968	15.4931	15.5166	16.2673	16.1961	19.4308	19.5131	19.189	19.338	19.6237	19.6592	Q91ZU6;S4R1P5;E9Q9X1;A0A087WSP0
Glutamate receptor ionotropic, NMDA 2B	Grin2b	+	4.85836	9.59116	39	33.4	165.96	21.2645	21.4095	20.6937	20.5905	19.5032	20.0379	23.6171	23.6104	23.5908	23.5524	24.3134	24.3854	Q01097;G3X9V4
Protein TANC2	Tanc2	+	4.05633	9.58192	48	34.1	220.26	19.5777	19.7463	19.2614	19.6558	17.9696	17.7287	21.8003	21.865	22.2781	22.0953	22.6885	22.7741	A2A690
Immunoglobulin superfamily member 21	Igsf21	+	3.12852	9.57558	5	14.3	51.937	17.9334	15.9332	16.4424	16.1763	15.2623	18.6129	20.0219	19.7501	19.1074	19.8204	20.8439	20.3728	Q7TNR6
Putative uncharacterized protein	Cfl2	+	4.58959	9.56046	6	49.4	18.709	19.5925	18.3448	18.5035	20.3315	19.0076	19.999	22.3253	21.8797	22.2963	22.6459	23.1464	23.0278	Q3UHW9;P45591
Serine/threonine-protein kinase PAK 7	Pak7	+	5.80716	9.52846	19	34.6	80.947	19.9532	19.7019	19.3351	19.9712	18.8212	18.9561	22.3532	22.526	22.6774	22.8505	22.954	22.8911	Q8C015;Q8BVB0
Kinesin-like protein	Kif21a	+	3.01155	9.51845	5	4.9	181.4	18.4005	18.0403	17.5502	18.0194	14.7864	17.3839	20.6898	20.5071	19.9939	20.0509	21.1576	21.2858	Q3UHE7;F8WGN6;Q9QXL2;E9Q0J5;Q3V416;Q3TQJ5
Actin-related protein 2/3 complex subunit 1A	Arpc1a	+	3.87609	9.4967	15	51.9	41.626	21.5876	22.0213	21.1811	21.418	19.9011	19.6309	24.2859	24.2272	23.5157	23.8625	24.6961	24.637	Q9R0Q6
Regulating synaptic membrane exocytosis protein 1	Rims1	+	4.24643	9.48902	42	39.2	163.16	20.8555	20.7295	20.3521	19.9461	19.1899	18.9006	23.0241	23.0083	23.036	23.0659	23.6595	23.6575	Q99NE5;F6VBT9;F6VBR4;F6Y0S3;F6VBV0;F6TZK4;Q3UYL2;A0A087WSA4
Protein arginine N-methyltransferase 8	Prmt8	+	3.22545	9.48717	6	18.5	45.276	18.4581	16.8509	17.235	17.7813	15.2623	15.5461	19.9545	19.0926	19.955	19.9085	20.7277	20.9712	Q6PAK3
MCG6023	Synpo	+	7.07896	9.4743	32	57.8	74.016	23.2053	23.2004	22.3432	22.3646	22.2924	22.6184	25.5734	25.5592	25.9077	25.8472	26.2966	26.3044	Q3URF1;Q3TY32;Q8CC35;Q3TA13;Q3U336;E9Q3E2
Gephyrin	Gphn	+	4.59598	9.41127	13	24.3	83.281	16.2536	16.8276	18.2905	17.8543	18.0009	17.6	20.7987	20.7036	20.265	20.6006	21.4449	20.4203	Q8BUV3;A0JNY3
Protein FAM131B	Fam131b	+	4.4504	9.3333	4	15.8	38.958	18.0162	18.3265	18.5455	18.1722	16.4033	16.956	20.1984	20.3711	21.8183	20.8778	21.0728	21.4157	E9Q8P8;A4FUR1;Q3TY60
Kalirin	Kalrn	+	6.37849	9.32284	46	20.2	337	17.6226	17.2323	17.5816	17.4363	17.6494	17.9574	20.5158	20.2534	20.6897	20.678	21.4127	21.2547	A2CG49;F6QYT9;A0A0A0MQF1
Prickle-like protein 1	Prickle1	+	3.36883	9.17909	7	8.9	94.13	17.8903	17.3128	15.1317	15.518	15.2623	15.5461	18.6092	19.2237	18.3622	18.9664	20.4084	20.2813	Q3U5C7
Unconventional myosin-Va	Myo5a	+	5.1932	9.12945	98	54.4	212.33	22.9729	22.9958	22.7341	22.8291	21.593	21.781	25.5403	25.5466	25.4059	25.3791	26.1076	26.0696	D3YZ62;D3Z4J3;Q99104
Prickle-like protein 2	Prickle2	+	4.7622	9.06497	21	41.1	95.78	19.7182	19.5826	19.2825	19.348	18.222	17.8564	21.593	22.0167	21.7904	21.9942	22.9365	22.7606	Q80Y24;A7YQ68
Protein shisa-6 homolog (Fragment)	Shisa6	+	3.30072	8.93389	5	17	56.12	18.3726	15.689	16.6623	17.3258	15.186	17.4275	19.1095	19.416	20.1237	19.7416	20.5043	20.7237	F6VQZ6;Q3UH99
Rap guanine nucleotide exchange factor 4	Rapgef4	+	3.96969	8.90262	26	33.7	115.49	20.8085	20.7236	20.4129	20.4459	19.5074	18.9847	23.2496	23.3345	23.1643	23.2091	23.4534	23.3977	Q9EQZ6;A2ASW4;Q571A8;A2ASW8
Dock4 protein	Dock4	+	3.2702	8.86652	11	7.8	222.19	16.2111	14.8925	13.6941	14.5078	16.5205	16.5556	18.0906	17.9491	18.5676	17.9296	19.5478	19.1871	B2RUG6;P59764
Ankyrin-2	Ank2	+	7.58487	8.83819	113	43.5	428.34	21.4096	21.3717	20.637	20.5744	21.026	20.971	23.9004	23.8994	23.9422	23.9199	24.6223	24.5681	S4R1F9;S4R249;S4R285;Q8C8R3;S4R291;S4R2D0;S4R245;S4R2F3
Noelin	Olfm1	+	2.49734	8.82222	10	26.2	55.427	20.1284	20.2076	20.412	20.2728	17.583	17.1824	22.4009	22.376	22.04	22.2912	22.8032	22.7216	Q8R357;O88998;A3KGE4;G3X9Q7
Claudin-11	Cldn11	+	2.61789	8.76674	3	22.2	22.114	22.657	22.7364	23.4659	22.7974	20.0033	20.4534	25.4438	25.5928	24.6824	24.831	25.1663	25.1892	Q60771
Calcium-activated potassium channel subunit alpha-1	Kcnma1	+	3.24465	8.7383	5	5.8	127.22	17.8753	16.5526	16.5635	15.2182	15.2623	15.5461	19.4426	19.1099	19.2166	19.2126	19.6125	19.1879	J3QN27;J3QMT8;E3VRY4;E3VRY9;C3VLD3;E3VRZ0;Q08460;A0A087WSJ2;E9Q9P4;F7BHL0;J3QP84;F6V0P5;F6XW53;F6ZSN2;E3VS02;E3VS01;E3VS00;E3VS04;E3VRZ4;E3VRZ3;E3VRY7;E3VRY6;E3VRY5;F6WSZ3;E3VRZ6;E3VRZ2;E3VRZ1;E3VRY8;E3VRZ9;E3VRZ7;E3VRZ8;A0A087WQ41;A0A087WRS4;A0A087WQN5;Q3TSL8;E3VRZ5;E3VS03
Kinase suppressor of Ras 1	Ksr1	+	3.7704	8.66952	8	13.4	96.754	15.5242	15.689	16.5811	16.4201	14.4857	14.171	18.0109	17.2253	18.6388	18.911	19.3748	19.406	Q61097;Q5SXE4;Q3UV75
Disks large-associated protein 3	Dlgap3	+	6.3938	8.66127	23	35.8	104.67	20.6091	20.7023	20.3765	20.2646	19.8002	19.5009	23.0209	23.1561	23.2044	23.1337	23.7307	23.6953	B1AS06;Q6PFD5;Q3TY61
G-protein-signaling modulator 1	Gpsm1	+	2.74334	8.63849	14	27.5	74.361	15.7688	17.1127	18.9467	19.7161	18.0459	18.312	20.8835	20.958	21.8358	21.5594	20.3633	20.9668	Q6IR34;Q8R0E6;F6SX81
GTP-binding protein Rit2	Rit2	+	3.0107	8.59577	4	24	24.802	15.7688	15.689	16.8488	18.5447	15.2623	15.5461	17.872	18.4705	20.2591	20.7688	19.4149	19.4962	P70425
Actin-related protein 2/3 complex subunit 5-like protein	Arpc5l	+	3.93809	8.5918	4	53.6	16.98	20.8081	21.1188	19.0745	19.9904	21.2054	21.3483	23.3387	23.532	23.8144	23.2331	24.1948	24.0504	Q9D898;A3KGQ6
Protein XRP2	Rp2	+	4.04416	8.36268	3	9.5	39.376	17.1455	17.0869	17.9119	16.5352	18.0047	15.5461	20.6604	20.7808	19.7325	20.657	19.5941	19.1891	Q9EPK2
Spermatogenesis-associated protein 2-like protein	Spata2l	+	2.57431	8.34919	4	14.6	46.771	15.7688	15.689	15.7156	16.1763	15.2623	15.5461	19.1374	18.5	16.2644	19.2326	18.8322	20.5612	Q8BNN1;B2RTE8
NADH-ubiquinone oxidoreductase chain 5	mt-Nd5;ND5;Mtnd5;Nd5	+	5.22949	8.32645	3	7.9	68.474	16.3024	16.8226	16.4269	16.1763	15.2623	15.5461	18.7146	18.7476	19.5193	18.3311	19.9482	19.6219	Q9MD82;Q7JCZ8;Q7GIP3;Q4JFM6;P03921;N0DTI5;K7XJX5;B9V1K9;B9V192;A3R488;A3R462;A0A067XL99;A0A067XKV1;A0A067XKN8;A0A023J6L2;A0A023J6J5;A0A023J6C1;A0A023J672;A0A023J611;Q3UVI0;Q3UQ68;Q3TRR5;A3E4B7;A0A075DCB1;A0A067XKW0;A0A023J6I6;A0A023J6G8;A0A023J6G4;A0A023J6F2;A0A023J6A9;A0A023J679;A0A023J627;A0A023J5Z8;A0A023J5Y5;A0A023J5X2
Unconventional myosin-XVIIIa	Myo18a	+	3.68435	8.3251	40	27	230.99	17.3961	17.56	16.526	16.5969	18.2381	19.089	19.6963	20.0716	20.4062	20.1739	21.8532	21.5498	K3W4L0;B2RRE2;Q9JMH9;E9QAX2;E9Q405;E9QA74
Calpain 5, isoform CRA_a	Capn5	+	2.69008	8.26584	7	14.2	72.953	16.8422	15.5531	15.1184	16.1763	15.2623	14.9849	18.9383	18.8229	15.9039	19.0696	19.9442	19.5411	Q3U2P3;Q3TPL4;Q3TDS7;O08688
Protein shisa-7	Shisa7	+	3.97585	8.26063	11	23.7	58.333	20.4918	20.4434	19.7156	19.7977	18.6228	18.5937	22.3984	22.1592	22.8159	22.5993	23.0656	22.9042	Q8C3Q5;F6T9T6
Voltage-dependent calcium channel subunit alpha-2/delta-2	Cacna2d2	+	4.78131	8.20434	11	13.1	130.38	14.2067	15.689	16.1817	16.1763	15.2623	15.5461	19.4594	18.611	18.1615	17.8862	18.5304	18.632	Q6PHS9;E9Q683
Neuronal tyrosine-phosphorylated phosphoinositide-3-kinase adapter 1	Nyap1	+	3.06112	8.14101	5	9.7	87.667	14.3927	14.1522	15.6717	17.1006	15.2623	13.8894	17.9874	17.479	18.0257	18.9911	17.8936	18.2433	Q6PFX7;E9PXJ0;Q3URQ9
Cadherin 6	Cdh6	+	3.03063	8.09984	5	7.8	88.324	15.7688	15.689	13.0956	16.1763	15.2623	15.5461	17.5833	16.2198	18.9244	18.7537	19.1207	19.0433	Q3KNZ1;P97326
IQ motif and SEC7 domain-containing protein 2	Iqsec2	+	7.81055	8.0578	40	35.6	162.83	21.3761	21.3965	21.3943	21.0641	20.6576	20.815	23.8325	23.9672	24.0548	24.0827	24.4186	24.4101	E9QAD8;Q5DU25;A4GZ26;D3Z5I6;D3Z6V7
Lipid phosphate phosphatase-related protein type 2	Plppr2	+	3.92826	8.04526	4	13.3	45.593	17.3267	17.1844	17.1339	17.0784	15.2623	15.5461	18.6176	18.8136	19.9617	20.1036	20.3972	19.6869	A0A087WQF0
Coronin-2B	Coro2b	+	7.57426	8.03547	16	41.5	54.936	20.6144	20.1682	20.4497	20.3702	20.7346	20.9341	23.4398	23.4685	23.4775	23.4684	23.7612	23.6941	Q8BH44;G3UW48
Vacuolar protein sorting-associated protein 51 homolog	Vps51	+	2.51509	7.98325	12	19.1	86.186	16.3073	13.4468	17.1495	15.6309	17.3718	15.3015	19.4488	18.6452	18.3439	18.9767	18.8107	18.9643	Q3UVL4
Tubulin alpha-8 chain	Tuba8	+	2.67825	7.90383	2	5.8	50.051	15.4652	18.1841	15.1689	15.6362	15.2623	15.5461	19.439	19.0667	19.6194	20.5396	17.2552	17.2382	Q9JJZ2
Contactin-2	Cntn2	+	3.19886	7.9032	6	7.7	113.22	16.8841	16.1652	16.4042	13.5984	15.2623	15.5461	18.9657	19.2369	19.1536	18.0386	17.73	18.6301	Q61330;Q3UH39;Q3UGZ2
Glutamate receptor ionotropic, NMDA 1	Grin1	+	3.95229	7.79954	34	36.7	108.02	22.2905	22.3786	21.9162	21.7922	20.5856	20.5556	24.4164	24.4502	24.2932	24.2422	24.9621	24.9349	A2AI21;A2AI20;P35438;A2AI19;A2AI14;A2AI17
Oligodendrocyte-myelin glycoprotein	Omg	+	4.34677	7.58755	5	15	49.283	20.5837	20.8895	19.9881	20.7016	19.466	19.4981	23.2688	23.2891	22.9077	22.9276	23.1889	23.0868	Q63912;Q3UVV3;G3XA53
Putative uncharacterized protein (Fragment)	Add2	+	7.55554	7.56379	19	39.5	77.853	20.5612	20.472	20.2035	20.38	19.7132	19.9946	23.0358	23.117	22.9172	22.9818	23.4555	23.3319	Q8C0Y2;Q9QYB8
Microtubule-actin cross-linking factor 1	Macf1	+	7.90253	7.53328	139	24	831.93	18.6568	18.8942	18.1469	18.2019	18.381	18.3221	21.1974	21.1562	21.1848	21.0555	21.756	21.7327	E9QA63;B1ARU4;E9PVY8;A0A0A0MQA6;Q9QXZ0;F7ACR9;F6Q750;B1ARU1
Kelch-like protein 22	Klhl22	+	3.27938	7.48316	16	36.1	71.686	18.0563	17.1102	19.5916	19.6288	18.5202	18.4043	21.2309	21.1529	21.5897	21.6416	21.5906	21.5277	Q99JN2;H9KV05;Q8CDC1
Sprouty-related, EVH1 domain-containing protein 1	Spred1	+	4.21725	7.47684	5	15.3	50.664	15.7688	16.7414	16.1817	17.0078	15.2623	15.5461	19.2447	18.6041	19.0109	19.0318	18.8902	19.141	Q924S8
Rho GTPase-activating protein 23	Arhgap23	+	4.09383	7.43052	14	16.7	139.31	15.7612	17.2696	18.0534	17.8051	16.9462	17.8028	19.5509	19.7299	20.3041	19.9161	20.8341	20.664	F8VQ11;Q69ZH9;B1AQY2;D6RDB5
CAST1/ERC2 splicing variant-1	Erc2	+	6.42287	7.40344	32	37.2	112.1	21.3087	21.3822	21.266	21.1477	20.3907	20.4806	24.5254	23.5396	23.6049	23.5048	24.1744	23.9561	Q5J8K8;Q6PH08;Q5J8K6;Q3UHT7;Q5J8K5;Q5J8K7
Putative uncharacterized protein	Cdk16	+	3.49249	7.3956	4	9.1	52.718	15.9753	16.8953	17.451	15.7696	15.3163	17.7077	18.9563	19.1141	19.1286	19.649	19.515	20.0722	Q3TM24;Q91WP4;Q543G3;Q04735;Q3UPI3
Disabled homolog 2-interacting protein (Fragment)	Dab2ip	+	3.23548	7.38605	10	10.7	119.53	16.811	17.1662	16.5928	16.036	14.6412	14.6792	19.1564	17.9688	19.5568	18.897	18.8075	18.8488	F6RK07;A2AUX5;A2AUX3;Q3UHC7;B7ZD29;Q3U2G7;Q52KF5;F6QQP6
Guanine nucleotide binding protein, alpha z subunit, isoform CRA_a	Gnaz	+	4.12613	7.36528	14	40.8	40.849	21.7211	22.0099	21.7238	21.7001	20.6217	20.392	24.112	24.2346	24.0516	24.1453	24.5253	24.3842	Q542R8;O70443;Q3UYF9
Striatin	Strn	+	2.49194	7.35583	12	19.7	85.965	15.4511	17.685	18.7921	19.6151	18.2126	17.4494	20.9998	20.4596	20.4707	20.1555	21.3065	21.0865	O55106;F8WH41;Q3UWX9
Erbb2ip protein	Erbb2ip	+	5.15509	7.32765	8	6.9	157.89	15.7688	15.6689	16.1817	16.1763	16.0129	14.889	18.6633	17.4194	18.8025	18.9159	19.0528	19.0836	B7ZNX6;B2RUK2;Q80TH2;B7ZNY4;B2RUJ2
Protein spire homolog 1	Spire1	+	3.56206	7.32219	8	17.1	68.45	18.183	18.2979	18.4423	18.6384	16.2733	17.6946	20.6942	20.719	20.785	20.4227	21.0784	21.0639	Q52KF3;D3YTL8;D3Z495
Regulating synaptic membrane exocytosis protein 2	Rims2	+	3.90531	7.3173	10	8.6	172.86	15.7688	14.0361	16.1817	14.9327	14.559	14.4932	17.618	16.4729	18.2355	17.6069	18.7132	18.5527	Q9EQZ7;Q0VF51;D9HP81;Q6ZQ55
Putative uncharacterized protein	Cntfr	+	2.74989	7.2229	3	9.9	40.85	18.5187	17.8298	16.1817	17.325	15.2623	15.5461	19.0829	20.1218	19.0608	18.96	20.4823	20.0713	Q3UVR2;O88507;C9K0Z6;Q9D586
Map3k5 protein	Map3k5	+	2.72606	7.20242	13	11.5	153.61	17.4589	15.5637	17.3841	17.409	14.4263	16.2874	19.0593	18.8204	19.6597	19.5933	19.4342	19.0533	Q14AY4;E9PWG9;O35099
Calmin	Clmn	+	5.09752	7.16861	6	8.6	117.23	15.7688	15.3458	16.1817	16.1763	15.2623	14.5806	18.7187	17.8523	18.396	18.8984	18.0266	18.4735	Q8C5W0;B9EJ15;Q05D14;Q3UGS6
Myosin-10	Myh10	+	3.87938	7.1326	66	40.2	228.99	19.8931	19.9969	19.4409	19.698	21.4781	21.412	22.6595	22.7722	22.7695	22.8315	23.9587	23.9341	Q61879;Q3UH59;Q80T68;Q8BLI1;Q4KMN4
Tyrosine-protein kinase Fyn	Fyn	+	2.90966	7.08113	3	7.3	60.674	16.4205	15.689	15.9736	16.1763	14.7381	15.5461	17.9534	19.2484	16.7323	18.0886	19.3963	20.0684	P39688;D3YZ57
Drebrin	Dbn1	+	6.89884	7.05739	22	45.9	77.286	22.4152	22.3848	21.6049	21.9996	21.6475	21.8151	24.737	24.5723	24.493	24.4305	25.2727	25.2763	Q9QXS6;Q3TRK3
IQ motif and SEC7 domain-containing protein 3	Iqsec3	+	3.70543	7.0308	21	26.3	129.12	18.793	19.325	20.8318	19.4884	18.8054	18.481	21.8092	21.6922	22.0244	22.2679	22.3346	22.4784	Q3TES0;Q3UHJ6
ARF GTPase-activating protein GIT1	Git1	+	3.52658	7.01884	19	39.4	85.299	19.054	18.8769	20.4456	20.8486	20.2749	19.519	22.4627	22.7775	22.7345	22.7256	22.537	22.649	Q68FF6;Q5F258
Limbic system-associated membrane protein	Lsamp	+	5.22304	6.91179	6	22.5	37.31	20.4825	20.7395	19.8209	20.1547	20.0635	19.3047	22.7794	23.2056	22.6416	22.8159	22.7521	23.1057	Q3TYE5;Q8BLK3;A0A087WP80
BTB/POZ domain-containing protein KCTD16	Kctd16	+	5.32072	6.86136	12	29	48.972	19.9055	19.8683	20.0774	19.8033	20.0597	18.551	21.962	22.5017	22.2381	22.1598	22.9912	23.0834	Q5DTY9
NHS-like protein 2	Nhsl2	+	6.07668	6.84509	8	12.6	132.35	16.7213	16.5532	16.2673	16.4618	16.7948	17.2939	18.6329	19.1919	19.7578	19.5278	19.8889	19.7434	E9Q0V6;B1AXH1
Unconventional myosin-Id	Myo1d	+	3.69938	6.83709	31	35	116.08	18.4893	18.9095	18.1114	18.0268	20.185	19.8056	21.1052	21.1618	21.9924	22.2095	21.9882	21.7109	Q5SYD0;B2RWZ2
Breakpoint cluster region protein	Bcr	+	2.81458	6.80139	22	22	143.07	15.9364	18.092	19.1912	19.0057	18.1968	18.4492	20.9359	20.979	21.3104	21.1376	20.3037	20.7997	Q6PAJ1;A2RRK7
Unconventional myosin-VI	Myo6	+	6.1903	6.77228	36	37.4	144.77	20.0027	19.978	19.7415	19.9743	20.2109	20.4651	22.4574	22.4706	22.7484	22.5591	23.3159	23.379	E9Q175;E9PVU0;Q8BK95
Protein C10	Grcc10	+	2.57401	6.76788	2	26.2	13.194	15.7688	15.689	16.1817	16.1763	15.2623	15.5461	16.5283	19.3489	17.6198	19.1533	18.4237	20.1022	O35127
Protein Pgbd5	Pgbd5	+	2.47896	6.73322	7	16.6	58.3	18.413	17.4266	19.1401	19.0403	17.1465	15.5461	20.0026	19.956	20.8961	20.8854	20.8425	20.6377	D3YZI9;D3Z077;G3UX58;Q52KE6
Putative uncharacterized protein	Trim9	+	3.97639	6.7199	10	17.3	87.476	16.976	17.3031	17.4763	18.4705	16.6528	16.0725	19.8005	19.2867	19.5265	20.2289	20.3091	20.2901	Q3TR28;E9QLH4;E9Q524;Q8C7M3
Serine/threonine-protein phosphatase	Ppp1cc	+	6.28641	6.68154	4	21.1	36.983	21.6826	21.7919	21.0809	21.0783	20.932	20.6666	23.677	23.603	23.7024	23.8277	24.4711	24.3924	Q6ZWM8;Q3U7K1;P63087
Protein enabled homolog	Enah	+	4.64343	6.68	3	6.5	83.983	15.7688	15.689	16.8329	16.7623	15.2623	16.2107	18.314	18.6748	18.8086	19.1412	19.002	19.0244	A0A0A6YW06;J3QNM3;E9QKQ9;Q03173;E9QLZ9;A0A0A6YXC8;E9QKR1
Putative uncharacterized protein	Baiap2	+	7.54301	6.67008	26	59	57.595	23.0314	22.9562	22.2686	22.3668	22.5713	22.7648	25.3168	25.2997	25.0874	25.1265	25.7882	25.7669	Q3UKP6;B1AZ46;Q8BKX1;Q3TV50
Cytoskeletal beta-actin (Fragment)	Actb	+	2.94013	6.63654	3	27.9	15.209	21.1795	21.3978	20.4725	18.3415	21.0203	20.9125	22.9532	22.7269	23.263	23.1854	23.7447	23.8333	O89054
Voltage-dependent L-type calcium channel subunit beta-3	Cacnb3	+	3.09826	6.61321	6	16.4	54.395	17.8482	18.4196	16.1121	18.0698	17.3881	16.0679	19.8409	19.8715	20.2173	19.7213	20.4996	20.1073	D3Z3Z3;Q8K5A7;P54285
Serine/threonine-protein kinase WNK2	Wnk2	+	4.99733	6.56379	5	3.2	211.11	15.7688	14.9293	15.4775	15.5466	15.2623	14.9352	18.3445	17.2898	18.4991	18.269	18.5272	17.2773	E9Q6Q2;E0CZE3;E9QMI9;E9QJQ9;E0CYT1;Q3UH66;E9QMI8;E9QM73
Neurocan core protein	Ncan	+	3.79844	6.54793	8	8.3	137.2	17.3017	18.1268	17.144	17.7751	18.0089	15.8941	20.5094	20.3431	20.0499	19.99	19.4364	20.188	P55066
ADP-ribosylation factor GTPase-activating protein 3	Arfgap3	+	3.4477	6.49844	5	11.7	57.455	15.7688	15.689	16.1817	16.1763	17.5921	17.4591	18.1037	17.9784	19.7459	19.2659	19.8547	20.1188	Q9D8S3
Capping protein (Actin filament) muscle Z-line, alpha 1	Capza1	+	3.14207	6.49839	8	52.1	32.953	19.6036	19.4823	18.6863	18.6152	20.9446	21.0466	22.2226	21.7369	22.2633	22.301	22.9091	23.1463	Q5RKN9;Q3UAS2;Q3UJV2
Ephrin type-A receptor 4	Epha4	+	2.61402	6.46951	10	13.7	109.81	17.2824	16.9452	17.756	17.7502	14.4043	16.9733	19.2469	18.9187	19.9224	19.7672	19.7613	19.6568	Q03137;Q99KA8
DmX-like protein 2	Dmxl2	+	2.74571	6.43635	43	19.9	338.2	18.531	18.2605	18.5228	18.63	16.1686	16.621	20.5539	20.5603	20.4059	20.5287	20.4278	20.3749	Q8BPN8;B0V2P5;F6RYL8
Rho GTPase-activating protein 44	Arhgap44	+	3.71643	6.42024	12	20.3	88.993	16.9158	17.0295	18.2496	19.0547	18.3396	18.6559	20.5149	19.9555	21.3558	21.1086	20.8213	20.5848	Q5SSM3;F6T1Y2
SNF-related serine/threonine-protein kinase	Snrk	+	3.28939	6.40066	8	16.3	81.912	15.7688	17.1913	16.1817	16.0541	15.2623	15.5461	17.0259	18.0567	19.0142	18.8052	19.1937	19.978	Q8VDU5;B9EK90;D3Z1F6
E3 ubiquitin-protein ligase RNF14	Rnf14	+	3.21395	6.35233	6	13.4	54.926	16.7892	17.3843	18.1526	18.9512	19.047	18.9426	22.5594	20.7166	20.8816	21.041	19.8755	20.1965	Q9JI90;G3XA54
Septin-4	2015-09-04	+	4.71013	6.30376	4	12.1	54.935	15.4115	15.689	16.1817	16.1763	15.2623	16.0688	19.4745	18.4952	18.8525	18.1055	18.1526	17.6465	P28661;Q5ND13;Q5ND09
NCK-interacting protein with SH3 domain	Nckipsd	+	4.09744	6.29038	13	21.3	78.572	18.9457	17.2597	18.7587	18.1214	19.2057	18.8975	21.0065	21.0822	21.2844	20.7213	21.6668	21.3465	Q9ESJ4
Sodium channel protein	Scn2a1;Scn3a;Scn1a;Scn8a	+	2.47777	6.27798	9	5.6	227.94	16.4061	17.1153	16.5236	13.8006	15.2623	14.5797	18.7562	18.3982	18.0808	18.1479	17.9991	18.2073	B1AWN6;A2ASI5;A2APX7;A2APX6;A2APX8;F7D6K4;F7D6J5;Q9WTU3;F7D6H8;F6U329
Putative uncharacterized protein	Ppp1ca	+	5.52138	6.25325	23	76.4	37.526	23.5594	23.4991	22.929	22.7376	23.2585	22.863	25.4446	25.5315	25.4598	25.3886	26.4952	26.3945	Q3U8W0;P62137;Q3TYF5
TOM1-like protein 2	Tom1l2	+	4.60618	6.18354	2	4.3	55.662	17.1657	17.0647	16.0721	16.1763	15.8118	15.5461	19.2523	18.7184	18.6967	18.2494	19.2624	19.4279	Q5SRX1;Q5SXA4
Dynein heavy chain 8, axonemal	Dnahc8	+	3.63186	6.18186	2	0.5	541.23	13.9998	14.4722	13.374	12.7874	15.0785	13.1968	16.3469	16.2736	16.6368	15.8742	16.4216	17.1239	Q91XQ0
Histone-lysine N-methyltransferase SMYD3	Smyd3	+	2.59481	6.13816	2	5.4	49.126	15.7688	15.689	16.1817	18.1831	15.2623	17.9451	18.8136	19.3235	19.2443	19.7764	19.0911	18.488	Q9CWR2;Q3TR55;A0A0A6YWP2;Q8C2Y2;D3YZ17;Q3TIF7
Spectrin alpha chain, erythrocytic 1	Spta1	+	4.33578	6.12754	2	1	279.86	15.7688	15.689	16.1817	16.1763	15.2623	15.5461	17.7659	19.0226	18.8336	17.4723	19.0633	18.1583	P08032;Q3UQ30
Putative uncharacterized protein	Pum1	+	3.56918	6.06501	2	1.9	100.29	17.2541	15.689	16.1817	16.1763	15.2623	15.5461	16.8792	18.7434	18.6553	19.3666	18.963	19.1049	Q3UHW0;E9Q6M7;Q3U4T5;Q3TTW5;Q3TRI4;Q3TQ21;Q80U78;Q3UR00
Serine/threonine-protein phosphatase 2A 56 kDa regulatory subunit gamma isoform	Ppp2r5c	+	6.43213	6.02469	9	22.3	60.824	17.6383	17.873	18.1915	17.9652	17.2936	17.7703	20.0885	19.7199	20.4396	20.6046	20.794	20.6304	Q60996
Tropomodulin-1	Tmod1	+	6.91444	6.0191	13	54	40.466	21.521	21.4132	20.6456	20.7544	21.2173	20.9625	23.5218	23.414	23.4428	23.5271	24.044	24.1014	P49813
SH3 domain-containing kinase-binding protein 1	Sh3kbp1	+	6.2392	5.97628	13	20.7	78.169	17.9563	18.1209	17.8767	17.9156	16.9639	17.6926	20.3636	20.1566	19.9286	20.0494	20.507	20.9963	Q8R550;Q3TA88;Q3TSX2;E9Q0C1
Gm88 protein	Lrrc73	+	6.80164	5.96911	5	29.1	33.455	20.6867	20.5653	20.2909	21.3248	20.6236	20.6784	23.0064	23.2421	23.3362	23.0493	23.5371	23.4637	B2RWC4
Rho GTPase-activating protein 39	Arhgap39	+	5.18068	5.96104	31	37	121.68	20.6077	20.6232	20.3705	20.2438	19.3483	19.5776	22.2486	22.344	22.7543	22.8276	23.0243	23.0257	H7BX46;P59281;G3X932;Q6PAT3
Neuronal growth regulator 1	Negr1	+	5.07992	5.95824	8	35.6	36.208	21.8576	21.9735	20.4994	21.1488	21.1357	20.9094	23.7108	23.7859	23.4344	23.4855	24.3367	24.2203	D3Z4T6;A0A4W9;Q80Z24
Cytoplasmic protein NCK2	Nck2	+	7.4074	5.94745	3	9.5	42.879	16.3693	16.6291	16.6492	16.5047	16.3304	17.1814	19.0907	19.3747	19.4014	19.3374	18.8209	19.0727	O55033;Q8BQ28
Synapsin IIIa	Syn3	+	2.90925	5.90771	5	11.4	63.386	17.6016	17.9476	18.0158	17.886	16.097	15.8324	19.7635	19.7619	20.0227	19.8002	19.9356	19.472	Q9QZA3;Q8JZP2;Q3KN99
Protein FAM171B	Fam171b	+	4.05924	5.88718	7	12	92.044	18.1777	16.9427	18.8691	18.1377	17.7148	17.0198	19.8179	20.1687	20.7435	20.2836	20.9508	20.2426	Q14CH0
Protein Pcdhac2	Pcdhac2	+	2.80142	5.87569	4	4.8	109.49	15.7688	14.2488	14.9296	16.1763	13.5215	14.0048	15.4742	16.8517	17.74	18.0555	18.1772	17.6798	Q91Y09
Opioid binding protein/cell adhesion molecule-like	Opcml	+	6.48734	5.8675	6	23.7	37.156	21.214	21.1184	20.5706	20.3833	20.5457	20.4845	23.1635	23.2009	22.8133	22.993	23.8238	23.6385	Q6DFY2;Q3TYL3
V-type proton ATPase subunit a	Atp6v0a1	+	4.81764	5.81815	27	38.8	95.64	23.5652	23.6162	23.3627	23.1514	22.3552	22.4719	25.4941	25.5617	25.3413	25.4581	25.9616	25.949	Q6NXX6;K3W4T3;Q9Z1G4;Q3TXT5;Q3TY98
Protein Gucy1a2	Gucy1a2	+	4.4254	5.81678	11	16.4	81.83	16.4455	17.4831	16.0317	17.8337	17.2838	17.1327	19.7024	19.8564	19.289	18.9097	20.1349	19.5595	F8VQK3;Q3TNN8
Protein FAM171A2	Fam171a2	+	4.35018	5.78834	7	12.3	87.486	17.9952	17.6397	17.9217	18.6666	17.1606	16.6981	19.9984	19.7601	20.4753	20.8712	19.7543	20.4215	A2A699
Neurotrimin	Ntm	+	6.39677	5.76577	6	30.4	34.954	21.8702	21.8064	21.4455	21.538	21.3242	21.3611	23.8987	23.9428	23.7926	23.7615	24.5743	24.5404	D3Z396;Q99PJ0;Q8BG33;Q3TYC2;Q3USC2;F6Z2M6;F6RQ26
Putative uncharacterized protein	Dnajb5	+	4.43494	5.75636	6	25.3	39.047	17.647	18.1962	18.0086	19.1596	18.2533	17.2114	19.8455	20.2091	21.0037	20.2641	21.3091	20.9957	Q3TYL4;Q3TY13;O89114;A2AG30
Protein bassoon	Bsn	+	4.16585	5.73965	130	49.5	418.84	23.0627	23.0904	23.0048	22.976	21.8558	21.9357	25.0055	25.0554	25.1318	25.089	25.3889	25.3805	O88737
Brevican core protein	Bcan	+	3.48909	5.73672	7	12.5	95.814	15.7688	17.6269	16.983	16.1763	15.2623	17.0378	19.8136	19.7257	18.1815	18.3678	19.0331	18.8547	Q61361
PCTAIRE-motif protein kinase 3	Cdk18	+	2.52663	5.72593	7	19.1	51.847	15.8046	17.5733	18.86	17.8001	17.7596	19.2402	20.3287	19.766	20.6218	20.3432	20.5224	20.5606	Q0VDL6;Q04899;Q0VDL5
Ankyrin 1, erythroid	Ank1	+	3.37409	5.72164	24	16.2	202.52	17.1978	16.7826	18.142	18.1733	18.7989	18.9159	20.3878	20.4191	20.9729	20.8127	20.2515	20.265	G5E8J2;B7ZW98;Q02357;E9QNT8;D3YTV8;Q0VGY9;G8JL84;D3Z5M4;Q61304;F7D1P5
MAP7 domain-containing protein 1	Map7d1	+	2.49916	5.71245	11	17	90.091	19.8094	19.63	18.7246	18.4931	16.749	17.217	20.0422	20.0541	22.5636	21.4035	20.7269	20.9174	A8Y5P4;A2AJI1
Rho guanine nucleotide exchange factor 9	Arhgef9	+	3.29016	5.69075	5	13	49.41	16.1044	16.2377	17.0925	18.2241	18.1062	17.755	19.4581	19.8454	19.6895	19.1348	20.3463	20.0973	B1AXI2;B1AXI4;Q3UTH8;B1AXI6;S4R1K5
Putative uncharacterized protein	Gabrg2	+	4.05638	5.68504	5	14.4	51.803	18.5105	18.2474	18.2636	18.3379	17.6151	16.5244	20.2062	19.8539	20.2001	21.2882	20.7099	20.2838	Q3UVW2;Q8C8H5;P22723;Q8C7N0
Cohesin subunit SA-1	Stag1;Stag2	+	3.78948	5.66894	4	3.9	140.13	14.357	15.689	16.1817	15.7128	15.9174	16.5708	18.2256	18.1874	18.142	17.7313	18.6803	18.4806	F8WHU7;Q9D3E6;F6TNY1;D6RHQ7;D6REF2;Q8C818;F6XQW1;O35638;A2AFF6
A-kinase anchor protein 5	Akap5	+	6.28875	5.64061	2	13.2	79.396	16.1665	15.689	16.1817	16.1763	15.2623	15.5461	18.2046	18.0339	18.2615	18.1804	18.779	18.5375	D3YVF0;H3BIV5
WD repeat-containing protein 7	Wdr7	+	2.78678	5.63757	27	27.7	163.45	18.2008	18.7515	19.2545	19.1027	16.587	17.6209	20.8411	20.6968	20.5309	20.9154	20.8826	20.621	Q920I9;Q05CF1
CaV2.1	Cacna1a	+	3.31524	5.57607	7	4.6	263.35	15.8956	15.1641	13.7215	15.5631	13.8827	15.5461	16.6469	17.0651	17.8378	18.0936	17.4833	17.5218	Q8R5M7;Q8R5M6;Q3UHN4;P97445;Q3UHA5;E9Q1R5
Contactin-1	Cntn1	+	6.6421	5.57377	36	48	113.39	22.535	22.5883	22.2325	22.1468	21.7528	21.7466	24.6304	24.6865	24.2985	24.3569	24.9883	24.9133	P12960
TPR and ankyrin repeat-containing protein 1	Trank1	+	3.17799	5.52145	3	1.4	343.32	14.4023	14.6913	14.3531	13.9981	13.7703	14.0321	16.2239	16.1257	16.2459	16.5291	16.3973	18.5156	Q8BV79
Latrophilin-2	Lphn2	+	2.58924	5.48836	8	6.6	166.58	15.7688	15.689	12.8929	16.1763	15.2623	14.5094	16.8674	17.0023	17.7686	16.6196	18.111	18.6678	E9Q6C7;Q8JZZ7
Teneurin-1	Tenm1	+	2.74314	5.48265	20	10.6	305.79	16.1645	15.8747	16.1817	16.1763	14.7394	15.5461	16.5463	17.081	19.0026	18.5934	19.1883	19.0002	Q9WTS4;A2ANM0;A2ANL9
Acap3 protein	Acap3	+	2.75235	5.47561	6	13.9	70.84	13.2089	15.689	16.3987	16.083	15.2623	15.5461	18.4996	16.9115	18.401	18.3785	16.9759	17.7397	Q4QQN0;A2ADA6;Q6NXL5;Q3UH98
Protein unc-13 homolog A	Unc13a	+	3.86685	5.46939	43	29.6	195.83	20.4504	20.5255	20.5613	20.1845	19.198	19.0568	22.3028	22.3497	22.3119	22.2021	22.83	22.6883	H3BJZ7;Q4KUS2
G protein-regulated inducer of neurite outgrowth 1	Gprin1	+	4.08165	5.40565	20	28.4	95.495	19.3844	19.1258	18.5876	18.7534	17.474	17.9458	21.0141	21.1909	20.5663	20.2225	21.3632	21.5209	Q3UNH4
Importin 9	Ipo9	+	2.99124	5.39449	8	11.3	115.89	15.7688	15.689	14.1658	16.1763	15.2623	15.5461	17.6286	16.6086	18.7604	18.8925	18.567	16.7401	Q4G0B8;E9QKZ2;Q91YE6;E0CXB2
Solute carrier family 12 member 2	Slc12a2	+	4.96364	5.37694	3	3.6	131.03	17.9923	17.9938	17.272	17.3377	16.7558	17.14	19.8185	19.8002	19.6192	19.6182	19.9858	20.2104	P55012;E9QM38
Guanine nucleotide-binding protein G(olf) subunit alpha	Gnal	+	3.48837	5.31386	4	15	44.308	18.4742	18.5948	18.442	18.7793	17.1581	17.1815	20.2197	20.3941	20.7113	20.6089	20.6295	20.5248	Q8CGK7;Q3TY78;Q66L47
Regulator of G-protein-signaling 20	Rgs20	+	3.66626	5.29655	2	10.6	23.881	15.7688	15.689	16.1817	16.2937	15.2623	15.5461	17.5913	19.5583	17.4945	17.7177	18.5137	18.2963	Q8C5J7;Q9QZB1;E9Q720
ELKS/Rab6-interacting/CAST family member 1	Erc1	+	3.61492	5.2699	6	9.3	108.85	16.0838	15.2996	16.8056	15.6854	15.9783	15.5461	17.5746	17.4125	17.8804	18.3894	19.2862	19.2424	V9GWT6;V9GXH3;Q99MI1;F8VPM7;V9GXF0;V9GXP8;V9GX53
PH and SEC7 domain-containing protein 3	Psd3	+	4.76211	5.18712	19	24.9	111.29	19.2264	19.4401	20.1304	20.1129	18.7641	20.0038	21.6186	21.957	21.6058	22.0256	22.3083	22.4119	F6Z9E6;Q2PFD7
480-kDa ankyrinG	Ank3	+	5.85905	5.16472	76	26.7	473.78	19.9247	19.7281	19.1873	18.8914	18.914	19.2964	21.547	21.369	21.4557	21.4571	22.1379	22.1874	W6PPR4;W6PPA1;S4R2K9;S4R1S2;G5E8K2;G5E8K3;G5E8K5;S4R2S8
NADH-ubiquinone oxidoreductase chain 2	mt-Nd2;ND2;Mtnd2	+	4.18803	5.15711	2	7.5	38.752	16.7368	15.689	15.4773	16.1763	15.2623	15.2103	17.4224	19.2264	18.5289	17.7321	17.996	17.8456	Q9MD59;Q7JD05;Q6QN84;Q5GA83;P03893;M1VMU3;K7X735;A3R492;A3R479;A3R453;A3E4A8;A0A067XKW9;A0A067XKM8;A0A023J6E5;A0A023J697;A0A023J695;A0A023J687;A0A023J665;A0A023J657;A0A023J641;A0A023J633;A0A023J616;A0A023J5X8;A0A023J604;A3R414;A0A023J6E3;A0A023J619;A0A075DCF9;A0A067XKV2
V-type proton ATPase subunit d 1	Atp6v0d1	+	6.95496	5.1359	14	47.3	40.301	23.4286	23.4956	22.8831	22.8889	22.9941	22.714	25.2388	25.2698	25.2829	25.1828	25.7977	25.7959	P51863;Q921S5
Spectrin alpha chain, non-erythrocytic 1	Sptan1	+	5.41329	5.10454	162	70.1	284.59	24.2929	24.3209	23.9934	23.9781	24.9793	24.9699	26.6479	26.6588	26.5543	26.5653	27.1415	27.0773	P16546
Tenascin-R	Tnr	+	3.57117	5.09993	20	20.8	149.59	19.6623	19.7907	19.4323	19.5387	18.1669	18.2248	21.7657	21.7607	21.346	21.2714	21.154	21.6207	Q8BYI9
V-type proton ATPase subunit S1	Atp6ap1	+	3.65082	5.09558	7	11.9	51.007	20.1271	20.4314	20.2389	20.161	20.3334	20.0593	21.9267	22.9153	22.1846	21.8828	23.2898	23.2473	Q9R1Q9;Q3UCY7;Q3TWN7;Q3THZ3;Q571E2;Q3UWN7;Q3TKX1
Cacna2d1 protein	Cacna2d1	+	5.72519	5.00717	32	33.6	122.7	21.0554	21.0267	20.77	20.8963	20.7421	20.8065	22.9916	22.922	22.9393	23.1475	23.7148	23.5257	Q14BH8
Cytochrome c oxidase subunit 1 (Fragment)	mt-Co1;COX1;COXI;Mtco1	+	4.38535	4.99467	3	26.5	26.727	20.7889	20.6158	19.2907	19.6497	19.5891	19.9417	22.1458	22.1826	21.7933	21.731	23.11	22.8355	Q3TML7;Q3TRT0;Q3UQ58;Q3UTW3;Q9MD68;Q7JD04;Q70YN3;Q5GA82;A3R454;A3E4A9;A0A067XKP8;A0A023J6G7;A0A023J612;A0A075DCV7;P00397
Cytospin-B	Specc1	+	3.51666	4.97211	6	7.7	118.1	14.9145	16.2631	15.3641	16.1262	17.039	16.7956	17.8745	17.9331	18.4653	18.0889	19.228	18.796	Q5SXY1;Q3UPB2
Myadm protein	Myadm	+	6.08255	4.96756	4	18.8	35.284	21.8092	21.9864	21.4283	21.4087	21.153	21.1856	23.5789	23.6081	23.9649	23.9243	23.9041	23.8662	Q0VE46;O35682
Spectrin beta chain, non-erythrocytic 1	Sptbn1	+	4.82248	4.95721	128	62.3	274.22	23.9001	23.8776	23.4296	23.4346	24.5811	24.5837	26.1151	26.12	26.0918	26.0646	26.6667	26.6056	Q62261;A0A0A0MQG2;Q5DTR4
Dual specificity mitogen-activated protein kinase kinase 7	Map2k7	+	3.83549	4.94622	7	15.1	59.312	18.8969	18.1693	18.5672	20.1357	19.6128	18.839	20.9063	20.7123	22.0888	22.0525	20.8914	21.4076	Q8CE90
Connector enhancer of kinase suppressor of ras 2	Cnksr2	+	5.04267	4.94047	32	42.2	117.39	21.4605	21.2623	21.1525	21.2794	21.0667	21.0352	23.1737	23.0431	23.4663	23.3705	24.0756	23.9552	Q80YA9;A2AI78
Crooked neck-like protein 1	Crnkl1;Gm4782	+	6.46157	4.93123	2	3.2	83.415	20.8289	20.8462	20.0682	20.2089	20.1138	20.25	22.5527	22.4913	22.4895	22.5052	22.9821	23.107	P63154;E9PZS1
GTP-binding protein Di-Ras1	Diras1	+	2.59652	4.90373	5	31.3	22.264	18.5855	18.8911	19.3685	19.4653	18.3591	16.5041	20.5756	20.3507	21.0803	21.0401	20.6274	21.2629	Q91Z61;D3Z0Z5
Ankyrin repeat and sterile alpha motif domain-containing protein 1B	Anks1b	+	3.46281	4.89257	3	4.5	55.078	20.1936	20.0641	19.3785	19.7135	18.3589	18.386	21.2458	21.6926	21.6879	21.0469	22.0587	22.1061	S4R1Q0;S4R2I2;S4R2H2;S4R2Q2;E9QPP6;S4R1H2
Putative uncharacterized protein	Flot2	+	5.90971	4.8679	17	48.4	47.008	20.355	20.7621	20.3693	19.5551	20.3634	20.4653	22.4846	22.4115	22.3817	22.2104	23.0475	23.0343	Q9DC36;Q8CDE0;Q60634;Q5SS83;Q3UEG9
Nectin-like 2 (Fragment)	Cadm1	+	3.06342	4.86333	3	11	46.875	17.0069	16.8672	16.7479	17.046	15.6275	17.432	19.7701	19.0097	19.4194	19.1358	19.8135	17.2708	Q1WIL9;Q8R5M8;E9PYN1
Calcium/calmodulin-dependent protein kinase type II subunit alpha	Camk2a	+	4.74886	4.84031	2	5.3	55.347	17.8286	18.8556	17.914	17.7345	17.7408	18.8755	20.3318	21.0663	20.4597	19.6839	20.547	20.5109	F8WIS9
Protein rogdi homolog	Rogdi	+	3.4133	4.8339	9	46.7	32.1	19.5728	19.0894	17.4021	18.7707	19.2306	19.1208	21.1185	20.8444	21.3282	20.8045	21.4942	21.2359	Q3TDK6
Microtubule-associated protein 1B	Map1b	+	8.67849	4.82766	69	40.7	270.25	22.1069	22.0966	22.397	22.2964	21.901	21.9514	24.5326	24.5572	24.4247	24.3746	24.246	24.2421	P14873;B2RQQ5
Protein flightless-1 homolog	Flii	+	2.42091	4.81311	14	14.4	144.8	16.6616	17.7619	16.2278	17.1462	18.1604	19.5059	18.969	19.0367	19.8141	19.8819	21.1324	20.2314	Q9JJ28
Neurexin-1	Nrxn1	+	5.14834	4.80753	16	14.4	162.21	18.838	18.8499	18.985	18.4038	17.8381	18.2203	20.9696	20.9406	20.349	20.8354	20.8021	20.8303	E0CZA5;E0CY11;F6RHI8;Q9CS84
Protein SCAI	Scai	+	3.89097	4.78231	2	3.6	70.274	16.112	17.0784	16.5761	16.1763	15.2623	17.1025	18.7779	18.7419	18.1389	18.0674	18.4732	19.6545	Q8C8N2;Q3TQB4
Putative uncharacterized protein (Fragment)	Add3	+	6.99885	4.75714	17	33.3	72.604	21.3313	21.2486	20.9943	20.8455	21.5632	21.4881	23.2222	23.1372	23.4859	23.4533	23.8926	23.7801	Q8BM29;Q05DT0;Q3UNK1;Q05C56;Q9QYB5;Q8BJH2
Arf-GAP with GTPase, ANK repeat and PH domain-containing protein 3	Agap3	+	4.60471	4.74557	13	20.2	97.964	20.016	19.475	20.6057	20.7335	19.6066	20.1863	22.0931	22.2017	22.3241	22.2149	22.6174	22.6515	Q8VHH5;F8VQE9
RAB10, member RAS oncogene family	Rab10	+	3.08201	4.74387	4	25.5	22.541	18.6683	18.5609	18.6185	16.2922	18.0849	18.4287	21.1284	20.0005	19.8425	19.5488	20.887	20.7228	Q4FJL0;Q3U621;P61027
Actin-related protein 2/3 complex subunit 2	Arpc2	+	7.17371	4.72985	12	53.3	34.357	21.6536	21.6625	21.9594	21.3741	21.9518	21.8575	24.0197	23.7295	23.6963	23.8098	24.3605	24.2939	Q9CVB6;Q3UA52;Q4FZG5;D3YXG6
Discs, large homolog 3 (Drosophila), isoform CRA_c (Fragment)	Dlg3	+	3.65409	4.71901	23	33.6	103.83	21.4325	21.215	20.0355	20.751	19.7046	20.0767	22.6335	22.6621	22.5505	22.5173	23.1183	23.1644	Q80TH1;Q52KF7;A2BEE9;P70175;A2BEF2
Large proline-rich protein BAG6	Bag6	+	3.28634	4.6738	5	6.3	119.14	15.7688	15.689	16.1817	14.9853	16.743	17.2073	18.2448	17.8051	17.4188	18.2501	19.5291	18.6747	Q3UF95;Q9Z1R2;G3UYQ2;A0A0A6YYM5;Q3TDL4;G3UZT6
IQ motif and SEC7 domain-containing protein 1	Iqsec1	+	7.40645	4.67342	32	34.8	122.65	23.0035	22.9054	23.1953	23.2396	22.7136	22.6637	24.9605	25.0589	25.2722	25.2271	25.3447	25.2046	E9PUA3;A0A087WQ39;Q8R0S2
ARP2 actin-related protein 2 homolog (Yeast)	Actr2	+	5.49494	4.66022	13	42.6	44.76	23.1108	23.074	22.6185	22.9222	23.6158	23.6245	25.2678	25.2714	25.2623	25.2018	25.5993	25.6858	Q5SW83;P61161;Q8BMA4
Tropomodulin-2	Tmod2	+	6.72303	4.63745	8	34.2	39.51	21.7569	22.1437	21.6692	21.7198	22.0445	22.3754	24.0728	23.9344	23.9455	23.9016	24.6036	24.5316	Q9JKK7
Microtubule-associated protein 1S	Map1s	+	3.16221	4.62767	5	6.4	102.94	16.47	15.501	16.8725	17.6526	16.9325	17.4769	18.8572	19.1721	19.2514	18.8511	18.8914	19.144	Q8C052;B2RWW1
Slit homolog 2 protein	Slit2	+	2.54528	4.60209	10	9.9	169.76	14.7205	14.3866	14.4508	14.9105	16.6998	16.7154	16.8034	16.9855	18.3475	18.4769	17.2133	17.2708	G3UXV6;G3UZ88;G3UYX7;B2RX05;G3X909;Q9R1B9;G3UY21;Q5DTL5;B7ZNW9
Junction plakoglobin	Jup	+	7.30967	4.57883	23	46.8	81.8	20.1396	20.2776	20.2359	20.4593	20.3781	20.6364	22.1282	22.3255	22.7814	22.7138	22.7071	22.6408	Q02257
Plectin 7	Plec	+	3.45059	4.56303	207	52.9	513.75	22.2286	22.2093	21.544	21.6971	23.2212	23.2215	24.2356	24.2158	24.6348	24.5643	24.8111	24.8	Q6S388;Q6S392;Q6S393;Q6S387;Q6S385;Q9QXS1;Q6S390;E9Q3W4
Noelin-2	Olfm2	+	3.94017	4.54188	3	9.4	50.72	18.4553	18.2897	18.1324	17.714	17.1845	17.0544	19.737	19.922	19.9372	19.8817	20.3013	20.1509	Q8BM13
Regulator of G-protein signaling 14	Rgs14	+	4.2889	4.54006	10	23.6	59.846	17.0361	17.4172	17.551	18.4174	17.72	17.3849	19.0791	19.3435	19.308	20.1097	20.1991	20.5833	P97492
Sorbin and SH3 domain-containing protein 2	Sorbs2	+	2.93939	4.53255	36	43.6	132.35	21.879	21.8789	20.1483	20.0366	22.0404	21.812	22.7415	22.8997	23.6379	23.5632	24.0155	24.0194	Q3UTJ2;E9Q0B0;B7ZWM6
Bai3 protein (Fragment)	Bai3	+	6.01362	4.52372	5	6.7	143.94	15.7688	15.689	16.1817	16.1763	15.2623	15.5461	17.5707	17.5864	18.2385	17.8795	17.9506	18.4635	Q68FL1;Q80ZF8;Q8K0A3;Q499E3
Capping protein (Actin filament) muscle Z-line, alpha 2, isoform CRA_c	Capza2	+	4.30333	4.51347	16	74.8	32.967	24.0529	23.9941	23.3019	23.3344	24.6196	24.6153	25.87	25.9119	26.0161	26.0226	26.5859	26.5572	Q5DQJ3;P47754;Q3UBZ3;Q3UCD2;D6RCW7;Q3U7G3
Diacylglycerol kinase	Dgkg	+	3.94986	4.48845	3	5.5	83.971	15.5387	15.3123	16.7046	16.27	16.0421	16.363	17.7383	17.588	19.115	18.9541	18.0301	17.8024	Q8C413;Q91WG7;Q570Z5
Non-specific protein-tyrosine kinase	Lyn	+	4.03319	4.46447	2	5.6	46.733	18.4667	18.3727	18.7298	18.4861	17.8368	18.0821	19.7694	19.7913	21.3824	20.5248	20.7964	20.6609	Q05DV0;Q8CEI0;Q3U6Q5;Q3TCS3;P25911
Phosphatase and actin regulator 1	Phactr1	+	5.48038	4.45424	22	40	66.285	21.895	22.0066	22.8733	22.7996	21.9909	22.2642	24.1176	24.0486	24.5911	24.4312	24.9084	24.6639	Q2M3X8;B1B1B8
Calcium/calmodulin-dependent protein kinase IV	Camk4	+	2.89267	4.45289	8	20.7	52.542	18.387	19.0213	20.4521	20.6119	20.5482	20.0972	21.1228	21.2363	22.1448	22.1428	22.7395	22.66	Q8BGR3;P08414
Metabotropic glutamate receptor 2	Grm2	+	3.10126	4.44673	4	4	95.886	16.1813	16.3517	14.7877	16.5761	15.2623	14.623	18.0026	18.1915	17.1177	17.8862	17.7027	17.7978	Q14BI2;Q80T43
Protein Pi4ka	Pi4ka	+	6.66503	4.43075	25	15.3	231.35	17.5463	17.7188	17.8801	18.363	17.5661	17.6183	20.4798	19.925	19.8026	19.9373	19.7174	19.7157	E9Q3L2;Q6DIC7
Neuron navigator 1	Nav1	+	3.66981	4.42959	30	24.1	202.37	17.678	18.5872	18.7283	18.7958	17.7026	18.6239	19.7991	19.8027	20.1634	20.5027	21.4198	21.3111	Q8CH77
Flotillin 1	Flot1	+	6.16373	4.42846	17	48.1	47.513	20.2024	20.4599	19.9509	19.9005	20.6093	20.6014	22.6067	22.2434	22.4494	22.2029	22.5344	22.5685	Q540I4;O08917;Q3TJS0;G3UYU4;Q6Y9S2
Contactin-4	Cntn4	+	2.52433	4.38268	3	5.7	79.521	15.7688	17.0286	16.4631	15.9842	18.7319	17.2426	18.8135	19.1541	18.5426	19.4677	19.8594	18.1727	F8WH58;Q69Z26;Q3TQK2
V-type proton ATPase 16 kDa proteolipid subunit (Fragment)	Atp6v0c;Gm15487	+	4.46113	4.37677	2	32.7	15.265	24.9957	24.9641	24.653	24.4004	24.7294	23.9636	26.2582	26.2384	26.5427	26.5659	27.5966	27.2836	E9Q9C5;Q8C1D9;P63082;A3KML5;Q80YP7;A4FVC9;D3Z3B2;Q3UK60
V-type proton ATPase subunit B, brain isoform	Atp6v1b2	+	5.13405	4.36283	26	75.1	56.55	24.1034	24.0379	23.6706	23.553	22.9731	23.1588	25.55	25.5721	25.4792	25.4911	26.1487	26.0072	P62814
Protein Sptbn4	Sptbn4	+	5.74221	4.36064	50	26.6	288.82	19.2865	19.0262	19.0238	19.1992	19.6885	19.9264	21.3467	21.307	21.3811	21.3398	21.7768	21.7464	E9PX29;Q91ZE6;Q8VIE5;E9PZC2;Q8VBX2
Actin-related protein 2/3 complex subunit 3	Arpc3	+	5.63312	4.34439	7	44.9	20.524	21.9967	21.9147	21.5242	21.5599	21.2255	20.9728	23.4334	23.5774	23.5151	23.457	24.029	23.8967	Q9JM76;H7BWZ3;D3Z2F7;D3Z2F8
Neuroligin-3	Nlgn3	+	2.92772	4.32585	4	7.2	78.956	17.5089	17.6814	16.3004	16.9391	15.3012	17.4108	19.1297	19.2619	17.9235	18.6219	19.6596	19.2231	A2AGI3;Q8BYM5;B2RWZ9;A2AGI2;Q69ZI4;A2AGI0
BTB/POZ domain-containing protein KCTD8	Kctd8	+	4.74064	4.316	3	10.3	52.768	17.3809	17.6371	16.9415	18.3775	17.279	17.9543	19.7169	19.8207	18.888	19.8619	19.9072	20.034	Q50H33
Alpha-adducin	Add1	+	7.55345	4.31124	24	47.6	80.646	22.9876	22.9704	22.5331	22.4803	22.9131	23.0444	24.7426	24.7509	24.7935	24.9004	25.2443	25.1458	Q9QYC0;Q8K232;F8WHZ9;F8WGR0
Single-stranded DNA-binding protein	Ssbp1	+	4.86041	4.30983	5	43.9	17.156	20.3257	19.5523	19.5836	19.9079	20.7572	20.4649	22.6517	22.619	21.9735	21.6311	22.39	21.972	Q8R2K3;Q9CYR0
Alpha actinin 1a	Actn1	+	4.48635	4.30007	52	65.7	102.72	24.6181	24.614	23.6666	23.6156	24.7005	24.7329	26.1295	26.1313	26.3535	26.3895	26.8234	26.7467	A1BN54;Q7TPR4
Gamma-aminobutyric acid receptor subunit beta-2	Gabrb2	+	4.48667	4.28913	3	7.8	59.196	19.2449	19.4497	19.1871	19.1801	18.3834	18.512	20.9467	21.0758	21.1405	20.9413	21.2206	21.2365	P63137
Eukaryotic translation initiation factor 4E type 2	Eif4e2	+	3.6607	4.28618	4	21.5	25.919	17.4169	18.0693	18.4128	19.1832	19.1866	18.9309	19.9636	20.3307	21.0995	20.6801	20.6789	21.0451	D3Z730;Q3UUT0;G3X9H1;D3Z729;Q0P688;Q8BMB3;Q80ZJ3;D3YUV9;M0QWD1
TRAF2 and NCK interacting kinase	Tnik	+	4.782	4.28231	8	8.8	154.01	18.0271	17.2538	18.1015	17.9798	17.2991	16.8974	19.7135	19.2562	19.645	19.295	19.9626	20.2768	B9EKN8;B2RQ80;E0CXD6;E0CY98;P83510;B2RXX2;E9PUL9;E0CZF8;E0CZD7;B2RY17
General receptor for phosphoinositides 1-associated scaffold protein	Grasp	+	2.49481	4.28072	4	16.1	42.337	18.2351	17.2106	18.4656	17.5527	18.0907	15.5461	19.3542	19.4867	19.6251	18.5969	20.4034	20.2216	Q9JJA9
Ubiquitin-protein ligase E3C	Ube3c	+	3.44325	4.27525	12	13.4	123.97	17.1483	17.1536	18.6267	18.7772	18.1155	18.1269	19.122	19.472	20.6023	20.7238	20.6092	19.995	Q80U95
Putative uncharacterized protein (Fragment)	Nap1l1	+	2.94127	4.25654	2	7.6	33.485	17.9076	18.8269	18.533	16.8245	18.9073	18.9392	20.2085	20.2029	20.3126	20.3339	20.7445	20.6742	Q9CSP8;Q3TF41;Q8BSH9;P28656;E9PW66
Cask protein	Cask	+	3.1821	4.20626	18	26.9	100.19	19.6796	20.338	20.1048	20.0612	21.613	19.6796	22.2346	22.2712	22.1811	22.2842	22.6361	22.3041	B9EJ23
MAP6 domain-containing protein 1	Map6d1	+	3.68152	4.19255	6	59.7	20.432	21.7089	21.4692	20.716	20.9799	21.0646	19.9361	22.9485	22.9092	23.2154	23.3472	22.7337	23.1277	Q14BB9
Phosphodiesterase 4B	Pde4b	+	3.4005	4.18787	18	33	82.074	20.7637	20.7089	21.2203	20.9782	20.1837	19.4491	22.7425	22.4054	22.6073	22.6068	22.5726	22.7667	Q8VBU5;B1AWC8;Q9QXI7;B1AWC9;Q3TTI9;Q6IQY6;Q91VY2;B1AWD0;Q8BQB2;B1AWD1
Putative uncharacterized protein (Fragment)	Gucy1b3	+	4.04249	4.14501	10	19.8	69.005	16.259	16.601	16.7748	17.7416	16.9776	17.4931	18.735	19.0544	19.32	18.879	18.8986	19.2682	Q3UTI4;O54865;Q80YP4
Putative uncharacterized protein	Vps45	+	3.18778	4.12135	6	12.1	65.038	15.3443	15.689	14.1939	15.2469	15.5984	16.6783	17.8338	17.9667	16.8915	17.7944	17.8513	16.6719	Q3THX4;P97390
Glypican-4	Gpc4	+	2.739	4.1161	3	8.1	62.586	17.7695	16.3194	16.4274	16.8353	17.8416	18.5557	18.9501	19.7008	19.2369	19.1061	19.5179	19.4849	P51655
Ogdhl protein	Ogdhl	+	2.78294	4.10793	17	23.1	114.56	20.0637	20.2961	19.8387	20.054	18.2311	18.5565	21.8204	21.6059	21.46	21.0358	21.5845	21.7639	B2RXT3;E9Q7L0
Kinesin heavy chain isoform 5C	Kif5c	+	3.46387	4.09301	16	22.3	109.27	17.4818	18.6719	18.8074	19.2074	18.5993	18.0218	20.4124	20.5118	20.3745	20.3798	20.6458	20.6642	P28738;Q8CHF1;Q3TY51
Arf-GAP with GTPase, ANK repeat and PH domain-containing protein 1	Agap1	+	3.93599	4.09	7	13.7	89.02	17.7763	18.3559	17.8291	17.8986	16.5859	17.5985	19.6788	19.5271	19.5706	19.4409	20.1938	19.8258	A0A087WRF2;Q8BXK8;E9Q3K3;Q3UH88
Neurobeachin	Nbea	+	2.50567	4.07735	21	8.8	326.74	16.2925	15.6703	16.8861	17.2405	14.4516	15.5461	18.6929	17.8338	17.6308	17.7277	18.1643	18.2035	Q9EPN1
Kelch repeat and BTB domain-containing protein 11	Kbtbd11	+	3.38686	4.07554	8	15.3	67.945	17.8816	16.5438	17.6521	18.6716	17.8182	18.0767	19.8248	19.6758	19.9536	20.0767	19.317	19.9579	Q8BNW9
MAGUK p55 subfamily member 5	Mpp5	+	2.70257	4.07122	2	2.7	77.229	13.864	15.689	16.1817	16.5941	15.2623	15.5461	16.5358	17.4383	17.4556	17.6246	17.6051	18.6305	Q9JLB2;B2RRY4
Ras-specific guanine nucleotide-releasing factor 1	Rasgrf1	+	2.85806	4.06889	19	21.4	144.1	17.7901	17.0965	19.0141	18.926	17.4652	17.6689	20.0792	20.0333	19.9493	20.2034	19.9534	19.8899	P27671;B2RS27
SH3 domain-binding glutamic acid-rich-like protein 2	Sh3bgrl2	+	2.91865	4.065	4	52.3	12.255	20.4476	20.2384	19.4849	19.2037	21.0321	21.3149	22.1233	21.9282	22.1973	22.7272	22.5355	22.3497	Q8BG73;Q8C073;A0A087WS96;A0A087WQX3;Q8C0Z4;A0A087WQU5
Pctk2 protein	Cdk17	+	4.62713	4.05373	15	40.5	48.974	19.3768	19.5762	19.7646	19.9102	19.8118	19.3105	21.1692	21.1465	21.5152	21.7007	21.9546	22.3794	I6L9D3;Q8K0D0
2310061I04Rik protein	2310061I04Rik	+	3.16838	4.0417	4	19.2	20.471	19.2332	19.5861	18.0862	17.8229	18.2893	18.8129	20.613	20.7784	20.4544	20.6275	20.8028	20.6442	Q497V8;B8JJ66;A0PJN6;B8JJ69;Q3TA61;Q3UM69;Q6PDX4;F6W3U3;F6X1P1
CD90.1	Thy1	+	6.2806	4.01063	5	32.1	18.108	26.5895	26.6849	26.146	26.1872	25.8963	25.9706	28.3	28.3593	27.9373	27.9579	28.495	28.4479	Q53YX2;P01831
Ephexin-1	Ngef	+	3.62038	4.00436	11	19.6	82.198	17.5591	17.7374	16.9198	18.2338	18.406	16.9152	19.6032	19.9718	19.4945	19.3197	19.898	19.4934	Q8CHT1;E9QK62;F6SWQ9
Protein kinase C beta type	Prkcb	+	3.31257	3.98193	25	42.6	76.75	22.0148	22.1242	23.5564	23.5371	22.3528	22.3008	24.4075	24.4805	24.9221	25.0568	24.5166	24.4634	P68404
SH2 domain-containing protein 5	Sh2d5	+	6.42966	3.97949	10	29.4	47.38	19.7212	19.7182	19.7997	20.4101	20.0488	20.239	21.6066	21.6372	22.2652	22.1912	22.2297	21.9629	A2AM67;Q8JZW5
DnaJ homolog subfamily A member 4	Dnaja4	+	3.88954	3.97942	6	17.1	44.901	18.3055	18.2428	18.8768	19.0573	17.5659	17.5951	20.1199	20.1764	20.3153	21.0294	20.052	19.9058	Q9JMC3;Q8R1X2
Protein Ttc7b	Ttc7b	+	3.29008	3.9788	5	6.5	94.202	16.7029	15.9972	17.6101	16.6543	15.7287	16.369	19.4298	18.6851	18.9106	18.5919	17.9837	17.4152	E9Q6P5;Q3UFQ5
5-AMP-activated protein kinase subunit gamma-2	Prkag2	+	4.62871	3.97765	4	9.2	62.948	15.6736	15.8951	16.3281	16.4649	16.8129	16.9117	17.9529	18.045	18.5591	18.7346	18.311	18.4352	Q91WG5;Q3U4D5;D3YUS1;Q8BM63;Q3TMN8;Q8BIQ9
Aquaporin-4	Aqp4	+	2.85499	3.97416	6	19.5	34.436	21.1248	21.4659	21.0639	20.9406	22.529	22.657	23.5942	23.6517	23.5749	23.662	23.5703	23.672	P55088;Q50H70;Q8BR89
Capping protein (Actin filament) muscle Z-line, beta	Capzb	+	4.53273	3.96519	16	51.1	30.628	23.547	23.5149	22.9861	23.2724	24.0854	24.3215	25.4223	25.2748	25.5597	25.4695	25.9259	25.9995	Q923G3;A2AMW0;Q3TRH8;Q3TVK4;F7CAZ6
Calcium/calmodulin-dependent protein kinase type II subunit gamma	Camk2g	+	6.80191	3.95891	11	29.1	59.606	23.5228	23.2898	23.4263	23.2713	23.3986	23.2506	25.3062	25.303	25.1248	25.116	25.6432	25.5769	Q923T9;Q6ZWS7
Band 4.1-like protein 3	Epb41l3;Epb4.1l3	+	7.55743	3.95335	32	42.6	103.34	21.8249	21.629	22.1498	22.1561	22.0384	21.7764	24.0772	24.0358	23.9643	23.9079	23.7347	23.7529	Q9WV92;A7YY80;D0VYV7;B6ZHD1;Q8BGK4;V6BQR3
RAF proto-oncogene serine/threonine-protein kinase	Raf1	+	4.14869	3.94868	12	24.1	72.917	19.186	18.9733	19.0195	20.0552	18.8309	18.313	20.3264	20.6881	21.1154	21.2263	21.5101	21.3999	Q99N57;Q9CU36
Protein-L-isoaspartate O-methyltransferase	Pcmt1	+	2.63471	3.93558	5	29.5	24.634	17.2295	17.8583	16.6389	17.3834	19.0485	18.6539	20.1626	19.6707	19.4546	19.9065	19.5048	19.9727	Q545L9;P23506;F7D432;E9PWE0;E0CYV0;Q8BPI6
Vacuolar protein sorting-associated protein 16 homolog	Vps16	+	3.06968	3.91726	5	7.3	94.927	16.8938	16.3967	17.5367	18.0661	16.1934	16.0811	18.9265	19.6493	19.2391	18.196	18.0817	18.8943	Q920Q4;Q8BWV2;G3X8X7;Q8C016
Nisch protein (Fragment)	Nisch	+	3.58505	3.91661	5	4.3	155.9	14.9229	15.689	15.0905	15.3096	16.0356	14.0741	16.8331	16.5789	17.3013	16.9816	17.9777	17.2668	B7ZN33;Q80TM9;F6PY46
Serine/threonine-protein kinase SIK3	Sik3	+	3.21963	3.91326	17	17.7	150.66	18.0176	17.8718	19.519	19.3582	18.5401	19.5116	20.2533	20.3374	21.0085	20.9272	20.827	21.2751	E9PU87;Q6P4S6;F6S7W6;F6U6U5;F6U8X4
Putative uncharacterized protein	Actb	+	3.31057	3.89833	3	12.8	41.678	23.4792	23.4413	22.9971	23.1319	24.5755	24.567	25.2643	25.3568	25.763	25.792	25.9448	25.8482	Q3UAA9
Nck-associated protein 1	Nckap1	+	8.537	3.88717	22	23.9	128.78	19.4994	19.6395	19.68	19.4771	19.2089	19.4149	21.3885	21.3361	21.4696	21.3197	21.5678	21.5902	P28660;A1L0U6;A2AS98
Cacnb1 protein	Cacnb1	+	2.9382	3.87811	5	15.3	51.987	17.2256	17.8108	17.7369	17.5773	17.7399	17.3093	18.1323	19.2884	19.372	20.0645	20.2489	20.0259	Q6DD95;A2A542;Q3U2N3;A2A545;Q8R3Z5;A2A543;I2FKE4
AP-3 complex subunit delta-1	Ap3d1	+	2.70445	3.86468	11	13.2	135.08	18.5264	18.3758	17.1806	18.113	16.7145	16.4919	19.1655	19.1903	19.8486	19.8695	19.6548	19.3756	O54774;Q3UR54;Q8CGH7;Q05CQ3;Q3U237
Protein kinase C	Prkcg	+	6.11465	3.86404	44	66.1	78.357	25.9653	26.001	26.1867	26.2436	25.4818	25.5079	27.5099	27.5153	28.0589	28.03	28.0079	27.965	Q3UN66;P63318;Q2NKI4
Ganglioside-induced differentiation-associated protein 1-like 1	Gdap1l1	+	3.66958	3.86266	2	8.7	41.92	17.1416	16.2281	16.2722	16.1763	15.2623	15.5461	17.8319	18.1202	18.5114	17.3444	18.4401	18.0761	Q3USC7;Q8VE33;A2A5H8
Cytoplasmic FMR1-interacting protein 2	Cyfip2	+	6.66108	3.85279	34	30.5	145.66	19.9693	20.0624	20.2375	20.1085	19.6298	19.5124	21.8846	21.7363	21.7751	21.5631	22.2219	22.0143	Q5SQX6;F6QD74;Q6PGK0
Putative uncharacterized protein	Dctn4	+	3.19358	3.83975	9	27.6	52.241	17.6662	17.1774	18.0822	17.1147	18.8728	18.7705	20.2168	20.3315	19.5731	19.0661	20.0965	20.0461	Q3TQY2;Q8CBY8
Putative uncharacterized protein (Fragment)	Cacnb4	+	4.75031	3.82712	12	29.1	57.662	20.9638	21.1186	21.3775	20.8295	20.5665	20.1433	22.5863	22.5078	22.6838	22.8123	23.0733	22.9533	Q3TYI5;Q8R0S4;J3QK20;A2ATZ8
WD repeat-containing protein 47	Wdr47	+	2.65415	3.82451	11	15.5	102.31	18.4501	18.6514	18.387	18.2724	16.8527	16.9465	20.0195	20.0057	19.2091	18.5809	20.8457	20.5108	Q8CGF6;Q8C8E3
MKIAA0705 protein (Fragment)	Magi2	+	2.53992	3.8134	16	16.1	137.28	17.9697	18.1169	16.9214	17.5898	19.2216	19.3656	19.7268	20.0788	19.8783	20.5483	20.5689	19.9703	Q80TU0;Q9WVQ1
Galactocerebrosidase	Galc	+	2.92046	3.80893	5	11	77.256	17.1519	16.9594	16.973	16.9736	16.223	16.4176	18.5969	18.0206	18.3118	17.9072	19.5958	19.8425	P54818;Q3TTJ1
Neural cell adhesion molecule 1 (Fragment)		+	4.31264	3.80802	23	31.6	116.26	22.4676	22.485	22.6422	22.4672	21.4021	21.613	24.3432	24.3898	23.4822	23.65	24.4269	24.3592	A0A0A6YY91
Guanine nucleotide-binding protein G(i) subunit alpha-1	Gnai1	+	3.85642	3.80687	9	37	40.361	21.9717	22.0218	21.9275	21.8788	21.039	20.6552	23.3214	23.8435	23.2769	23.1799	23.8035	23.6402	B2RSH2
Protein 2010300C02Rik	2010300C02Rik	+	3.23342	3.80554	10	12	125.91	16.81	17.5742	18.4252	18.6299	17.2914	17.0142	19.7671	18.914	19.6465	20.3148	19.3861	19.2852	E9Q3M9;Q8K303;F7B0R9
Gap junction alpha-1 protein	Gja1	+	3.27073	3.80449	15	42.4	43.004	23.9161	23.8213	23.4299	23.0695	24.5831	24.7275	25.6653	25.7352	25.8611	25.8032	26.0346	26.0142	P23242;Q7TMQ1
V-type proton ATPase catalytic subunit A	Atp6v1a	+	5.08092	3.80153	33	67.7	68.325	24.0668	23.9897	24.0071	24.0527	23.2248	23.3994	25.6561	25.6368	25.5508	25.5851	25.9706	25.9006	P50516
Lymphocyte antigen 6H	Ly6h	+	3.93389	3.79628	4	29.5	14.669	22.8089	22.7825	22.6675	22.9193	21.5667	21.9693	24.4318	24.5263	24.137	24.0202	24.5291	24.6175	Q9WUC3;Q544M1;Q8K356;Q9D1X6
Ankyrin repeat and sterile alpha motif domain-containing protein 1B	Anks1b	+	5.95706	3.79622	26	20.3	139.02	22.6532	22.6474	22.3098	22.4318	21.9437	21.9294	24.0847	24.2082	24.1215	24.0633	24.5712	24.4136	S4R286;Q8BIZ1;Q8BZM2;S4R2H8;S4R2H3;S4R2E3;S4R2N9
Mitochondrial fission regulator 1-like	Mtfr1l	+	6.1794	3.79035	7	31.8	31.726	19.9176	19.641	19.5491	19.4887	20.2087	19.3752	21.6451	21.6058	21.7719	21.3551	21.9137	21.4227	Q9CWE0;D3YW54;D6RCX5;D3Z0X8
Cytoplasmic polyadenylation element-binding protein 4 (Fragment)	Cpeb4	+	2.88611	3.78341	2	5.9	44.184	15.7688	15.689	15.6852	17.399	16.9339	15.5461	18.2476	18.7192	18.4759	17.8978	16.7563	18.4432	Q5SU47;Q5SU48;Q7TN98;Q9D5G2;Q9D5F3
cGMP-dependent 3,5-cyclic phosphodiesterase	Pde2a	+	4.77417	3.76385	17	26.3	103.25	18.4914	19.0217	19.1011	19.0285	18.1201	18.3788	20.4206	21.216	20.0512	20.4188	21.0693	20.4388	Q922S4;Q3TD37;Q5PR72;Q3TXZ6;Q3TCR8;Q3TYK5
Beta-actin-like protein 2	Actbl2	+	2.54343	3.762	3	10.9	42.004	20.3335	20.0463	20.1734	20.009	21.7121	22.1963	23.2218	22.952	22.1937	23.3616	22.0723	22.1384	Q8BFZ3
Putative uncharacterized protein	Arpc4	+	5.86086	3.76157	7	50	19.653	23.5056	23.4169	23.0003	22.9243	23.7091	23.7159	25.1171	25.075	25.1365	25.0836	25.6843	25.6436	Q9D3C4;Q7TPD9;P59999;Q8BVW6
Arfgap1 protein	Arfgap1	+	4.35657	3.76013	5	21.2	42.931	17.6439	17.679	18.2872	18.8573	18.0881	17.8018	20.3629	20.2728	19.9065	20.2994	19.0316	19.9489	Q6PB94;Q3TGS9;Q05DE0;V9GWV1;Q9EPJ9;V9GXM1;Q05BC5
Tubulin beta-5 chain	Tubb5	+	4.14149	3.74309	6	16.9	49.67	24.0393	23.9619	23.8767	23.8339	24.2752	24.2202	25.3829	25.4061	25.9876	25.9139	26.5084	26.4338	P99024
Tubulin beta-4A chain	Tubb4a	+	5.74446	3.7403	7	17.1	49.585	23.7343	23.7079	23.7165	23.7399	23.6478	23.661	25.3002	25.4205	25.6188	25.7469	25.8448	25.6953	Q9D6F9
Striated muscle-specific serine/threonine-protein kinase (Fragment)	Speg	+	2.85491	3.73032	11	5.2	328.32	15.3288	15.689	15.1709	15.7534	15.2623	15.5461	17.4782	16.1425	18.0613	16.6413	17.9129	17.91	A0A087WSE3;Q62407;E9QQ25
Calcium/calmodulin-dependent protein kinase II, beta, isoform CRA_b	Camk2b	+	5.52803	3.7296	21	42.5	72.902	26.3135	26.2839	26.4834	26.7771	26.0056	26.0002	28.1077	28.195	28.1756	28.0767	28.3764	28.3265	Q5SVJ0
Oxysterol-binding protein	Osbpl10;Osbpl11	+	4.0994	3.71917	2	3.9	65.8	14.963	14.7428	14.8034	14.6216	15.5565	15.342	16.1692	17.7315	16.7455	17.2013	16.4784	17.0733	Q8R2T7;S4R296;Q8CI95;G5E8A0;S4R1M9
DnaJ homolog subfamily B member 2	Dnajb2	+	5.01657	3.68886	5	23.1	30.614	20.4693	20.0338	20.9019	20.6588	19.7429	20.4933	22.0344	22.1644	22.6339	22.6437	22.0851	22.0377	Q9QYI5;Q3TB24
Cytohesin-2	Cyth2	+	6.6769	3.65331	11	33.4	44.655	20.6861	20.58	20.3979	20.302	20.6578	20.8373	22.4128	22.3344	22.1165	22.2787	22.7019	22.832	D3YU96;Q99KH2;Q5HZZ0;P63034;D3YU95;D6RCZ5
Putative uncharacterized protein (Fragment)	Scai	+	3.28393	3.64706	14	31.1	61.024	20.7941	20.5036	20.141	20.1152	19.6174	18.9316	22.2531	21.9843	21.7588	21.5845	21.7029	22.0196	Q8C4E7
Dedicator of cytokinesis protein 10	Dock10	+	4.34221	3.64637	4	2.6	245.76	15.539	15.5131	16.5427	15.5558	16.4603	15.8545	17.4342	17.727	17.8474	17.964	17.6292	18.0622	Q8BZN6;B2RWY0;A0A087WRP5;F1AHI9;A0A087WQ86;E9QM99
Rab3 GTPase-activating protein non-catalytic subunit	Rab3gap2	+	3.03134	3.63785	5	4.9	152.53	15.7688	15.689	14.2878	15.5285	15.2629	16.6189	17.6043	17.4349	16.9017	17.6206	17.0149	17.7581	Q8BMG7;A0A0A6YWM5;E9QKE4
Netrin-G1	Ntng1	+	3.56222	3.63706	3	11.5	35.56	15.5824	16.1808	16.1817	15.4765	15.2623	15.5461	18.0582	16.8834	17.056	17.1475	18.5163	17.7452	F7CVQ1;F8WJ51;F8WJ50;Q8R4G0;F8WJ48
Lipid phosphate phosphohydrolase 3	Ppap2b	+	6.80223	3.62934	6	22.1	35.216	21.682	21.5961	21.3716	21.4189	21.1796	21.4079	23.339	23.3676	23.3406	23.3231	23.1885	23.2555	Q99JY8
Glypican-1	Gpc1	+	2.90615	3.62894	8	21.9	61.359	19.7447	19.7295	17.7602	19.0271	19.4621	19.3114	20.8542	21.027	21.1077	20.7949	21.3386	21.0701	Q9QZF2;Q3U379;Q3U3U3;Q8CD04
Ras-related protein Rap-2a	Rap2a	+	3.58524	3.62573	3	20.2	20.642	19.7169	19.41	18.1752	19.2721	19.1658	18.5199	21.2639	20.7947	20.9417	20.9679	20.7292	20.7122	Q80ZJ1;F6W8Q2
Erythrocyte protein band 4.1-like 1	Epb4.1l1	+	5.92992	3.62411	23	34.1	98.284	20.8726	20.7951	21.4892	21.2298	21.1195	21.009	22.9474	22.8823	22.8497	22.8631	23.1229	22.9955	B6ZHC9;A2AUK5;A2AUK8;A2AUK7;A2AUK6;Q8C8P2;E9PV14
Protein kinase C epsilon type	Prkce	+	3.21	3.60825	11	20.6	83.56	17.6763	17.235	18.6892	18.6807	17.7582	16.947	19.5526	20.1539	20.3068	19.6096	19.0643	19.407	P16054
Disks large homolog 1	Dlg1	+	3.74873	3.60294	18	28.9	91.622	20.7236	20.7066	20.9558	20.8606	20.2041	19.5241	22.3527	22.228	22.0647	22.2971	22.5961	22.5313	D3Z3B8;Q3UP61;H7BWY4;Q811D0;E9Q9H0;Q3TPP5;F6UDT8
Calcium/calmodulin-dependent protein kinase type II subunit delta	Camk2d	+	5.88764	3.59572	14	34.1	60.004	22.9749	23.3875	23.7857	23.7705	23.1987	23.2037	25.1912	25.0897	25.1125	24.9361	25.5251	25.544	E9Q1T1;E9Q1V9;Q6PHZ2;E9PXV3;E9Q1W0;Q8C8X9;Q8CCM0
Neurofascin	Nfasc	+	3.95212	3.59516	25	27.8	137.97	20.8732	20.9305	20.6656	20.6596	19.6481	19.7668	22.6964	22.6088	22.3583	22.2711	21.9095	21.776	Q810U3
Active breakpoint cluster region-related protein	Abr	+	3.51871	3.59278	12	21	92.486	19.384	18.6137	20.2059	19.9961	19.1799	19.3703	21.3196	21.2954	21.5121	21.4837	21.1105	21.0992	E9PUE7;Q5SSL4
Protein MAL2	Mal2	+	8.3055	3.58578	2	17.7	19.094	24.2279	24.2121	24.0297	24.074	23.8665	23.9473	26.1793	26.0691	25.7204	25.8234	25.805	25.814	Q8BI08;Q2KHK7
Neuron-specific calcium-binding protein hippocalcin (Fragment)	Hpca	+	2.61359	3.5852	6	38.5	21.82	19.7984	19.6543	19.9222	20.1608	19.3808	19.6167	22.3277	22.1677	20.5389	20.4587	22.0698	22.0229	E9PV73;P84075;A2A7R5
V-type proton ATPase subunit F	Atp6v1f	+	4.57235	3.57489	5	54.6	13.37	19.8909	19.1706	19.7961	19.9383	18.9395	19.134	21.4986	21.4127	21.4054	20.5628	21.8502	21.167	Q9D1K2
Calcium/calmodulin-dependent protein kinase kinase 2	Camkk2	+	2.65923	3.54834	6	13.6	64.617	16.7791	15.689	17.0861	17.6788	16.7917	15.4496	18.394	19.0503	18.1979	18.2712	18.3553	18.1683	Q8C078;Q3TV45
Mkl2 protein (Fragment)	Mkl2	+	3.73455	3.54737	12	17.7	117.42	19.0869	19.3982	20.4009	20.4128	19.7339	19.8098	21.5721	21.4805	21.582	21.4581	21.9001	21.8102	A3KMF2;Q5DTZ3;P59759;G3X8R8
C-Jun-amino-terminal kinase-interacting protein 3	Mapk8ip3	+	4.75339	3.52552	15	14.3	147.56	18.1914	17.6486	17.8122	18.553	18.0288	18.584	19.9918	19.7315	19.978	19.8548	20.2189	19.95	Q9ESN9;Q6NV54;Q3UHB5;J3QNR6;K3W4S4;Q6P1F1;E9Q6B6;E9Q6E0;Q8CHB5
Huntingtin-interacting protein 1	Hip1	+	2.55612	3.5206	6	7.4	115.2	14.56	14.7564	14.6133	14.3221	15.1119	16.0815	14.9711	16.9855	17.3256	16.6597	17.1274	17.2708	Q8VD75
Serine protease HTRA1	Htra1	+	2.66354	3.51934	5	11.5	51.213	16.8259	18.5572	18.4402	18.8827	17.6458	16.9804	20.022	19.0369	19.944	20.2429	19.705	19.2732	Q9R118
2-oxoglutarate dehydrogenase, mitochondrial	Ogdh	+	4.8539	3.51195	27	34.1	116.03	21.2456	21.1437	21.1007	21.0334	20.7839	20.7889	22.8997	23.2596	22.3437	22.3543	23.0896	23.023	Z4YJV4;Q60597
Adenomatous polyposis coli protein	Apc	+	3.74205	3.50451	14	7.4	307.46	17.7989	17.4808	17.6676	17.5347	16.3705	16.6426	18.8696	18.9314	18.4977	18.869	19.5845	19.5982	E9QLQ9;B2RUG9;Q61315;Q8BNP7;E9Q4H1
Cyclin-dependent kinase-like 5	Cdkl5	+	3.71679	3.49602	16	23.1	105.49	20.0939	20.1223	19.9135	19.5308	18.9945	18.7016	21.0289	20.879	21.2608	21.4325	21.8679	21.7217	Q3UTQ8
Cytoplasmic polyadenylation element-binding protein 2	Cpeb2	+	4.00439	3.4882	2	4	58.441	15.9309	17.1148	16.3219	17.2366	16.5271	16.0332	17.6882	18.7445	18.4323	18.0515	18.583	18.4799	Q812E0;D3YUJ4;E9Q5X2;E9Q969
Probable E3 ubiquitin-protein ligase makorin-2	Mkrn2	+	2.56836	3.48396	5	13.7	46.596	18.922	16.9704	19.0364	18.735	17.717	18.0605	19.9317	20.0555	20.0797	20.0052	20.0131	20.1605	Q9ERV1;Q9D776
Ras-related GTP-binding protein A	Rraga;Rragb	+	2.47542	3.48295	4	13.7	36.566	18.4624	17.8252	19.7627	18.1379	17.3596	19.332	20.7311	19.3031	19.8977	20.0512	20.9262	20.7724	Q80X95;Q6NTA4
Tubulin alpha-4A chain	Tuba4a	+	7.88294	3.46322	25	66.5	49.924	28.3236	28.3591	28.1543	28.1692	28.0936	28.0445	29.769	29.7681	30.0166	29.9973	30.213	30.1331	P68368;A0A0A0MQA5
Heat shock 70 kDa protein 12A	Hspa12a	+	8.84916	3.45913	20	40	74.87	21.0545	20.9847	21.0222	21.0083	21.3388	21.2822	22.7963	22.8428	22.8547	22.7884	23.0568	23.0943	Q8K0U4
Serine/threonine-protein kinase TAO2	Taok2	+	3.32981	3.45662	6	5.4	139.3	16.1799	17.0979	17.6562	17.3775	16.7732	17.9928	19.1856	19.3497	18.8975	18.7106	18.5753	19.095	Q6ZQ29;Q3V3V4
Tubulin beta-2A chain	Tubb2a	+	4.42098	3.45637	38	84.5	49.906	28.8585	28.8697	28.6649	28.6359	28.7945	28.74	30.1344	30.1377	30.5722	30.5305	30.9768	30.9476	Q7TMM9;Q99J49
CDP-diacylglycerol--inositol 3-phosphatidyltransferase	Cdipt	+	2.83193	3.44861	5	27.2	23.599	19.211	20.1899	21.5138	20.9687	20.8558	20.4267	22.2646	22.1329	21.9688	21.9637	22.6634	22.8886	Q8VDP6
Cytoplasmic dynein 1 heavy chain 1	Dync1h1	+	6.37938	3.4367	146	40.1	532.04	20.6483	20.6769	20.7769	20.7419	20.4812	20.4059	22.4042	22.3009	22.1359	22.1724	22.7753	22.6286	Q9JHU4
Tripartite motif-containing protein 2	Trim2	+	2.58317	3.43425	3	6.2	81.444	15.7688	15.7552	15.9796	15.6852	15.2623	15.7121	18.4227	18.3475	17.2545	16.8746	17.6401	16.3038	Q9ESN6;Q3TPI3;Q3UHH4;Q3URK9;E9QKC6
Guanine nucleotide binding protein, beta 2, isoform CRA_a	Gnb2	+	3.83238	3.42198	9	39.1	37.331	24.3903	24.3977	24.216	24.1002	23.3603	23.3007	25.8165	25.6974	25.5659	25.5003	25.932	25.9021	Q3U9V4;P62880;E9QKR0;D3Z1M1;D3YZX3;D3Z1T4
Kinesin-associated protein 3	Kifap3	+	2.55724	3.38654	6	9.8	91.29	15.7688	15.689	17.7194	17.5203	16.1849	16.5511	18.99	18.5468	18.23	17.8298	18.0558	18.34	P70188;Q3UZA5
Slc8a2 protein	Slc8a2	+	2.68097	3.38186	8	11.1	100.06	19.6439	19.5762	20.0005	19.7219	17.8705	18.5291	21.4734	21.3707	20.7381	20.2661	21.0026	21.038	Q68EG0;Q8K596;Q6ZPY3
Coronin-1C	Coro1c	+	4.64692	3.38034	10	29.3	53.12	21.7674	21.6064	21.0237	21.081	21.9263	22.0875	23.1345	23.3078	23.1323	22.9999	23.6514	23.8094	Q9WUM4;Q5PPQ7;Q499X7;Q3TEU8;Q3TF74
Actin-related protein 3	Actr3	+	3.99499	3.35588	19	55.3	47.357	22.5416	22.5674	22.0604	21.7711	22.7552	23.1017	24.0975	24.0491	24.2342	24.0119	24.3901	24.4946	Q99JY9;Q3ULF7;Q3TWJ4;Q3TGW0;Q3TGE1
Putative uncharacterized protein	S1pr1	+	3.80304	3.34116	2	6	42.655	17.788	18.2479	17.6021	17.5842	16.8374	16.9386	19.7917	19.5944	18.7619	18.6961	18.9475	19.6486	Q3UUK3;O08530;K7XUH1;Q99NR5
V-type proton ATPase subunit E 1	Atp6v1e1	+	5.6189	3.32475	9	31.9	26.157	22.7193	22.1139	22.6125	22.4456	22.3343	22.389	24.3182	24.1821	23.6623	23.9098	24.4689	24.4728	P50518
Mag protein (Fragment)	Mag	+	2.5345	3.30272	7	15.7	62.587	19.9362	19.4132	19.0625	19.315	17.6578	18.2959	21.227	21.4399	20.105	19.8255	21.1112	20.3138	Q3ZB60;Q3ZB62;Q3T1F6;Q3ZB61;P20917;A0A087WPR1
Calcium-binding mitochondrial carrier protein SCaMC-3	Slc25a23	+	2.76441	3.29081	4	8.4	52.496	17.5489	17.2483	17.1667	17.552	16.7264	15.5461	19.2201	18.3677	18.6917	17.6158	19.2593	18.9444	Q6GQS1;F6X0P2
DnaJ homolog subfamily A member 2	Dnaja2	+	6.32593	3.28974	12	44.7	45.745	20.854	21.0563	21.3044	21.2074	20.682	21.0843	22.3274	22.5271	22.8727	22.93	23.0683	22.7708	Q9QYJ0
V-type proton ATPase subunit G 2	Atp6v1g2	+	3.11428	3.28832	2	29.7	13.651	19.9207	19.7085	19.3837	20.0463	20.0648	19.2004	21.0606	20.6919	21.4731	20.8812	22.2861	22.2355	Q9WTT4;Q54A87;G5E923;B0V2H4
Tubulin beta-4B chain	Tubb4b	+	4.80862	3.27981	10	28.8	49.83	26.3573	26.4287	26.2944	26.3454	26.3309	26.3012	27.7191	27.6822	28.2441	28.1901	28.275	28.229	P68372;Q9DCR1;Q9CVR0
V-type proton ATPase subunit H	Atp6v1h	+	6.1733	3.27613	18	51	54.108	21.9922	21.8608	21.836	21.9181	21.6427	21.585	23.5208	23.54	23.3518	23.1114	23.8557	23.727	A0A0A6YX18;Q8BVE3;A0A0A6YWP6
UDP-N-acetylglucosamine--peptide N-acetylglucosaminyltransferase 110 kDa subunit	Ogt	+	3.89978	3.2723	24	32.6	116.95	19.2617	19.2752	20.2852	20.299	20.134	20.1974	21.3777	21.3898	21.5391	21.954	21.7007	21.7529	Q8CGY8
MCG129425	Tuba3a;Tuba3b	+	4.89373	3.27197	10	30.4	49.959	26.6087	26.5083	26.3226	26.2736	26.1286	26.1409	27.677	27.6448	27.9976	27.9623	28.5273	28.4346	Q5FW91;P05214;Q9D9Y2
Neural cell adhesion molecule 1	Ncam1	+	3.67025	3.26817	3	4.9	93.619	20.111	20.1875	19.832	20.032	19.0359	18.9063	21.4349	21.5543	21.1073	21.0431	21.3029	21.9131	E9QB01;A0A0A6YWU2
Actin, gamma, cytoplasmic 1	Actg1;Actb	+	3.56961	3.26397	31	76.8	41.792	30.191	30.1743	29.6651	29.713	30.9514	30.9818	31.6829	31.6954	31.942	31.9213	32.3669	32.3078	Q4KL81;P63260;Q3TSB7;Q3U939;Q3UCF8;Q3U804;Q9QZ83
NADH dehydrogenase [ubiquinone] 1 alpha subcomplex subunit 11	Ndufa11	+	2.97603	3.25837	3	35.5	14.982	19.9299	20.4772	19.9323	19.0087	19.6569	18.4872	21.6958	21.9278	21.1638	20.5955	21.4938	20.8404	Q9D8B4;G5E814
Jouberin	Ahi1	+	3.0781	3.24151	16	18.5	119.65	17.8938	18.4897	19.5537	19.5227	18.8589	18.8219	20.2982	20.3905	20.633	20.7781	20.5954	20.6254	Q8K3E5;E9QP54
Elongation factor 1-alpha 2	Eef1a2	+	2.94689	3.22376	5	19.9	50.454	19.7064	19.2614	18.9734	18.1262	20.139	19.7033	21.1167	21.1298	21.03	20.371	21.2441	21.1504	P62631
Putative uncharacterized protein (Fragment)	Wdr1	+	3.52091	3.22365	12	31.2	63.42	19.9916	20.4707	20.1191	19.329	18.8482	19.5082	21.8539	21.9036	20.9339	20.9781	21.1397	21.5896	Q3TE06;Q9DC08;Q3TNK2;Q3TJY2;O88342;Q80ZI9;Q9DBM8;Q3U136
Leucine-rich repeat flightless-interacting protein 1 (Fragment)	Lrrfip1	+	2.75601	3.22299	3	7.1	64.931	15.7688	15.689	15.6937	17.36	15.2623	16.5789	17.5754	17.4645	17.3884	18.3534	17.8517	17.8498	A0A087WNU6;Q8BLM1;A0A087WSF5;E9Q9T1;A6H5U5;A0A087WPK3
Tubulin beta-3 chain	Tubb3	+	5.25331	3.21933	13	41.8	50.418	24.1687	24.2681	24.0175	24.2034	23.7956	23.894	25.4716	25.2804	25.8248	25.6932	26.0319	26.1661	Q9ERD7;Q9CRT0
Serine/threonine-protein kinase BRSK1	Brsk1	+	3.17278	3.20812	15	28.4	85.154	19.1455	19.2003	20.5927	20.6883	20.1046	20.1337	21.2586	21.2364	22.1655	22.2037	21.6706	21.4206	Q5RJI5;D3Z5P0
RAS guanyl-releasing protein 1	Rasgrp1	+	3.14716	3.20413	9	16.8	86.526	18.3923	18.2223	19.1248	18.5547	17.5005	17.3882	19.6127	19.6022	19.8051	19.9206	20.4711	19.8506	G3UYC3;Q9Z1S3;G3UWW4
Sorbin and SH3 domain-containing protein 1	Sorbs1	+	2.77185	3.1887	34	32.7	143.07	20.0558	20.1229	19.4531	19.4153	21.0255	21.1852	21.6146	21.4167	21.9164	21.8301	22.3289	22.1889	Q62417;E9QNA7;D3Z5J3
Calcium/calmodulin-dependent protein kinase type II subunit alpha	Camk2a	+	4.80659	3.18349	36	68.6	54.114	29.1391	29.1857	29.3264	29.4121	28.7048	28.7265	30.7298	30.7262	30.6885	30.6579	30.8714	30.8446	P11798;Q80TN1
Guanine nucleotide binding protein, alpha o, isoform CRA_b	Gnao1	+	5.05997	3.16662	16	49.4	40.084	25.8509	25.7294	25.7103	25.8297	25.0636	25.1568	27.4176	27.4414	27.1253	27.0757	27.3062	26.9521	Q543S2;P18872;D3Z2M7
Exocyst complex component 1	Exoc1	+	2.86837	3.15082	6	6.9	102.69	15.7544	17.0324	15.2014	16.0338	15.3015	16.4527	18.2969	17.4865	18.4109	17.1942	17.0513	17.2708	Q6P1Y9;Q5PPR2;Q3U1G4;Q8R3S6
Potassium voltage-gated channel subfamily C member 3	Kcnc3	+	4.08933	3.15019	4	6.6	77.79	16.7107	17.4153	16.5725	16.7083	16.654	16.4708	18.184	18.2543	19.2212	18.7808	17.9579	18.0661	D3YZV4;D3YUC7;Q63959;D3YZV2;E9QKI2
Vesicle-fusing ATPase	Nsf	+	3.79531	3.14758	44	65.6	82.613	23.9466	23.9434	25.0462	25.0837	24.807	24.8445	25.8772	25.9341	26.5803	26.5833	26.358	26.2639	P46460
Cell division control protein 42 homolog	Cdc42	+	2.81454	3.14333	2	14.1	21.258	20.1825	20.0074	19.8737	19.8029	18.2481	20.1091	21.5934	21.7413	20.8956	21.3213	21.1453	21.4407	P60766;Q3UL78
Adam22 protein (Fragment)	Adam22	+	3.54255	3.13704	17	26	94.396	20.8717	21.0045	20.9186	21.0034	19.8316	20.1059	22.5238	22.4419	22.2225	22.1848	22.1725	22.0866	A4FUT9;D3YUP9;Q9R1V6;D6QSS8
Serine/threonine-protein phosphatase 2A 55 kDa regulatory subunit B	Ppp2r2a	+	3.34963	3.13567	5	17.4	42.605	18.0059	17.8157	17.7792	17.7185	17.9577	16.425	19.0004	18.9834	19.5173	19.1075	19.3618	19.6243	Q9CWU3;Q3TPC5;Q6P1F6;Q3TT94;Q571J7;Q7TPQ7
Major prion protein	Prnp	+	5.97809	3.10858	4	22.8	28.009	21.6531	21.5383	21.2878	21.3076	21.3075	21.0452	22.8161	23.0241	22.6346	22.833	23.3509	23.2982	Q9QYT9;Q4FJQ7;Q3UBH0;Q3TZI7;P04925;Q3UG89;Q3UF68
Calcium-binding protein 39	Cab39	+	2.87876	3.10784	4	11.7	39.842	16.9236	17.0854	16.7395	17.9175	17.9904	18.4158	19.2723	19.2609	19.0671	18.7248	19.4033	19.1592	Q06138;Q8K312
WD repeat-containing protein 37	Wdr37	+	9.71204	3.09885	11	31.5	55.045	19.495	19.6881	19.6037	19.6851	19.6687	19.8372	21.3076	21.1252	21.3698	21.2771	21.3557	21.3328	Q8CBE3;Q3UK24;H3BJS1
Rab11 family-interacting protein 5	Rab11fip5	+	2.53324	3.09203	9	22.5	69.552	17.5256	17.896	19.3014	18.4148	19.0585	19.5714	19.9568	19.9374	20.8341	20.6562	20	20.1546	Q8R361;Q6ZQ33;Q3UM85
MCG133388, isoform CRA_f	Pcdhgc5	+	4.18804	3.08998	8	15.5	101.89	19.1971	19.028	18.7466	18.9315	18.3752	18.7136	19.9334	19.8036	20.6804	20.8092	20.7897	20.7411	Q91XW9;Q8K4A2
Serine/threonine-protein kinase A-Raf	Araf	+	3.36157	3.05578	5	10.1	67.581	16.3982	16.3999	17.0575	17.7376	16.1963	16.3616	17.6754	18.8061	18.7292	18.4603	18.2481	17.9012	P04627;Q3UXR0;Q3TQI2;E9Q0P8;B1AUN8
Gamma-aminobutyric acid (GABA-A) receptor, subunit beta 3, isoform CRA_b	Gabrb3	+	3.65652	3.0512	9	23	54.282	21.1484	21.0767	21.1847	21.201	20.2955	20.2228	22.6398	22.6032	22.3144	22.4149	22.4206	22.3925	Q8C446;P63080
DnaJ (Hsp40) homolog, subfamily A, member 1	Dnaja1	+	5.87742	3.04587	10	38.3	44.868	22.2017	22.0801	22.5656	22.372	21.8695	21.8208	23.4313	23.5915	23.7652	23.7835	24.0367	23.9427	Q5NTY0;Q3TK61;P63037;B1AXY1;B1AXY0;B1AXX9
Synaptosomal-associated protein 47	Snap47	+	5.6506	3.04478	22	71.9	46.524	22.0815	22.1589	22.8049	22.544	22.7016	22.5988	23.8688	23.9196	24.0129	24.1361	24.329	24.2612	Q8R570;B2FDF6;I7HFU4
Potassium voltage-gated channel subfamily A member 2	Kcna2;Kcna1;Kcna3	+	3.27312	3.03452	4	10.8	56.7	18.2812	18.2418	17.2936	17.1821	17.6716	18.0873	20.0142	20.072	18.7319	18.7461	19.6153	19.1871	P63141;Q3TZ64;Q8CA58;Q2KHP0;P16388;P16390
Adenylyl cyclase-associated protein 2	Cap2	+	2.83646	3.01333	7	18.1	52.861	18.1736	17.925	18.0804	18.6298	17.4357	17.6484	20.3149	20.4046	19.4897	19.4025	19.3555	18.4737	Q9CYT6;D3YTR7;Q8BKZ3
Alpha-centractin	Actr1a	+	6.957	3.00099	11	45.5	42.613	20.8476	21.0107	21.1706	21.2921	21.3893	21.192	22.6018	23.0215	22.6022	22.4764	22.9414	22.7718	P61164
Synapsin-2	Syn2	+	4.99872	2.98958	22	56.1	63.372	24.3484	24.3593	24.1705	24.3105	23.6082	23.6267	25.9279	26.005	25.5467	25.4432	25.4593	25.5211	Q64332;Q8CE19
Beta1 subnuit of GTP-binding protein	Gnb1	+	3.68748	2.98669	14	64.4	37.377	26.0773	26.0992	25.9293	25.9987	25.1364	25.159	27.4375	27.4256	27.1321	27.141	27.3917	27.3433	Q3TQ70;P62874;Q3U1B1;H3BKR2;H3BLF7
V-type proton ATPase subunit C 1	Atp6v1c1	+	7.42765	2.98306	13	40.3	43.887	21.5352	21.4803	21.2995	21.1598	21.1732	21.0755	22.8062	22.9058	22.702	22.6527	23.131	22.9865	Q9Z1G3;Q9D9Z4;Q3TG21
Serine racemase	Srr	+	2.72582	2.98065	6	34.8	36.358	19.056	18.6199	20.0446	20.3303	19.1597	19.1531	20.5561	20.2322	20.5496	20.9775	21.6536	21.8482	Q9QZX7;Z4YMF3
Phosphatidate cytidylyltransferase	Cds2	+	3.46403	2.96938	2	6.8	49.293	18.6483	18.1933	17.683	18.9831	18.0904	18.5364	20.4302	20.3616	20.1716	19.3774	20.1017	19.113	A2AMQ5;Q99L43;Q6PBC0;F6S4G2;Q8BX08
Plasma membrane calcium-transporting ATPase 1	Atp2b1	+	2.7153	2.96675	17	18.5	134.75	21.6251	21.4817	21.5856	21.4661	20.26	20.0127	23.0276	23.1151	22.5922	22.1767	22.5963	22.3368	G5E829;Q8K314
Probable G-protein coupled receptor 162	Gpr162	+	4.58626	2.96548	2	4.8	64.147	15.7407	15.7775	15.7446	16.2296	15.2623	15.5461	17.8422	16.6897	17.4501	17.0346	17.4728	17.221	Q3UN16
Phosphofurin acidic cluster sorting protein 1	Pacs1	+	4.47562	2.96542	15	18.8	104.83	19.7975	19.9141	20.093	20.342	19.4748	19.2385	21.6987	21.3988	21.3961	21.1357	21.7977	20.8424	Q8K212;Q3TAB8;Q3TP27
Ras/Rap GTPase-activating protein SynGAP	Syngap1	+	6.11914	2.96022	68	61.6	148.24	25.2708	25.328	25.0045	25.02	24.7684	24.862	26.3447	26.3515	26.5382	26.5572	26.9449	26.9113	F6SEU4;J3QQ18;A0A0A6YVS6
Proteasome subunit beta type-3	Psmb3;Gm4950	+	3.49845	2.95617	2	16.6	22.965	17.774	17.2931	16.9703	17.5681	17.6274	16.4379	19.1921	19.1788	18.9199	18.0418	18.4057	19.3147	Q9R1P1;Q545G0;D3YUM8
S-phase kinase-associated protein 1	Skp1;Skp1a	+	4.26196	2.95169	5	35	18.672	20.1676	20.96	20.4497	21.0873	21.2552	20.6017	22.2289	22.4103	22.3599	21.9955	22.6398	22.2564	Q9WTX5;Q5SUR3;Q3TL58
Serine/threonine-protein phosphatase PP1-beta catalytic subunit	Ppp1cb	+	3.4651	2.95072	7	26.9	37.186	21.1038	22.0064	21.8169	20.6923	22.0231	21.7428	23.018	22.8622	22.901	23.0701	23.4529	23.4474	P62141
Dihydrolipoyl dehydrogenase, mitochondrial	Dld	+	3.15316	2.91976	11	26.9	54.272	22.1257	22.2399	22.2514	22.1829	20.8649	21.1958	23.774	23.9773	23.0529	22.8914	23.294	23.1459	O08749;Q3TIE8
Septin-5	2015-09-05	+	3.64361	2.90763	11	36.9	42.747	22.8602	22.7957	22.6727	22.6648	21.9509	21.7417	24.2542	24.1519	23.8256	23.9028	23.9846	23.8059	Q9Z2Q6;B7ZNM7;Q52KH2
Ubiquitin carboxyl-terminal hydrolase	Usp31	+	4.13131	2.90707	14	15.7	146.32	19.1066	18.9012	18.4179	18.4625	18.2209	18.1035	19.8811	19.6496	20.7455	20.1649	20.353	19.6559	E9Q6Y8
Putative uncharacterized protein	Dmtn	+	4.59444	2.90125	7	23.4	43.069	19.6405	19.6449	19.4574	19.6243	20.0911	20.2083	20.8532	20.9726	21.1174	21.4437	21.7529	21.7468	Q3UEW2;Q9WV69
Microtubule-associated protein RP/EB family member 2 (Fragment)	Mapre2	+	2.95308	2.87996	10	58.8	29.425	20.1932	20.0668	20.8571	21.4028	21.5686	20.5417	22.2251	22.0148	22.1965	22.6827	22.2993	22.3682	D3YYK8;E9Q6X0;Q8R001;Q3TG90
Receptor-type tyrosine-protein phosphatase S	Ptprs	+	3.06327	2.86749	4	2.5	211.9	15.7688	16.0036	15.5433	14.9216	15.2623	15.5461	17.7111	16.9498	17.4987	17.1073	15.9069	16.9907	B0V2N1;Q3TP78;Q3UNN3
Cyclic nucleotide phosphodiesterase 1, isoform CRA_b	Cnp	+	3.19897	2.86294	23	56.9	47.123	25.4046	25.4201	25.1627	25.1585	24.1999	24.2544	26.5028	26.4905	26.2218	26.1799	26.6715	26.6388	Q3TYV5;P16330;Q3TYL9
Guanine nucleotide-binding protein G(i) subunit alpha-2	Gnai2	+	8.02761	2.86076	19	63.7	40.489	24.7117	25.0773	24.8507	25.0035	24.8544	25.1124	26.5403	26.2483	26.3221	26.3982	26.6129	26.5867	P08752;A0A0A6YWA9
4-aminobutyrate aminotransferase, mitochondrial	Abat	+	2.97596	2.85551	16	49	56.451	21.3104	21.0831	21.2044	21.006	20.2708	19.9964	22.9102	23.0823	22.0372	21.4342	22.1572	22.3325	P61922;Q3V1S0
NADH dehydrogenase [ubiquinone] 1 alpha subcomplex subunit 5	Ndufa5	+	3.05963	2.85529	3	37.1	13.36	22.2759	21.025	21.7735	22.058	21.2259	21.0214	23.1288	23.2612	23.0183	23.0434	23.0439	22.9658	Q9CPP6
Microtubule-associated protein 6	Map6	+	4.64174	2.85196	46	63.7	96.449	23.7491	23.7528	23.5346	23.6293	23.0844	23.1386	24.9433	24.9884	25.149	25.0474	24.9458	24.8867	Q7TSJ2;D3Z6W1
Dual specificity protein phosphatase 3	Dusp3	+	2.76357	2.85052	6	47	20.472	20.5867	20.6298	21.076	21.2011	22.0867	22.0361	22.7811	22.6804	22.9031	23.1321	22.6621	22.5249	Q9D7X3;B1AQF4;Q3V2Y9;H3BKL8;H3BKD1
Endophilin-B2	Sh3glb2	+	2.48789	2.84968	10	34.4	44.907	20.5052	20.2783	20.1687	19.3812	20.0735	20.8365	22.3722	22.6719	20.5068	21.8215	21.3473	21.5888	A2AWI7;A2AWI9;Q8R3V5;B0LDS3
GTP-binding protein SAR1b	Sar1b;Sar1a	+	4.94275	2.84087	2	11.1	22.382	19.0971	18.1932	18.4001	18.5843	18.7425	18.836	20.5354	20.0854	20.5838	19.8698	19.8823	19.9346	Q9CQC9;Q3U281;Q0VGU0;Q99JZ4;Q3TXJ4;P36536
Serine/threonine-protein kinase LMTK3	Lmtk3	+	2.63452	2.83027	6	5.4	150.89	18.469	16.8593	18.2953	16.7523	17.4375	17.2366	18.5361	18.6422	19.3324	19.4543	18.9713	19.1195	Q5XJV6;E9QNZ5;D3Z7K7
Putative tyrosine-protein phosphatase auxilin	Dnajc6	+	3.37794	2.82838	11	16.8	102.3	19.134	18.85	19.4781	19.5929	18.3304	18.3603	20.9968	20.9853	20.4816	20.0669	20.1147	20.1002	Q80TZ3;B1B0B8
Putative uncharacterized protein	Hspa8	+	12.4574	2.82377	32	55.4	70.898	26.5153	26.5379	26.6277	26.6191	26.5307	26.5962	28.0624	28.0845	28.126	28.1249	28.0283	27.9864	Q3UBA6;Q3TQ13;Q3TH56;Q3TEK2;P63017;Q504P4;Q3U9L2;Q3ULM1;Q3TF16;Q3TRH3;Q3TZJ3;Q3UDS0;Q3TB63;Q3KQJ4;Q3TH04
Paralemmin-1	Palm	+	5.80553	2.80938	9	32.6	41.614	20.2966	20.08	20.3435	20.263	20.5058	20.6951	21.8951	21.7555	21.7946	21.7843	21.9315	21.9647	Q9Z0P4;Q542N8;Q3TRX4;Q6ZQE7;Q8CB16;Q91WF5;Q3UZP7
Myotubularin-related protein 5	Sbf1	+	4.56297	2.79953	34	24.3	208.69	18.648	18.8067	18.4057	18.7519	18.9641	19.0787	19.814	19.9918	20.7226	20.7065	20.2205	20.1107	Q6ZPE2
Mitochondrial import inner membrane translocase subunit TIM50	Timm50	+	4.74513	2.79492	7	25.2	39.776	19.2094	19.309	19.2489	19.1387	19.7443	19.5606	20.2942	20.7353	20.7051	20.917	21.1681	21.2879	Q9D880
Heat shock-related 70 kDa protein 2	Hspa2	+	2.42548	2.79311	11	22.3	69.641	19.2025	18.8062	20.4301	20.4863	19.39	20.2639	21.2048	21.3908	21.2129	21.254	21.1282	21.2795	P17156;B7U582
6330439K17Rik protein	Dzank1	+	3.07745	2.77523	18	31.2	80.369	19.7054	19.9854	20.8488	20.9636	19.7937	20.1561	21.3863	22.0446	22.4592	21.7971	20.8715	21.7299	B7ZNV9;Q8C008;E9Q4Z6;B2RUH8
Ras-specific guanine nucleotide-releasing factor 2	Rasgrf2	+	3.68787	2.75688	21	22.6	135.67	19.2748	19.2336	20.1862	20.2926	19.8398	19.948	21.1551	21.0532	21.3853	21.5253	21.3143	21.1199	P70392;D3Z6K8;F7B9R2
Amino acid transporter	Slc1a3	+	5.86161	2.75215	8	20.3	59.592	22.987	22.8578	22.5846	22.239	22.7472	22.5845	24.3066	24.3664	23.9257	23.9092	24.133	24.1226	Q8C7W8;Q8C3T7;Q543U3;P56564
Signal transducing adapter molecule 1	Stam	+	4.2384	2.74661	2	5.6	51.144	15.7688	15.689	15.6812	15.5012	16.4619	16.339	17.3914	16.98	17.4207	17.3491	17.6136	17.432	Q3UGN9;Q3TQ49;P70297;Q3UMC8;A0A0A6YVP6;A2ARJ0
Sulfide:quinone oxidoreductase, mitochondrial	Sqrdl	+	2.4384	2.74641	10	28	50.282	19.3213	18.395	18.5065	18.9035	19.909	20.2219	20.0485	19.9942	21.3346	21.0103	20.7183	20.8966	Q9R112;Q3UDS4;F6ZKZ3
Dihydrolipoyllysine-residue succinyltransferase component of 2-oxoglutarate dehydrogenase complex, mitochondrial	Dlst	+	5.7152	2.74624	9	27.5	48.994	22.4584	22.419	22.1725	22.1832	22.0251	22.0931	23.9397	23.8926	23.3965	23.3058	23.8061	23.7553	Q9D2G2
Dynein light chain 2, cytoplasmic	Dynll2	+	4.86253	2.72403	6	64	10.35	26.4403	26.5936	26.6487	26.6652	26.1528	26.0724	27.7891	27.7966	27.8686	27.9112	28.0007	27.8812	Q9D0M5;D6RIN4
Dctn1 protein	Dctn1	+	2.41932	2.71086	18	21.3	139.78	20.4507	20.4023	20.3065	20.3488	19.9579	20.2215	21.9784	21.9778	20.2679	21.8224	22.1477	22.1259	Q6NZM3;E9Q3M3;O08788;D3YX34;Q3TB96;Q3T9V8;E9Q586
Dihydropyrimidinase-related protein 1	Crmp1	+	2.81977	2.70888	18	46.5	62.167	22.2063	22.2308	21.9632	22.2505	20.9784	20.8917	23.3669	23.3884	22.8141	22.7293	23.4306	23.4176	P97427;Q3TXY0;Q6P1J1;Q3TY94
Serine/threonine-protein phosphatase 2A catalytic subunit alpha isoform	Ppp2ca;Ppp2cb	+	6.47305	2.6981	11	51.1	35.608	21.7806	21.757	21.6002	21.7236	21.7499	21.6557	23.1766	23.3958	22.9617	22.9776	23.2346	23.1124	P63330;Q8BN07;P62715;Q8VED4
Calcium-dependent secretion activator 1	Cadps	+	3.9434	2.69091	31	31.1	153.11	20.0798	20.3686	20.6249	20.6573	19.8651	19.6905	22.0108	22.1934	21.738	21.4729	21.2195	21.2202	Q80TJ1;K4DI76;J3QJW3
ATP-dependent 6-phosphofructokinase, platelet type	Pfkp	+	4.02597	2.68884	22	38.9	85.454	21.5748	21.3469	21.7719	21.6874	21.1048	20.6458	22.8557	22.8105	23.065	23.0006	22.4337	22.528	Q9WUA3;Q8C605
Coronin-2A	Coro2a	+	2.8009	2.68322	5	10.1	59.573	18.7366	18.607	17.7122	17.9962	18.5027	18.1691	18.7935	19.0151	20.0324	19.8903	20.2575	20.2787	Q8C0P5;Q3U4G8;B1AVH4;B1AVH5;Q8BLN0
Serine/threonine-protein kinase MRCK beta	Cdc42bpb	+	3.00472	2.68264	9	5.1	194.75	15.7865	16.3577	17.3117	16.7555	16.2897	15.9237	17.7545	17.4924	17.9113	18.048	17.8965	17.8638	Q7TT50;B2RQQ7
Fascin	Fscn1	+	2.55248	2.6724	9	27	54.507	21.4834	21.3845	21.2947	21.3852	20.2683	19.8585	22.5754	22.66	21.9998	21.9906	22.5337	22.4239	Q61553
Putative uncharacterized protein	Plp1	+	2.5328	2.67162	5	19.1	30.077	26.8144	26.8054	26.6268	26.6889	25.3342	25.4341	28.3198	28.3711	27.3926	27.3786	27.3716	27.3763	Q3UYM8;P60202;Q62079
Leukocyte surface antigen CD47	Cd47	+	3.0796	2.67153	4	15.5	33.097	21.833	21.6901	21.6138	21.8712	21.0836	20.3776	23.4308	22.8782	22.9435	22.4519	22.5465	22.7245	Q61735;Q3U967;E5Q371
cAMP-dependent protein kinase catalytic subunit alpha	Prkaca	+	4.01252	2.6697	3	14.5	40.57	19.6513	19.3965	19.6481	19.6472	19.5249	19.6179	20.8539	21.216	20.7051	21.3965	20.5208	21.2936	P05132;J9JDU9
Succinyl-CoA:3-ketoacid-coenzyme A transferase	Oxct1	+	3.5732	2.6529	11	36.2	52.278	21.5968	21.3707	21.5619	21.563	20.7812	20.8048	22.8819	22.7605	22.1924	22.0142	23.0961	23.1788	Q3UJQ9;Q9D0K2;Q3U9P7;Q3UK61;Q9CRF4
Pyruvate dehydrogenase E1 component subunit beta, mitochondrial	Pdhb	+	3.55483	2.65126	14	50.7	38.937	22.5944	22.8254	22.8178	22.7854	22.2799	22.3554	24.6884	24.5725	23.6955	23.7494	23.7085	23.684	Q9D051
BTB/POZ domain-containing protein KCTD12	Kctd12	+	4.48597	2.63908	8	30.9	35.892	19.4618	19.7685	20.4071	19.703	20.311	20.0188	21.7194	21.4897	21.4465	21.0456	21.3629	21.0063	Q6WVG3;Q8CBQ4;Q69ZA6
Creatine kinase B-type	Ckb	+	3.71346	2.63905	16	59.3	42.713	23.8897	23.9306	23.8525	23.5951	23.7457	23.603	25.7175	25.6495	24.9633	24.7795	25.0903	24.8165	Q04447
Ubiquitin carboxyl-terminal hydrolase 46	Usp46;Usp12	+	6.00024	2.63901	2	6.2	39.499	16.7606	17.0589	16.994	17.2809	16.7396	16.7319	18.2989	18.3243	18.0774	18.0917	18.4712	18.7023	D3YVU0;P62069;O88348;Q9D9M2
Synaptic vesicle glycoprotein 2A	Sv2a	+	2.5861	2.62312	11	16.3	82.646	21.4636	21.5096	21.6341	21.5646	20.0148	20.5129	22.882	22.9617	22.2854	22.2638	22.4071	22.2475	Q9JIS5
Aldh6a1 protein	Aldh6a1	+	2.50498	2.62001	6	15.1	49.594	19.1948	18.8235	19.3707	17.9887	19.6372	20.0223	20.9429	20.9282	20.6763	20.5808	19.8778	20.3686	Q8K0L1;Q9EQ20;Q1LZK2
Cytoplasmic dynein 1 light intermediate chain 1	Dync1li1	+	4.4225	2.61553	11	28.1	56.614	19.9079	19.5443	20.1584	20.0943	20.4757	20.5476	21.5946	21.582	21.0508	21.3664	21.7014	21.7556	Q8R1Q8;Q3TWG5;Q3TVT4
Beta-centractin	Actr1b	+	3.86609	2.60387	3	15.4	42.281	19.7145	19.8145	19.1992	19.0032	18.7551	19.6332	20.8802	20.9741	20.849	20.292	20.5984	20.81	Q8R5C5
Myelin-oligodendrocyte glycoprotein	Mog	+	4.51352	2.60315	7	28	28.271	22.527	22.4565	22.4579	22.4723	21.8491	21.7292	23.9313	23.909	23.3084	23.5022	23.6181	23.5045	Q61885;Q3UY21;Q80YU5;Q66JM2;Q29ZQ5
Putative uncharacterized protein (Fragment)	Slc25a11	+	3.52817	2.58537	11	54.8	27.658	23.2824	23.2707	22.6526	22.7111	22.4211	22.3895	24.1591	24.1792	24.2367	24.1298	24.0217	24.223	Q9CTC7;Q9CR62;Q5SX53;Q5SX46
Phytanoyl-CoA hydroxylase-interacting protein	Phyhip	+	3.07947	2.58487	6	20.3	37.554	19.7012	19.3515	19.8032	19.783	18.5079	18.9247	21.3076	21.2979	20.6187	20.4736	20.3175	20.2767	Q8K0S0;B9EIC7;E0CXJ1
Guanine nucleotide-binding protein G(s) subunit alpha isoforms short	Gnas	+	3.29031	2.57242	11	30.6	44.178	22.1556	22.1158	21.639	21.4003	22.2353	21.1911	23.1709	23.1931	23.187	23.1962	23.1825	22.986	Z4YKV1;P63094;Q6R0H7
Microtubule-associated protein RP/EB family member 3	Mapre3	+	4.24054	2.56362	11	42	31.966	21.2611	21.4403	21.5694	21.5972	20.7051	20.8408	22.6745	22.9599	22.673	22.3179	22.5995	22.338	Q6PER3;Q2UZW7;D3Z6G3;D3YUY6
Putative uncharacterized protein	Arf6	+	5.96005	2.55891	5	45.7	20.082	21.0669	20.9739	20.97	21.1379	20.6857	20.5208	22.1058	22.1762	22.1424	22.1316	22.5844	22.3479	Q3U0D7;P62331
DnaJ (Hsp40) homolog, subfamily A, member 3, isoform CRA_b	Dnaja3	+	4.5898	2.55541	8	21.4	49.486	21.5197	21.5137	21.2469	21.6712	21.1545	20.7326	22.3467	22.3428	22.7312	22.6859	22.7371	23.1161	Q3TJA9;Q99M87
Target of myb1 homolog (Chicken)	Tom1	+	2.52931	2.54884	2	4.1	54.325	15.7688	15.689	16.1817	16.1763	15.2623	16.5817	17.2941	16.6468	17.4189	16.3935	18.0474	17.9581	Q561M4;O88746;Q3UDC3
Stx1a protein (Fragment)	Stx1a	+	2.55471	2.54065	6	23.3	32.923	22.3999	21.9614	22.0748	21.899	20.4812	21.5288	23.5212	23.4789	22.5013	22.9785	23.1341	22.8023	Q5D0A4;Q497P1;O35526;D6RFB9
MAGUK p55 subfamily member 2	Mpp2	+	4.40833	2.53775	8	21.4	61.554	19.4547	19.1551	19.5923	19.2941	19.1865	19.0554	21.0184	20.7243	20.5989	20.9828	20.1361	20.3389	Q9WV34
Protein Rasal2	Rasal2	+	2.91939	2.5373	37	38.8	142.01	21.4188	21.537	20.6583	20.8815	20.2502	20.2235	22.0451	21.9111	22.1662	22.0294	22.5099	22.3674	D3YUS5;E9PW37;Q0VAV5
Misshapen-like kinase 1	Mink1	+	5.93685	2.53143	24	18.9	147.29	21.1057	21.0938	21.1576	21.2544	20.6632	20.7936	22.0541	22.1318	22.3346	22.4852	22.5528	22.5495	Q9JM52;G3X9G2;Q7TT13;Q5SXG1;Q5SXG3;F7AMS7
Elongation factor Tu, mitochondrial	Tufm;Gm9755	+	5.33134	2.53098	19	46.9	49.508	22.4477	22.4931	23.0868	23.0515	22.9316	22.8697	23.9812	23.842	24.1682	24.2693	24.3501	24.308	Q8BFR5;D3YVN7
Putative uncharacterized protein	Cdh13	+	2.48699	2.52836	2	12.2	31.6	17.8864	18.7603	17.814	17.8429	17.5767	17.9168	19.2456	19.4416	18.4879	18.5638	20.1374	19.95	Q8BS79;Q8CE18;Q9WTR5;Q8VDK4
BAG family molecular chaperone regulator 5	Bag5	+	3.15256	2.52546	6	19.5	50.942	18.8247	18.4478	19.7886	19.0244	19.7235	18.9653	20.3612	20.646	20.3218	20.6141	20.7908	20.0596	Q8CI32
RAB3A, member RAS oncogene family, isoform CRA_a	Rab3a;Rab3d	+	2.60172	2.52467	9	53.6	24.97	24.2935	24.1517	24.341	23.9474	23.4659	23.4807	26.2004	25.9644	24.6257	24.7074	25.0982	25.1008	Q0PD63;P63011;Q543Q4;P35276
Electrogenic sodium bicarbonate cotransporter NBCe1 variant D	Slc4a4	+	2.94746	2.51983	12	15.6	115.16	20.2216	20.6177	20.1367	20.1736	19.2616	19.4472	22.0232	21.8782	21.0363	21.1508	20.927	20.8428	E3VWA1;E1AWU4;A2VDF7;A7E1Z5;O88343;E9Q8N8
Transporter	Slc6a1	+	3.02071	2.51166	7	17	67.13	22.5255	22.4838	22.3675	22.543	21.4217	21.4034	23.8795	23.8327	23.1857	23.3199	23.302	23.1969	Q6PCX2;P31648;Q8BPL9
cAMP-dependent protein kinase type II-beta regulatory subunit	Prkar2b	+	4.5281	2.49367	7	23.1	46.167	20.2435	20.4808	20.1124	20.2113	20.4237	20.4601	21.8398	21.8241	21.2241	21.2807	21.9831	21.6897	P31324;Q3V2X9;H3BK84
Phosphate carrier protein, mitochondrial	Slc25a3	+	3.25983	2.4906	13	39.2	39.632	24.6298	24.639	24.7575	24.6293	23.8924	23.9695	26.2023	26.5271	25.3533	25.4696	25.4641	25.4001	Q8VEM8;Q3UB63;Q3U995;Q3THU8;G5E902
Tetraspanin	Cd81	+	3.5541	2.48954	4	30.9	25.828	21.4889	21.4974	21.6355	21.5461	21.0824	20.634	23.2592	23.0975	22.3348	22.2038	22.3329	22.5512	Q3UWG5;P35762
Synapsin-1	Syn1	+	4.57781	2.48189	25	60.2	74.096	24.0917	24.1142	24.0561	24.1448	23.5331	23.5534	25.6196	25.674	24.9866	24.9948	25.0685	25.0185	O88935
Glyceraldehyde-3-phosphate dehydrogenase	Gapdh;Gm7293	+	2.45503	2.47624	16	52.6	35.81	26.2168	26.2145	26.1553	26.2295	24.8756	24.9523	27.7152	27.6573	26.8528	26.82	26.7814	26.6661	P16858;D2KHZ9;A0A0A0MQF6;S4R1W1;S4R257;D3YYI5
Dihydropyrimidinase-related protein 2	Dpysl2	+	3.3037	2.47374	28	71.9	62.277	25.0961	25.103	24.9531	24.95	24.255	24.2775	26.6772	26.6927	25.9287	25.8536	25.66	25.6626	O08553
Diacylglycerol kinase beta	Dgkb	+	2.72145	2.47147	19	32.3	90.271	21.7625	21.6124	22.0916	22.0846	20.9293	20.7823	21.9684	22.6169	23.3432	23.3163	22.9771	22.8731	Q6NS52
Protein Nrxn2	Nrxn2	+	2.90196	2.47122	4	3.2	163.06	14.9949	16.0657	15.7443	15.3385	15.2623	15.5461	17.1772	16.7729	16.1097	16.4307	16.5906	17.702	E9Q5N7;B2RX09;Q6ZQ25;Q3UGZ9;E9PUM9;E9Q7X7;E9PUN0;E9PUN2
Diacylglycerol kinase epsilon	Dgke	+	2.85666	2.47103	3	9.6	46.079	18.2254	18.4522	18.2877	18.0388	17.023	17.366	19.0276	19.3121	19.5707	19.7623	18.8436	18.7075	F2Z490;Q8C8R9;Q9R1C6
Transmembrane protein 65	Tmem65	+	3.29497	2.47027	3	15.4	24.918	19.476	18.1604	19.352	18.9152	18.7873	19.0028	20.7063	20.6974	20.1978	20.3144	19.5922	20.0136	Q4VAE3
DnaJ homolog subfamily B member 4	Dnajb4	+	3.27905	2.45708	8	30.3	37.781	19.3231	19.8	19.4081	19.8116	19.6794	20.1541	20.4223	20.3851	21.5651	21.4272	21.08	21.0783	Q9D832
Renin receptor	Atp6ap2	+	4.06981	2.45344	9	30.6	39.091	21.3553	20.7072	21.0635	20.8535	20.2219	20.683	22.1917	22.1423	21.7076	22.0232	22.489	22.0993	Q9CYN9;Q1XID4
AP-3 complex subunit beta-2	Ap3b2	+	3.37029	2.44772	12	14.3	119.19	18.3849	18.1986	18.7498	18.1731	17.6544	17.47	19.2905	19.7913	19.2283	19.0924	19.568	19.4087	Q9JME5
Diacylglycerol kinase	Dgki	+	2.64489	2.44732	16	24.4	93.01	20.2437	20.3572	19.763	19.7772	18.6636	19.3934	20.6821	20.5409	21.2733	20.6862	21.1908	21.5721	S4R2G0;D3Z2W1;D3Z519;D3YWQ0;S4R215
cAMP-dependent protein kinase type I-alpha regulatory subunit	Prkar1a	+	3.84509	2.44189	8	26.2	43.185	19.9916	19.8059	19.9825	20.0731	20.3976	19.5947	21.4013	21.6653	20.6229	21.4149	21.5678	20.9013	Q9DBC7;Q3TYK4;Q8C3Z4;Q3UBA7;Q9CS50
Putative uncharacterized protein (Fragment)	Snx3	+	4.90549	2.44189	5	34.1	15.417	21.5029	21.572	22.155	22.2434	21.856	21.9527	23.2392	23.176	23.341	23.3659	22.7693	23.1185	Q9CU14;Q9CSC2;Q78ZM0;O70492;D3Z789;D3Z6Z0
ADP-ribosylation factor 5	Arf5	+	3.00782	2.4383	2	16.1	20.529	18.1769	17.8123	18.6903	17.7362	17.7659	17.8613	19.918	19.9715	18.8024	18.7495	19.0512	19.2654	P84084
Sarcoplasmic/endoplasmic reticulum calcium ATPase 2	Atp2a2	+	3.4819	2.43187	31	35	114.86	21.9944	22.0026	22.3274	21.9787	21.225	21.3615	23.2572	23.3516	22.9163	23.0605	23.0117	22.9846	O55143;Q5DTI2;J3KMM5;O54994
Putative uncharacterized protein	Slc2a1	+	2.67973	2.42284	3	5.5	54.07	20.0899	20.2621	20.414	20.1691	21.3135	21.45	21.6539	21.3758	22.0329	22.0477	22.0826	22.1659	Q3U2J2;Q3TD17;P17809;Q8BTM5
Isocitrate dehydrogenase [NAD] subunit, mitochondrial	Idh3b	+	2.99153	2.4182	12	35.2	42.194	21.9872	22.292	22.1557	21.7553	21.2613	21.2596	23.6764	23.7199	22.5311	22.8606	22.8809	22.6856	Q91VA7
Amino acid transporter	Slc1a2	+	4.15495	2.41553	15	29	62.03	24.328	24.3177	24.4418	24.445	23.7718	23.7543	25.9243	25.8422	25.357	25.0599	25.2212	25.2881	Q3UYK6;P43006;A2APL8;Q3USU5;A2APL5;X2D841;A2APL7
Transketolase	Tkt	+	2.62787	2.41347	13	30.2	67.63	21.2026	21.1994	21.1171	21.271	20.1355	20.0274	22.7351	22.725	21.7138	21.8553	21.9091	21.6414	P40142
Striatin-3	Strn3	+	3.46335	2.40772	6	11.2	87.149	18.8914	18.7222	18.074	18.0562	18.9642	18.8824	20.0337	20.1989	19.2288	19.4989	20.0214	20.2145	Q9ERG2;B2RQS1
Tubulin polymerization-promoting protein	Tppp	+	2.48012	2.40569	6	36.2	23.574	20.5979	20.6691	20.2722	20.4114	20.8507	20.4565	22.6188	22.4907	20.9611	21.6291	21.6323	21.5246	Q7TQD2;Q3URG1
14-3-3 protein eta	Ywhah	+	2.65651	2.39605	10	47.6	28.211	21.4426	21.4713	21.2386	21.7977	21.8914	21.8608	23.4681	23.5731	22.431	22.0582	23.0648	22.6711	P68510
cAMP-dependent protein kinase type II-alpha regulatory subunit	Prkar2a	+	5.42003	2.39167	12	39.5	43.165	20.7214	20.8176	21.2229	20.8079	20.9134	21.2722	22.4122	22.3341	21.9451	21.9753	22.54	22.0967	A0A0A6YX73;Q8K1M3;P12367;A0A0A6YY28
CaM kinase-like vesicle-associated protein	Camkv	+	2.67487	2.38193	17	42.4	54.819	21.8911	21.8713	22.152	22.2038	22.9817	23.0458	22.9351	23.0421	23.6671	23.685	24.181	24.1482	Q3UHL1;A0A0A6YW88
Phosphoglycerate kinase 1	Pgk1	+	2.86021	2.38064	20	62.4	44.55	23.1901	23.2231	23.04	22.8363	22.3399	22.3506	24.7747	24.7984	23.7538	23.7027	23.6851	23.7734	P09411;S4R2M7
Ras-related protein Rab-1B	Rab1b	+	3.34311	2.37593	7	47.8	22.187	22.7017	22.7952	22.808	22.8686	21.895	21.8953	24.0801	24.1429	23.4374	23.4996	23.6561	23.6387	Q9D1G1;Q0PD66;Q3V3C2
Mitochondrial pyruvate carrier 2	Mpc2	+	3.12994	2.37379	7	56.7	14.286	22.014	21.8307	21.4231	21.5671	20.7324	21.035	22.8738	22.5178	22.5731	22.4157	22.8814	22.8237	Q9D023
Cytoplasmic polyadenylation element-binding protein 3	Cpeb3	+	2.62468	2.34615	6	11.2	74.688	19.2141	19.2999	19.1792	19.6593	18.7051	17.9718	20.124	20.661	19.9771	20.462	20.0091	20.1781	D3Z1R6;D3Z5R9;Q7TN99;F6T0J8;A1A562
Periplakin	Ppl;Irgc;Irgc1	+	3.70794	2.3461	2	1	203.78	15.4945	15.4211	14.8275	14.9987	15.2344	15.0953	16.0602	15.9621	16.1499	16.7596	16.9486	16.5725	G5E898;Q9R269;Q8C262;D3Z720;Q8CEH5
Mitochondrial glutamate carrier 1	Slc25a22	+	3.60514	2.34496	16	66.3	34.67	24.5404	24.5819	23.8394	24.328	23.7389	23.8075	25.264	25.2474	25.3406	25.2622	25.6228	25.4766	Q9D6M3;E9PV90;E9PY45;E9Q6M6
PH and SEC7 domain-containing protein 1	Psd	+	4.6932	2.3435	19	23.4	109.69	20.9181	20.871	20.7944	21.0649	20.7057	20.583	21.798	21.6298	22.0744	22.0992	22.33	22.3778	Q5DTT2
Neurocalcin-delta (Fragment)	Ncald	+	3.78977	2.33897	2	14.4	20.243	19.2783	19.3012	18.931	19.1141	18.6005	19.0285	20.3291	20.5054	20.147	19.5684	20.3239	20.735	D3YVA2;Q91X97;D3Z2Z8
Toll-interacting protein	Tollip	+	4.23483	2.33437	3	16.4	24.54	20.0949	19.3323	19.8304	19.6607	20.0199	19.9669	21.117	21.1177	20.9451	20.9271	21.1013	21.0352	Q8C5G6;Q9QZ06;Q8BQL7
Glucose-6-phosphate isomerase	Gpi;Gm1840;Gpi1	+	2.65597	2.3341	15	37.3	62.766	22.824	22.7828	22.6063	22.579	21.8225	21.7023	24.2885	24.3155	23.2182	23.178	23.3453	23.3088	P06745;F6SAC3;B7ZWL9;B2RXT5
Superoxide dismutase	Sod2	+	2.5354	2.3312	4	23	24.603	22.0435	21.9126	21.7647	21.7105	21.0538	20.5164	23.2624	23.3319	22.5239	22.5019	22.531	22.1768	Q4FJX9;P09671;Q3U8W4;Q3TJA2
Cytochrome b-c1 complex subunit 2, mitochondrial	Uqcrc2	+	3.29992	2.3232	14	40.4	48.234	23.9446	23.9379	23.5642	23.7832	23.0562	23.073	25.3459	25.2683	24.333	24.4714	24.6478	24.5895	Q9DB77
Isocitrate dehydrogenase [NAD] subunit, mitochondrial (Fragment)	Idh3g	+	2.99334	2.32035	5	21.3	38.34	20.4812	20.4777	20.3135	20.005	20.2712	20.2265	22.1618	21.8242	21.236	20.7528	21.6092	21.4771	Q684I8;Q3TKM5;Q3TGZ3;P70404
ADP/ATP translocase 1	Slc25a4	+	2.49594	2.3195	10	29.9	32.904	26.3877	26.4239	26.2935	26.3214	25.1395	25.1983	27.5248	27.5218	27.0835	27.0557	26.928	26.9334	P48962;Q8BVI9
14-3-3 protein gamma	Ywhag	+	3.72852	2.31751	8	43.7	28.302	22.8948	23.4615	23.7651	23.7174	23.991	23.7147	24.7176	24.991	24.966	24.5494	24.9088	24.6873	P61982;A8IP69
Adenylate kinase isoenzyme 1	Ak1	+	2.97684	2.31327	5	36.6	21.539	19.7101	20.5386	20.9413	21.1876	20.5461	20.5322	21.946	22.1255	21.2041	22.1987	21.4425	21.7987	Q9R0Y5;Z4YN97;A0A0A6YXW8
Synaptosomal-associated protein 25	Snap25	+	2.42488	2.31037	15	63.6	23.315	23.6295	23.3303	23.6521	23.8024	22.4517	22.4396	24.9944	25.0011	24.147	24.3636	24.0696	23.9786	P60879
Stress-70 protein, mitochondrial	Hspa9	+	7.60052	2.29682	20	37.8	73.46	21.7797	21.9217	21.967	21.8905	22.0595	22.091	23.3257	23.3324	23.1013	23.0433	23.0378	23.0666	P38647
Disks large-associated protein 4	Dlgap4	+	2.83448	2.29172	29	44.4	106.17	23.1572	23.1483	22.4742	22.7853	21.9287	22.1306	23.5924	23.6764	23.7376	23.7005	24.0281	24.0679	B7ZNS2;B1AZP2;Q3UCF7
Putative uncharacterized protein	Atp5d	+	2.79672	2.29027	2	13.7	17.558	21.3167	22.7579	22.536	22.4974	22.5071	22.6709	24.0458	24.0654	23.1427	23.2604	23.3347	23.61	Q9DCZ0;Q9D3D9;Q9D0J2;Q4FK74
Serine/threonine-protein phosphatase 2A 65 kDa regulatory subunit A alpha isoform	Ppp2r1a	+	5.99812	2.28861	24	52.3	65.322	22.2514	22.28	22.5048	22.5669	22.7858	22.5478	23.6273	23.6659	23.5295	23.4539	23.9546	23.8723	Q76MZ3;Q7TMX2;Q8C2E1
AW555464 protein	Cep170b	+	3.63037	2.28378	34	29.8	166.86	19.8601	19.8022	20.5741	20.787	20.069	19.9881	21.1587	20.9516	21.4447	21.4057	21.4551	21.8132	B9EIX2;Q80U49
Prohibitin 2	Phb2	+	4.48378	2.2832	10	42.8	33.296	21.9437	21.9635	21.3229	21.364	21.9442	21.6618	23.1228	23.0541	22.6069	22.4632	23.0607	23.0387	Q3V235;O35129;Q3V2V2;F6Q8V7;F6QPR1
Myelin basic protein (Fragment)	Mbp	+	3.65861	2.28063	12	38.7	23.086	28.5517	28.5121	27.8234	27.8637	27.6899	27.8325	28.7491	28.8825	29.2958	29.3409	29.5793	29.5623	F6RT34;F6VME3
Neurochondrin	Ncdn	+	3.66927	2.28034	22	37.6	78.894	20.5814	20.9106	21.3991	21.2842	21.0429	20.7327	22.6351	22.6508	21.7905	22.1661	21.7464	22.0973	Q9Z0E0
Activator of 90 kDa heat shock protein ATPase homolog 1	Ahsa1	+	2.9065	2.2785	6	22.8	38.117	18.7579	18.1414	19.477	18.9251	19.3784	18.991	20.8157	20.3351	19.8407	20.3471	19.647	19.8138	Q8BK64;Q3TL79
Serine/threonine-protein phosphatase	Ppp3cb	+	2.64065	2.2768	4	10.1	59.074	18.3833	18.6489	18.6015	18.667	18.0716	17.9242	20.2937	20.1697	18.8276	19.362	19.5936	19.1718	E0CZ78;P48453;Q3UXV4;E9Q6P2;G3X8U7
Sideroflexin-3	Sfxn3	+	3.44168	2.27249	13	51.1	35.406	22.4147	22.3663	22.3131	22.3159	21.528	21.5483	23.6579	23.6946	23.0239	22.9195	23.1956	23.1004	Q91V61;Q3U4F0
Putative uncharacterized protein	Gnaq	+	3.25766	2.27101	10	38.4	42.158	20.8747	20.9785	20.731	20.6263	21.466	20.8929	22.4969	22.3973	21.407	21.6748	22.4172	22.2762	Q3UHH5;P21279
ATP-citrate synthase	Acly	+	2.80292	2.27059	14	16.8	119.73	18.4152	18.2526	18.5464	18.4944	18.5019	18.2319	19.9362	20.3045	19.4478	18.8553	19.6186	19.3783	Q91V92;Q3TED3;Q3V117;Q3UEA1;Q8VDM8
Dynactin subunit 2	Dctn2	+	2.43833	2.27016	5	16.2	44.116	19.232	18.8923	19.1831	18.8477	19.962	19.3094	20.0533	20.5385	20.2178	19.6006	20.7318	21.3813	Q99KJ8;Q3TPZ5
Neural visinin-like type 1 protein	Vsnl1	+	2.45141	2.26482	4	22.5	22.142	19.6353	20.458	20.557	21.0695	20.2878	20.6551	22.3117	22.1982	21.1416	20.8428	21.4473	21.7974	Q4W4C9;Q3TVC0;P62761;B2L107
Aspartate aminotransferase, mitochondrial	Got2	+	2.56741	2.26301	24	64.4	47.411	24.6646	24.7344	24.5385	24.577	23.7377	23.7331	26.1952	26.2436	25.2009	25.2271	25.0887	25.0993	P05202
Heat shock protein 90, alpha (Cytosolic), class A member 1	Hsp90aa1	+	3.87708	2.261	20	31.5	84.787	22.1092	22.2834	22.555	22.5467	22.8222	23.098	24.1459	24.1556	23.5641	23.6064	23.4712	23.5331	Q80Y52;P07901;Q3UIF3;Q3TKA2;A0PJ91;Q3TKB9;Q3TKG0;Q8C5U3;Q3TJU7
Heat shock protein 105 kDa	Hsph1	+	2.77431	2.25705	10	17.7	96.406	18.4561	18.8864	18.7425	18.679	18.5064	19.0444	20.492	20.4201	19.8094	19.2493	19.3432	20.0474	Q61699;E9Q0U7
Putative uncharacterized protein	C2cd2l	+	5.09768	2.24957	5	10.9	70.454	18.0663	17.9237	18.2542	18.3654	18.5553	18.1841	19.209	19.433	19.3818	19.8452	19.1025	19.3954	Q8CAA2;Q80X80;Q3U590;Q9DBJ2
Cytochrome c oxidase subunit 6B1	Cox6b1	+	2.80014	2.2433	5	53.5	10.071	23.5831	23.8137	23.317	23.4355	22.7311	22.4516	24.7858	24.8776	24.4092	24.0847	24.0431	24.1254	P56391
MCG5466	Rap2b;Rap2c	+	3.99819	2.24226	6	45.9	20.504	21.2446	21.2105	21.5231	21.4188	20.7224	20.7672	22.5031	22.5033	22.1471	22.1668	22.2544	22.3016	Q6ZWR0;P61226;Q8BU31
Serine/threonine-protein phosphatase 2B catalytic subunit alpha isoform	Ppp3ca	+	3.80522	2.23984	12	32.2	58.643	22.8468	23.1252	22.8329	23.2227	22.4026	22.3177	24.2401	24.2895	23.9125	23.9374	23.8997	23.4491	P63328;B2RRX2
Syntaxin-binding protein 1	Stxbp1	+	3.07068	2.23288	28	60.6	67.568	24.6644	24.68	24.5471	24.5199	23.9176	23.7929	26.047	26.1062	25.4231	25.2761	25.1604	25.0626	O08599
Protein NDRG2	Ndrg2	+	3.69894	2.2148	9	38.8	40.789	21.238	21.331	21.6016	21.6744	22.0329	21.9786	23.2195	23.287	22.5685	22.4241	22.6335	22.6069	Q9QYG0;Q8CGR9
Arf-GAP with GTPase, ANK repeat and PH domain-containing protein 2	Agap2	+	3.31393	2.21412	33	44.4	124.51	23.2425	23.3465	23.0218	23.0814	22.3566	22.4975	23.9172	23.8418	24.1609	24.1134	24.1918	24.2015	Q3UHD9
Putative uncharacterized protein	Rap1gds1	+	3.63702	2.21301	11	23.4	66.075	19.0965	19.3453	19.6315	20.1003	19.8115	19.6841	21.1849	21.1037	20.4159	20.313	20.8707	20.6571	Q3TA69
Serine/threonine-protein kinase DCLK2	Dclk2	+	3.15311	2.20963	11	22.5	70.414	19.1912	19.6855	20.0512	19.7203	18.8227	19.297	20.247	20.6482	20.6234	21.2056	20.1926	20.714	A0A0A6YWI6;A0A0A6YX71;Q6PGN3;A0A0A6YX33
ADP-ribosylation factor 3	Arf3;Arf1;Arf2	+	3.25754	2.20833	9	54.7	20.601	24.2586	24.1223	24.1532	24.2044	23.6069	23.4668	25.6902	25.6216	24.6995	24.9463	24.9211	24.7912	Q3U344;P84078;P61205;Q8BSL7
Cytochrome b-c1 complex subunit Rieske, mitochondrial	Uqcrfs1	+	3.03673	2.20526	4	18.6	29.367	21.4588	21.3306	21.1019	21.2063	21.3422	21.2263	22.9416	22.8346	22.2924	21.743	22.2655	22.4346	Q9CR68
Regulator of G-protein signaling 7	Rgs7	+	4.23423	2.20522	9	23	54.791	19.5355	19.7608	19.8175	19.8145	19.0781	19.2157	21.0115	20.9218	20.5263	20.6653	20.416	20.5267	O54829;Q80XD3;A0A0A6YW36;Q45FE4;Q45FE5;Q45FE1;Q45FE2
Succinyl-CoA ligase [ADP-forming] subunit beta, mitochondrial	Sucla2	+	3.2759	2.20446	18	47.9	50.113	22.0618	22.2217	22.2634	22.2839	22.048	21.9129	23.8119	23.7636	22.9497	22.928	23.0746	23.1065	Q9Z2I9;Q3UCC6;Q3U6C7;Q05BC6
Dihydrolipoyllysine-residue acetyltransferase component of pyruvate dehydrogenase complex, mitochondrial	Dlat	+	3.64918	2.20244	17	34.4	67.941	21.7799	21.7976	21.9928	21.8088	22.3113	22.0812	23.6283	23.5413	22.875	22.7599	22.9004	22.9013	Q8BMF4
Serine/threonine-protein kinase DCLK1	Dclk1	+	2.50174	2.20067	19	34.3	84.152	22.0283	21.9676	21.7924	22.1811	21.9102	21.8506	22.6343	22.3969	23.1641	22.9296	23.694	23.739	Q9JLM8;A3KN70;Q8CHG1;Q8CCN4;Q9JLM7;Q9JLM6
Glutamate dehydrogenase 1, mitochondrial	Glud1	+	3.01588	2.19486	23	47.1	61.336	22.8619	22.8019	22.7104	22.8044	22.92	23.0255	24.4673	24.6011	23.6806	23.6235	23.7872	23.7693	P26443;Q3TSQ7
Sodium/potassium-transporting ATPase subunit alpha-1	Atp1a1	+	3.21429	2.191	18	21.6	112.98	22.7998	22.7907	22.579	22.6123	22.0579	22.2613	24.2454	24.1803	23.466	23.3842	23.3123	23.3024	Q8VDN2;Q3TXF9;Q8R3M4;Q3UCH8
Aconitate hydratase, mitochondrial	Aco2	+	2.69498	2.18213	32	56	85.462	23.6563	23.5389	23.5508	23.6624	23.377	23.2652	25.2779	25.2794	24.356	24.2245	24.241	24.4262	Q99KI0
Ryanodine receptor 2	Ryr2	+	2.54699	2.18028	6	1.1	564.73	15.6518	15.6145	16.1817	14.7206	15.6833	16.1802	16.7464	16.9291	16.9948	16.7963	16.5836	16.7289	F6U7V1;E9Q401
ATP synthase subunit alpha, mitochondrial	Atp5a1	+	3.61356	2.17926	28	53.9	59.752	25.4642	25.4576	25.2793	25.3256	25.4098	25.3639	26.9049	26.8951	26.2002	26.2065	26.4723	26.3643	Q03265;D3Z6F5
Reticulon-1	Rtn1	+	3.30891	2.17872	7	10	83.571	21.8451	21.778	21.6009	21.6369	21.1598	21.0286	23.1555	23.1617	22.2924	22.2763	22.4688	22.4355	Q8K0T0;Q4FJL2
ATP-dependent 6-phosphofructokinase, muscle type	Pfkm	+	4.34914	2.17381	25	38.6	85.268	22.3614	22.2672	22.5772	22.5703	21.8972	21.9005	23.4283	23.6295	23.5785	23.443	23.1659	23.0499	P47857;Q99K08
Succinyl-CoA ligase [ADP/GDP-forming] subunit alpha, mitochondrial	Suclg1	+	3.60951	2.16697	6	26.6	36.154	22.7499	22.7051	22.3688	22.6766	22.1155	22.3009	23.9786	24.0469	23.58	23.5452	23.4653	22.9948	Q9WUM5
Phosphoglycerate mutase 1	Pgam1	+	2.82871	2.15764	12	65.7	28.832	23.3049	23.3121	23.3577	23.2793	22.606	22.4424	24.7335	24.7815	23.9632	23.7807	23.9126	23.7874	Q9DBJ1;Q3U7Z6;Q6NWV5
Putative uncharacterized protein (Fragment)	Prdx5	+	2.45824	2.15281	11	59.8	20.713	23.039	22.9302	22.7932	22.8905	22.6213	22.5197	24.6397	24.61	23.6198	23.5328	23.4821	23.5467	Q3UWS9;Q3U7H9;P99029;G3UZJ4;H3BJQ7;Q9D6X2
Actin-related protein 2/3 complex subunit 5	Arpc5	+	2.86222	2.1493	3	29.1	16.288	21.4933	21.8645	20.4732	21.1012	21.4931	21.5181	22.3842	22.2282	22.5504	21.853	22.7694	22.7814	Q9CPW4;Q3TKM9;Q3UA72;Q3TK56
Reticulon	Rtn1	+	2.78693	2.14867	2	9.1	23.557	22.2994	22.2943	21.8698	21.9014	21.3209	21.2737	23.4778	23.5251	22.655	22.5768	22.7167	22.6289	Q7M6W1;A3QM89;Q4FZ95
Dynactin subunit 3	Dctn3	+	3.34088	2.14669	5	34.4	20.978	20.1823	20.1754	20.0022	20.2112	20.6671	20.0511	21.1653	21.5719	20.6298	21.1782	21.6539	21.7028	Q9Z0Y1;E9Q919
ES1 protein homolog, mitochondrial	D10Jhu81e	+	2.93356	2.13961	3	18.8	28.09	20.7508	20.7514	20.3157	20.7346	20.1353	20.0311	22.1107	22.1143	20.9622	21.4137	21.2363	21.4658	Q9D172
Isocitrate dehydrogenase [NAD] subunit alpha, mitochondrial	Idh3a	+	2.52308	2.1393	10	31.7	39.638	23.0382	23.0073	23.1249	23.0438	22.2473	22.282	24.5111	24.6426	23.6007	23.6009	23.4933	23.4779	Q9D6R2
Putative uncharacterized protein	Fasn	+	3.73854	2.13866	29	15.4	272.41	17.9376	17.9443	18.4471	17.9386	18.6873	18.5352	19.4181	19.6348	18.8396	19.1296	19.4281	19.62	Q3UHT6;P19096;Q3TB22
Calcium-binding mitochondrial carrier protein Aralar1	Slc25a12	+	3.34293	2.13828	33	59.7	74.569	23.3445	23.3852	23.4144	23.4055	22.7629	22.6715	24.7707	24.7201	24.1059	24.1473	23.8696	23.949	Q8BH59
Microsomal glutathione S-transferase 3	Mgst3	+	3.54766	2.13565	6	50.3	16.958	22.4998	22.6027	21.8068	21.9381	22.0008	22.2426	23.3949	23.4138	22.9631	22.6952	23.6447	23.5473	Q9CPU4
Tripartite motif-containing protein 3	Trim3	+	3.07595	2.13321	9	18.5	78.271	19.2568	19.1685	19.2689	19.957	19.2903	18.6552	20.286	20.3622	20.2006	20.4008	20.3122	20.5929	Q3TDT0;Q9R1R2
Tight junction protein ZO-2	Tjp2	+	2.46332	2.1246	12	12.5	131.28	18.7364	19.1337	18.5352	17.8856	19.488	19.0432	19.6619	19.8337	20.079	19.696	19.7941	20.2806	Q9Z0U1
Creatine kinase, mitochondrial 1, ubiquitous, isoform CRA_a	Ckmt1	+	3.35553	2.12059	12	40.2	47.003	23.6644	23.5238	23.0922	23.3057	22.8191	22.7488	24.7133	24.6928	23.9316	23.8833	24.1988	24.2408	Q545N7;P30275;A2ARP5
Csde1 protein	Csde1	+	2.59286	2.09253	11	15.8	85.652	19.158	18.8627	20.0248	19.7798	18.7067	19.5441	20.3156	20.9254	20.6465	20.2884	20.2537	20.0379	Q8JZN2;Q3U4S7;Q3TXH7;Q91W50;Q3U1S6;Q80TP8;Q3U672;Q8R3R1;Q05C63;Q3UJ74
Microtubule-associated protein 1A	Map1a	+	5.20918	2.09128	42	25	300.14	21.6219	21.3549	21.0959	21.1145	21.5815	21.4506	22.3193	22.2921	22.3615	22.5833	22.6664	22.3829	Q9QYR6;A2ARP8
Protein KIAA1045	Kiaa1045	+	2.76793	2.09036	13	38.5	45.222	21.8147	21.2854	21.6764	21.9896	21.0392	21.1758	22.6816	23.0143	22.7412	22.9362	21.8106	22.18	Q80TL4
Glutamine synthetase	Glul	+	2.6599	2.08555	17	49.6	42.119	24.0277	24.0492	23.9846	24.0057	23.2659	23.3755	25.5341	25.4223	24.423	24.6811	24.5154	24.4954	P15105
Cytochrome c oxidase subunit 2	COX2;mt-Co2;Mtco2;COXII	+	2.86473	2.08488	6	44.9	25.976	23.4848	23.6541	23.1201	23.3549	24.2233	24.1935	25.0006	24.9929	24.218	24.3023	25.0348	24.8418	Q7JD03;Q7JCZ1;Q5GA81;P00405;K7XKA7;K7XK22;A3R481;A3R455;A0A075DC90;A0A023J6F3;A0A023J6I7;A3E4B0;A0A023J607;A0A023J5Y1
Putative uncharacterized protein	Pafah1b2	+	2.76439	2.07986	2	18.9	16.614	20.246	19.4714	18.9679	18.9135	19.4877	19.2394	20.6859	20.8489	20.3378	20.1226	20.3491	20.3204	Q8BTA2;Q61206
Myeloid leukemia factor 2	Mlf2	+	3.48331	2.07825	3	21.5	28.055	20.0875	20.2277	20.7064	20.8224	20.5301	20.7406	21.1053	21.8538	21.9773	21.8417	21.4641	21.2048	Q99KX1;Q3URS8;Q3UNV7
Microtubule-associated protein 2	Map2	+	2.42536	2.07509	57	35.4	199.13	21.8481	21.9531	23.052	23.0096	22.7596	22.7259	23.5123	23.4591	23.7534	23.7803	23.6103	23.552	P20357;Q3URJ7
Sodium/potassium-transporting ATPase subunit alpha-3	Atp1a3	+	2.75096	2.07236	41	45.6	111.69	26.4255	26.4683	26.4268	26.427	25.6727	25.7515	27.8562	27.8388	27.0268	26.985	26.9061	26.8666	Q6PIC6;Q8VCE0;Q8R0E8
Coiled-coil domain-containing protein 177	Ccdc177	+	3.11395	2.0694	15	29.5	79.856	22.3995	22.3751	21.9459	21.6524	21.3952	21.6819	23.0733	23.0707	23.0262	23.1086	22.772	22.6943	Q3UHB8
Dynamin-1	Dnm1	+	3.05477	2.0453	39	50.4	97.802	23.5756	23.7564	23.7505	23.8534	23.0786	23.2016	25.1037	25.1138	24.3004	24.2925	24.288	24.3116	P39053
Ras-related protein Rab-14	Rab14	+	2.78361	2.04454	11	71.2	23.897	23.6464	23.5883	23.7198	23.7779	22.7434	22.9058	24.8787	24.9272	24.2561	24.2483	24.1886	24.0733	Q91V41;Q50HX4;Q50HX0;Q50HX2;Q50HX3;Q50HW9;Q50HX1;A2AL34
Pyruvate dehydrogenase E1 component subunit alpha	Pdha1	+	2.81793	2.04129	13	43.3	43.231	21.9598	22.0227	22.9308	22.2099	21.9505	21.8739	23.737	23.7306	22.9815	22.9933	22.8274	22.8546	Q3UFJ3;P35486
ATP synthase subunit gamma	Atp5c1	+	4.66166	2.03806	9	34.3	30.255	24.2952	24.0856	24.243	24.2922	23.8131	23.7987	25.4417	25.4183	24.9979	24.9488	24.945	24.9394	Q8C2Q8;Q9D9D7;Q91VR2;Q3UD06;A2AKU9;Q9ERA8;A2AKV1;A2AKV2;A2AKV3
ATP synthase subunit beta, mitochondrial	Atp5b	+	2.60402	2.0292	24	65.4	56.3	25.4818	25.4969	25.383	25.4959	25.5367	25.5431	27.0632	27.1096	26.3129	26.1273	26.2945	26.1554	P56480
Destrin	Dstn	+	2.86402	2.02276	5	39.4	18.521	20.7755	20.6841	21.2827	21.2953	21.6149	21.6507	22.1343	22.3963	22.2053	22.1757	22.2878	22.2018	Q9R0P5;Q4FK36
14-3-3 protein theta	Ywhaq	+	3.86564	2.02223	11	39.6	27.778	23.1357	23.0825	23.1745	23.1551	23.7532	23.7587	24.6483	24.6159	24.1237	24.2598	24.3049	24.2028	P68254;A3KML3;F6YY69;F6VW30
ATP-dependent RNA helicase DDX3Y	Ddx3y	+	3.87401	2.02097	21	35.6	73.427	21.0034	20.6946	21.1089	21.1796	21.5545	21.4958	21.8207	22.0477	22.3983	22.3152	22.2654	22.2797	Q62095;Q3U484
Neuronal-specific septin-3	2015-09-03	+	2.72877	2.02003	6	18.9	40.037	21.4581	21.6044	21.7192	21.7609	20.8516	21.2372	23.0476	23.0303	22.3175	22.1858	22.0766	22.0599	Q9Z1S5;Q5DTK0
Protein lin-7 homolog A	Lin7a	+	3.68111	2.01717	7	31.8	25.992	21.9749	21.6418	22.1284	22.2322	21.3453	21.7911	22.9936	22.5997	23.0682	22.887	22.7552	22.8839	Q8JZS0
ATPase family AAA domain-containing protein 3	Atad3	+	4.2134	2.01308	17	34.7	66.741	21.8325	21.919	21.925	21.9287	21.4081	21.4547	22.3318	22.4938	22.8415	22.8835	23.0562	22.9176	Q925I1
Microtubule-associated protein	Mapt	+	3.45279	2.0128	10	34.4	38.96	22.0824	21.9013	21.5965	22.0175	21.2693	21.403	23.02	23.0627	22.3956	22.8936	22.3077	22.6457	Q547J4;B1AQW2;Q3UH19;P10637;A0A0A0MQC7;A2A5Y6
Synaptogyrin-3	Syngr3	+	3.63998	2.00296	6	27.5	24.561	23.7381	23.7549	23.6854	23.7868	22.957	23.2743	24.7926	24.8387	24.5154	24.4724	24.3347	24.2556	Q8R191
Dihydropyrimidinase-like 4	Dpysl4	+	3.31361	2.00135	5	11.7	61.927	19.2332	19.1612	18.8435	19.0274	18.5332	18.2924	19.9799	20.1046	19.4908	19.4578	19.9847	20.0789	Q3TMU8;O35098
Ddx3x protein	Ddx3x;D1Pas1	+	3.81013	1.99322	2	4.4	73.013	18.4939	18.7202	18.8769	18.4103	18.9219	19.2373	19.6906	19.6324	20.0114	19.8771	19.721	19.6987	B9EKE9;B7ZWF1;Q62167;Q3TQX5;P16381;B9EIA2
cAMP-dependent protein kinase catalytic subunit beta	Prkacb	+	5.20643	1.99034	10	38.5	40.707	21.6409	21.6522	21.891	21.5302	21.9861	21.6829	22.7841	22.5956	22.6481	22.4124	22.9708	22.9305	P68181;H6TMF6;H6TMF5
NADH dehydrogenase [ubiquinone] 1 alpha subcomplex subunit 8	Ndufa8	+	3.46439	1.97265	6	43	19.992	22.6144	22.5339	22.4327	22.4166	22.7008	22.6675	23.935	23.8763	23.1175	23.5433	23.5094	23.2652	Q9DCJ5
FERM, RhoGEF and pleckstrin domain-containing protein 1	Farp1	+	4.89722	1.96792	25	34.2	118.87	21.4965	21.669	21.3925	21.3337	21.8516	21.7068	22.3624	22.2426	22.7128	22.505	22.6596	22.8278	F8VPU2;Q8K2R0
Septin-11	2015-09-11	+	2.42424	1.96474	4	13	49.694	20.4035	20.3371	20.8314	20.8268	20.3013	19.8091	21.9728	21.9233	21.3752	21.3588	21.0025	20.7225	Q8C1B7
Septin-7	2015-09-07	+	3.50068	1.96203	12	38.9	50.648	22.8611	22.8126	22.9355	22.8214	22.2915	22.4194	24.0568	24.1366	23.5084	23.4499	23.3606	23.4632	E9Q1G8;Q5DTS3;Q8C2A3;O55131;E9Q9F5;Q3UNN1
NADH dehydrogenase [ubiquinone] iron-sulfur protein 3, mitochondrial	Ndufs3	+	3.26031	1.95918	10	41.4	30.149	21.5131	21.5952	21.4581	21.2674	22.0809	22.1644	23.0267	22.9441	22.2861	22.3364	22.6599	22.6473	Q9DCT2
Fumarate hydratase, mitochondrial	Fh	+	2.70736	1.95691	13	37.9	54.356	21.0633	20.935	20.844	20.8197	21.4044	21.1089	22.4889	22.5757	21.6718	21.5227	22.0579	21.6697	P97807
Try10-like trypsinogen	Gm5409;Try10	+	2.6166	1.95216	2	8.1	26.531	25.6648	25.3789	24.9552	24.4125	25.3621	25.138	26.0363	26.0363	26.2284	26.2329	26.0567	26.1113	Q7M754;Q792Z1
Cyclin-dependent kinase 5, isoform CRA_c	Cdk5	+	2.56596	1.94892	5	18.2	33.288	19.663	20.2564	19.9318	20.441	19.6716	19.1283	21.3492	20.8464	20.9685	20.7514	20.5412	20.4113	Q543F6;P49615;Q6LEQ3
Microtubule-associated serine/threonine-protein kinase 1	Mast1	+	3.85433	1.94328	21	17.8	171	19.6473	19.7193	19.9248	19.9714	19.4636	19.756	20.2954	20.3567	21.0017	20.8449	20.9264	20.8083	Q9R1L5
T-complex protein 1 subunit alpha	Tcp1	+	2.90268	1.94122	18	42.4	60.448	21.3308	21.109	20.9724	20.8178	21.8512	21.7154	22.1681	21.9117	22.4342	22.4667	22.3229	22.2348	P11983
MCG55033	Gm10250;Atp5h	+	4.0197	1.93303	8	63.8	18.621	23.2338	23.1651	22.8672	23.217	23.5474	23.3775	24.4867	24.4807	23.7267	24.1701	24.1805	24.0685	G3X9L6;Q9DCX2;B1ASE2
ATP synthase subunit O, mitochondrial	Atp5o	+	3.35644	1.91651	9	55.4	23.363	23.4322	23.4732	23.225	23.2291	23.9733	23.9136	24.5968	24.6529	24.3119	24.3728	24.5058	24.437	Q9DB20;Q3THG0;Q3TF25
NADH dehydrogenase [ubiquinone] 1 alpha subcomplex subunit 10, mitochondrial	Ndufa10	+	3.2739	1.8997	9	32.7	40.603	20.9393	20.7713	20.8296	20.9807	21.2537	21.1766	22.2666	22.3364	21.5489	21.5072	22.0071	21.8396	Q99LC3
Cytochrome c oxidase subunit NDUFA4	Ndufa4	+	6.34582	1.89501	3	28	9.3267	24.9907	24.9831	24.8322	24.8712	24.7239	24.7408	25.558	25.6715	25.9484	25.8981	25.7572	25.8419	Q62425
Cytochrome b-c1 complex subunit 1, mitochondrial	Uqcrc1	+	2.62358	1.87979	16	42.7	52.851	23.772	23.6916	23.6544	23.5512	23.3363	23.3717	25.0802	24.9752	24.2071	24.1073	24.2501	24.2207	Q9CZ13;Q3TIC8;Q3THM1;Q8VEJ2
Tyrosine 3-monooxygenase/tryptophan 5-monooxygenase activation protein, epsilon polypeptide, isoform CRA_c	Ywhae	+	5.45373	1.87933	23	77.3	29.174	25.2493	25.3885	25.2905	25.4321	25.5766	25.5068	26.4901	26.5788	26.1728	26.1187	26.2486	26.2962	Q5SS40;P62259;Q8BPH1;F6WA09
Sodium/potassium-transporting ATPase subunit alpha-2	Atp1a2	+	3.29557	1.87912	26	25.8	112.22	22.5201	22.7707	23.0642	23.1031	23.3879	23.3981	24.2772	24.1832	23.7244	23.7477	23.975	23.797	Q6PIE5;Q3UHK5;Q6ZQ49;D3YYN7;Q8R3A9
Putative uncharacterized protein	Sdcbp	+	4.79945	1.87733	7	32.2	32.255	21.7811	21.9639	22.0251	22.2124	22.4133	22.024	23.0412	22.8077	23.2371	22.9092	22.9988	22.8777	Q3UC68;Q3TWV1;Q3TMX0;O88601;Q3UBE4;O08992;H3BLG5;Q3TXC7;Q3U902;Q3TET7;Q3U6J5;Q3UB97;Q3U724;A2AKJ9;A2AKJ6;Q3U6Q3
Ubiquitin carboxyl-terminal hydrolase isozyme L1	Uchl1	+	4.55983	1.8759	9	55.6	24.838	22.8959	22.9321	23.1823	23.1106	22.6638	23.0154	24.1383	24.183	23.6764	23.7318	23.856	23.6602	Q9R0P9;Q3TCH2;I7ENE7
Elongation factor 1-alpha	Eef1a1	+	2.62118	1.85705	14	49.1	50.113	24.5118	24.0616	24.1655	24.112	24.994	24.9951	25.1945	25.1564	25.5074	25.1221	25.6444	25.5733	Q58E64;Q3UA81;P10126;Q3TII3;Q3UZQ3;D3YZ68
Sorting and assembly machinery component 50 homolog	Samm50	+	2.70738	1.84594	13	34.3	51.863	21.4672	21.5159	20.9669	21.1463	21.7925	22.1056	22.1713	22.2211	22.7498	22.1712	22.5616	22.4256	Q8BGH2
Brain cDNA, clone MNCb-1208, similar to Mus musculus mitogen activated protein kinase kinase 1 (Map2k1), mRNA	Map2k1	+	2.9905	1.84207	11	34.1	43.374	22.2572	22.1549	22.9627	23.0512	22.5399	22.556	23.8975	23.7717	23.3591	23.2939	23.2682	23.2194	Q9JJE1;Q3UK05;Q3U3F4;Q3TMJ8;P31938;Q3TMW4
14-3-3 protein beta/alpha	Ywhab	+	3.53812	1.82769	7	39.8	28.086	22.2388	22.3185	22.4709	22.6307	22.6538	22.8066	23.7485	23.7784	23.0603	23.242	23.3477	23.1625	Q9CQV8;A2A5N2;A2A5N1
ATP synthase subunit f, mitochondrial	Atp5j2	+	2.80245	1.82755	4	36.4	10.344	23.7264	23.5712	23.7024	23.7389	23.6372	23.3783	24.8483	25.08	24.2769	24.3929	24.1859	24.1899	P56135;F8WHP8
Fructose-bisphosphate aldolase	Aldoa;Aldoart1	+	2.63033	1.82412	17	67.9	39.355	25.5	25.5118	25.3875	25.4448	25.1732	25.1777	26.7701	26.7471	25.934	26.0215	25.9628	25.9626	Q5FWB7;P05064;A6ZI44;Q6NY00;D3YWI1;Q9CPQ9;A6ZI46
MAP/microtubule affinity-regulating kinase 4	Mark4	+	3.0022	1.82277	9	15.4	82.643	20.1757	20.0725	19.7696	19.9003	20.0327	19.6426	20.5717	20.2384	21.0872	20.6722	21.131	21.0896	Q8CIP4
Rab GDP dissociation inhibitor alpha	Gdi1	+	2.65892	1.80558	22	64.7	50.521	23.2045	23.1639	23.4393	23.4005	23.5742	23.3862	24.7422	24.7047	24.0327	23.9222	23.9671	23.9145	P50396
Puromycin-sensitive aminopeptidase	Npepps	+	3.00331	1.80466	19	24	103.32	19.3278	19.9834	19.6716	19.5861	19.9801	19.9298	21.0468	20.9756	20.2452	20.2101	20.5399	20.5716	Q11011;E9Q039;F6QYF8;E9Q6F4
Hexokinase	Hk1	+	2.74483	1.80267	38	46.2	101.87	23.6107	23.5101	23.4574	23.4798	22.9764	23.0525	24.671	24.7221	23.9324	23.858	24.0451	23.9591	G3UVV4;Q6GQU1;Q3TJE3;P17710;Q3UPC4;Q3UE51;Q3TTB4
Cofilin 1, non-muscle	Cfl1	+	2.52779	1.79097	12	64.5	18.559	24.0405	23.9955	24.1989	24.3666	24.6006	24.622	25.5999	25.5878	24.9642	24.5219	25.2711	24.9234	Q544Y7;P18760;F8WGL3;Q9CX22
Adenylyl cyclase-associated protein	Cap1	+	2.47082	1.78982	9	30.2	51.55	20.5963	20.6538	20.8819	20.7816	21.2432	21.7292	21.926	21.9482	21.8118	21.3191	22.099	21.8206	Q3UVJ2;Q3U0U5;P40124;Q3UNQ0;Q3TC53
Peptidyl-prolyl cis-trans isomerase D	Ppid	+	2.6041	1.78456	3	7.6	40.742	16.9288	17.2261	16.7909	17.1036	17.4027	17.399	18.4369	18.3026	18.2941	17.5453	17.5919	17.6937	Q9CR16;Q3UB60
Putative uncharacterized protein	Ndufs1	+	2.81511	1.78337	26	42.6	79.662	22.3489	22.2505	22.1711	22.223	22.1798	22.0863	23.4691	23.357	22.7775	22.5545	23.1293	22.9798	Q3TIU7;Q91VD9;Q3UIQ2
Centrosomal protein of 170 kDa	Cep170	+	2.69474	1.78119	21	19.2	173.94	19.427	19.7311	19.9086	19.7103	19.2065	18.8667	20.1845	20.1646	20.6187	20.174	20.3681	20.3375	H7BX26;Q6A065
14-3-3 protein zeta/delta	Ywhaz	+	4.04068	1.78101	13	58.4	27.771	25.0368	24.9806	25.2047	25.2501	25.3882	25.3932	26.3813	26.3301	25.7869	25.9439	25.9122	25.8954	P63101
Serine-threonine kinase receptor-associated protein	Strap	+	3.45603	1.77672	10	36.9	38.442	20.2786	20.6652	20.8946	20.9584	20.5346	20.6679	21.6435	21.4713	21.9381	21.5511	21.2139	21.1567	Q9Z1Z2;B2RUC7
Putative uncharacterized protein	Snap91	+	2.89503	1.75817	14	24.9	86.065	22.6014	22.5238	22.5208	22.5761	22.3893	22.4528	23.7659	23.6854	22.9642	23.1241	23.2336	23.1753	Q3UI39;E9Q9A3;E9QQ05;Q61548;E9QLK9;Q3TWS4;Q8BQA2;A0A087WSI9
Putative uncharacterized protein	Slc3a2	+	3.70498	1.75241	11	26.4	58.327	21.248	21.1479	21.3851	21.3266	21.6749	21.7011	22.5386	22.4778	21.9349	21.9621	22.1117	22.3146	Q3TN39;P10852;Q8BTJ9;Q60849;Q3U144
Nucleoside diphosphate kinase	Gm20390;Nme1;Nme2;Dscaml1	+	3.10809	1.7353	9	58.1	30.2	23.397	23.3551	23.2446	23.3156	22.7597	23.0891	24.4145	24.3674	23.7767	23.6771	23.8389	23.8577	E9PZF0;Q5NC80;B0LAA8;Q5NC82;Q01768;Q8R4B4
Prohibitin	Phb	+	3.11124	1.71687	9	47.1	29.82	21.7296	21.6573	21.4559	21.58	22.026	22.0548	22.8819	22.672	22.1975	22.1592	22.8143	22.4574	P67778;Q5SQG5;Q3TV00
Microtubule-associated protein	Map4	+	2.7966	1.70421	11	21.9	94.403	20.6697	20.6007	20.7472	20.6088	20.0933	19.958	21.0014	20.8252	21.6317	21.3641	21.2361	21.2338	E9PZ43
Mitochondrial amidoxime reducing component 2	2015-03-02	+	2.9121	1.66758	6	18	38.194	20.5141	20.5148	20.2947	20.3385	20.1344	20.4076	21.4274	21.5759	21.0045	20.8989	20.86	20.8639	Q922Q1;E0CZH6
Nuclease EXOG, mitochondrial	Exog	+	3.97063	1.64417	12	47.3	41.383	23.5591	23.5481	23.1866	23.1505	23.1954	23.1174	24.0986	24.1043	24.0331	23.9514	24.0092	23.8648	Q8C163;E9PZS5
Serine/threonine-protein kinase MARK2	Mark2	+	2.93393	1.6388	30	45.7	86.305	23.0878	23.0345	22.9103	22.9686	23.0796	23.1282	23.4121	23.4783	23.7891	23.6636	24.0828	24.059	Q05512;F6ZS70;E9QMP6;Q3T9A3;E9Q9N6;E9PYX3;Q3U3A1;Q571J8
Clathrin heavy chain 1	Cltc	+	3.48574	1.61068	84	57.9	191.55	25.1831	25.1725	25.3139	25.317	24.8108	24.881	25.8556	25.8224	25.7025	25.7415	25.8728	25.8096	Q68FD5;Q5SXR6;Q80U89;Q3UPJ3
Rab11 family-interacting protein 2	Rab11fip2	+	3.13075	1.59907	10	27.7	58.206	20.0691	19.7336	19.8902	20.2267	20.3127	20.3846	20.5223	20.7552	20.602	20.9746	21.1421	20.6841	G3XA57;Q3U366;G3UW57
Microtubule-associated proteins 1A/1B light chain 3A	Map1lc3a;Gm5612	+	3.63886	1.59158	2	17.4	14.272	23.4074	23.6635	23.1315	23.2772	23.579	23.5729	24.1534	24.1632	23.9955	24.0759	24.0759	24.1905	Q91VR7;J3QN16
Rho guanine nucleotide exchange factor 2	Arhgef2	+	3.05524	1.58805	30	38.1	108.59	22.4065	22.3534	22.0155	22.2561	21.7722	21.8175	22.6222	22.5092	22.7764	22.9895	22.9726	22.755	H3BJU7;H3BJX8;H3BJ45;H3BJ40;H3BKH9;Q60875;Q3TYZ4
Putative uncharacterized protein	Hspa5	+	2.85944	1.57273	21	37.9	72.422	22.5834	22.5627	22.7634	22.8948	23.1131	23.2388	23.61	23.5466	23.6139	23.432	23.3623	23.5111	Q9DC41;Q3U9G2;P20029;Q3U7T8;Q3U6V3;Q3TWF2;Q3TKF8;Q3TI47;Q3UEM8
Eukaryotic translation initiation factor 4A2	Eif4a2	+	2.58708	1.57153	11	25.3	46.402	21.9921	21.9677	22.2465	22.5104	22.5546	22.7196	22.7712	23.0804	22.9886	23.0662	23.0434	22.9541	Q52KC1;P10630;Q8BTU6;E9Q561
40S ribosomal protein S15	Rps15	+	2.63132	1.51529	4	39	13.742	24.4857	24.5686	23.887	24.0177	24.0794	24.1097	24.5404	24.4934	25.1098	24.9132	24.8993	24.7897	D3YTQ9;Q3UXS6;Q3UK70;P62843
Putative uncharacterized protein	Ppp2r5e	+	2.52108	1.46057	11	33.7	50.83	20.5844	20.7002	20.8795	20.5116	20.8134	20.7192	21.4157	21.2608	21.3369	20.7254	21.5135	21.235	Q3UZJ4;Q61151
Purine-rich element-binding protein gamma	Purg	+	2.57724	1.40972	8	20.9	39.937	22.8416	22.756	22.6405	22.661	22.2977	22.2787	22.8411	22.9793	23.088	22.985	23.1855	23.369	Q8R4E6
Serine beta-lactamase-like protein LACTB, mitochondrial	Lactb	+	3.70043	0.72617	27	44.1	60.705	26.4905	26.4336	26.2182	26.246	26.1576	26.1397	25.8652	25.8896	25.8314	25.8459	25.696	25.7878	Q9EP89;Q80UJ8;B2RWI2
Protein 2410002F23Rik	2410002F23Rik	+	4.13384	0.559262	12	40.8	32.373	24.0386	24.0729	23.9727	24.0316	24.3856	24.2089	23.5191	23.5178	23.3768	23.2902	22.9783	22.9977	Q3TE80;Q3T9M2;A0A087WSJ7;Q9CWW9
Protein SOGA3	Soga3	+	2.67781	0.535556	13	16	103.48	20.2384	20.6774	20.496	21.3588	20.535	20.216	19.8354	19.8498	19.5884	20.0925	19.176	19.5742	Q6NZL0
Nucleolar complex protein 2 homolog	Noc2l	+	2.61515	0.47915	5	9.9	68.267	18.2656	18.9773	17.549	18.0232	17.8166	18.4509	16.8034	16.9855	17.3256	17.2013	17.1274	17.2708	Q8BHX6;Q3UZI6;J3QK52;Q9WV70
Fragile X mental retardation syndrome-related protein 2	Fxr2	+	2.55835	0.467774	2	3	74.252	18.7933	18.644	18.7864	18.8849	18.3093	18.7518	16.8034	17.9465	18.1531	17.973	17.1274	17.5894	Q6P5B5;Q9WVR4
FK506-binding protein 15	Fkbp15	+	2.43442	0.320034	11	13.5	132.96	18.8011	18.7087	18.9017	18.5423	19.5178	19.1617	17.9204	16.9855	15.7235	17.5737	17.5514	18.0167	Q6P9Q6;B2RQ18;Q80YW9;Q80YW6
H/ACA ribonucleoprotein complex subunit 1 (Fragment)	Gar1	+	4.42387	0.25006	2	8.1	20.448	19.7588	19.6712	18.383	18.8793	19.322	19.5086	16.9518	16.9855	17.3256	17.8639	17.1274	17.2708	D3YZ09;Q9CY66;Q3TKG5;F6SL78
Nucleolar protein 16	Nop16	+	3.73863	0.237682	3	20.8	21.139	18.9361	19.6486	19.1634	19.1907	19.9455	20.2396	18.3972	16.9855	17.3256	16.6043	18.1033	17.2708	Q9CPT5;D3Z7M5
Ig heavy chain V region 914		+	3.75627	0.0382	2	27.8	10.661	23.4114	23.3408	23.2043	23.3717	23.5778	23.4401	19.06	19.2103	19.8762	19.5396	17.1274	17.2708	P18527;X5J553;X5J4U5;K7TRP7
ATP synthase protein 8	ATP8;mt-Atp8;Mtatp8		2.00784	1.58272	2	34.3	7.7662	23.3336	23.4407	23.4287	23.3651	23.2371	23.1782	24.5734	24.4347	23.6925	23.9332	23.6316	23.6925	Q7JD02;Q7JCZ0;Q5GA80;P03930;D2J4F9;A3R456;A3R404;A3E4B1;A0A023J6C2;A0A023J653;A0A075DCI0;A0A067XKW5;A0A023J5Y9
Protein Igkv17-127			0.419082	0.486384	2	34.5	12.33	21.7586	21.737	24.6652	24.7471	22.0667	22.2417	22.8911	23.2932	23.1274	23.0849	21.3101	17.2708	A0A075B5J9;A0A075B5K3
Protein Igkv4-61	Igkv4-71;Igkv4-62		0.264779	0.609232	2	30.9	10.153	21.0605	21.9097	23.4147	24.2524	22.4809	22.1812	23.155	23.1222	23.1878	23.5363	17.1274	20.8811	A0A075B5M2;L7N239;J3QNZ9;A0A075B5M3;A0A075B5L2;P01680
Protein Ighv9-4			0.112742	0.775722	2	23.5	10.934	19.5577	18.4516	22.4583	22.3722	21.0946	20.8751	22.3119	22.6534	21.414	21.8336	17.1274	17.2708	A0A075B5S9;A0A075B5S1;A0A0B4J1J4;A0A0A6YWH6
Protein Igkv19-93			1.18305	2.08383	2	23.7	12.734	19.619	19.9007	20.0241	20.0744	20.5972	21.0988	21.7692	21.5159	21.9849	22.4377	20.3402	19.6217	A0A075B6D5
Transcription elongation factor B polypeptide 1 (Fragment)	Tceb1		0.187371	1.22385	2	33.7	10.657	19.8666	19.9495	19.7946	20.0727	19.9379	20.2104	21.0057	21.024	17.3256	21.2547	20.467	20.5033	A0A087WQE6;P83940;A0A087WNT1;A0A087WPE4
NADH-cytochrome b5 reductase 3 (Fragment)	Cyb5r3		1.29096	0.402394	2	14.7	16.22	18.4354	20.1744	20.2209	20.2959	20.6519	20.6466	19.6549	19.681	17.3256	17.2013	19.2928	19.3896	A0A0A0MQM3;Q9DCN2;Q9CY59;F2Z456
Microtubule-associated serine/threonine-protein kinase 4 (Fragment)	Mast4		0.873215	1.87801	2	3.7	98.276	13.5239	12.9261	14.1801	13.0785	15.2623	15.5461	14.1194	14.2539	14.9076	15.9957	15.7553	14.9403	E9Q6G0;E9PWX8;E9QPR4;A0A0A6YXG1;Q811L6;E9Q4Q9;E9Q1M8
Putative uncharacterized protein	Tmem201		0.21666	1.24888	2	7.5	39.269	18.4464	17.7545	17.1956	17.4223	19.0637	19.5456	17.2968	17.1971	19.2085	19.9836	19.31	18.356	Q3TXY3;A2A8U2;Q8C9U2;Q8C397
Exoc7 protein	Exoc7		0.638646	1.60124	2	3.7	75.184	15.8087	16.2309	16.7455	15.5658	16.9836	16.5552	14.9162	17.4446	17.3256	17.793	17.9953	16.4901	Q7TPT3;Q542L0;Q3TIP4;Q69ZS4;A2AAN0;Q3USE0;O35250
1-phosphatidylinositol 4,5-bisphosphate phosphodiesterase eta-2	Plch2		0.0963359	0.979744	2	1.3	164.3	17.1088	17.6107	17.4141	17.4097	16.9942	17.0568	17.4425	17.2054	17.3213	17.2013	17.1571	17.0896	A2AP18;F6UKG4;A0A087WSR3;Q6ZQB0;H3BIW6;F7C3A0;H3BK11
Anti-carcinoma embryonic antigen light chain variable region (Fragment)			0.0715351	1.22208	2	20.6	11.644	20.408	18.977	20.9572	21.5773	22.2672	22.7092	23.744	23.8677	23.3209	23.3012	17.1274	17.2708	A2NMA3
E8 variable heavy chain (Fragment)			0.311704	1.4857	2	25.6	12.865	20.8239	20.5346	21.8304	21.7545	22.0348	21.8162	23.397	23.3385	22.8082	23.174	20.0505	19.453	A2NW55;X5J522;K7TH77
Ubiquinol-cytochrome-c reductase complex assembly factor 1 (Fragment)	Uqcc		2.07687	2.04081	2	8.6	28.362	17.1706	18.4618	18.5745	18.3734	18.316	18.8334	18.6052	19.4271	19.5656	19.9113	19.5922	18.8031	F6V305;A6PWX9;Q9CWU6;D6RJ83;A6PWX5;A6PWX7;A6PWX8
Histidine triad nucleotide-binding protein 1	Hint1		0.0984992	1.12428	2	17.6	13.438	19.5661	19.772	20.4894	20.2274	19.483	19.4929	21.4962	20.8288	20.0612	17.2013	20.4016	20.0557	B0R1E3;P70349
Ras-related GTP-binding protein C	Rragc;Rragd		2.14044	2.0569	2	4	44.12	15.272	15.689	15.7403	15.4453	16.9931	15.5461	16.9153	16.549	16.7638	16.4153	17.4365	16.8487	Q99K70;B1AWT2;Q7TT45;B1AWT3;B1AWT4
Putative uncharacterized protein (Fragment)	Frrs1l		0.536867	1.81757	2	11.8	24.867	19.5925	20.119	19.4863	20.0488	19.2786	18.911	21.982	21.8322	20.5048	20.7015	17.1274	20.4604	Q8BVG0;B1AXV0
Obg-like ATPase 1	Ola1		1.47697	2.51611	2	9.3	31.711	17.4558	15.1551	16.9187	17.0671	18.3858	18.0047	19.0445	18.2386	18.4434	18.5703	18.0337	18.644	B1AYJ9;Q9CZ30;Q3TW21;Q3TJF2
Actin filament-associated protein 1-like 1	Afap1l1;unknown		0.409295	0.692665	2	4	86.637	15.7688	15.689	14.065	16.1763	17.4454	17.6725	15.2439	15.069	15.4019	15.7634	15.7342	16.4258	Q8BZI0;B2RSM5;Q62487
Pik3r4 protein	Pik3r4		1.33072	0.715247	2	1.3	133.91	15.7688	15.689	16.1817	16.1763	15.2623	15.5461	14.8949	15.3363	15.1853	15.7481	15.6878	14.8708	B2RY05;Q8VD65;B2RXR2;A0A087WQR4
ATP-sensitive inward rectifier potassium channel 10	Kcnj10		1.70438	7.48344	2	8.7	42.432	16.4425	18.5528	15.2159	14.8863	19.6734	19.5089	20.155	20.4378	20.2639	20.757	20.8301	19.2581	Q9JM63;Q8C7Z5;Q56VN0;B9EIV1;Q499F6
Stromal membrane-associated protein 1	Smap1		2.37788	2.30096	2	7	37.841	20.6209	20.6665	19.9356	19.1625	20.3864	20.2311	21.8596	22.1976	21.2946	21.2114	20.6383	21.0148	D3YVX4;Q91VZ6
Polyadenylate-binding protein-interacting protein 1	Paip1		0.715783	1.20359	2	5.4	42.06	17.7896	17.8063	17.5899	17.2591	17.8103	18.0165	18.2784	18.0098	18.2022	18.2622	17.8525	17.2708	D3Z3J6;Q8VE62;G3UYE5;F6Y616
Gap junction protein (Fragment)	Gjb6		2.37752	9.95992	2	16.8	20.392	15.7688	19.2111	18.6721	15.7871	15.2623	18.0428	20.4104	20.5948	21.0417	20.8079	20.0759	19.7104	E0CX48;Q3UYK0;Q3URC5;P70689
Proteasome subunit alpha type-6	Psma6		2.16926	2.5769	2	9.7	25.264	18.3258	18.1355	19.1653	17.4269	17.9937	17.6918	20.8184	19.6105	19.2396	18.4705	19.421	19.3727	E0CXB1;Q9QUM9
Protein unc-79 homolog	Unc79		0.0915975	0.899072	2	1	275.37	12.2868	15.689	16.1817	16.1763	15.2623	15.5461	15.0587	15.3346	14.8956	15.2582	14.7037	14.9704	G8JL63;J3QNP0;Q0KK59;E5CYJ9
Thrombospondin type-1 domain-containing protein 7A	Thsd7a		0.793438	1.35162	2	1.8	183.45	16.4796	16.575	15.5355	16.1706	16.1617	16.3407	16.8034	16.5463	15.5498	16.7022	17.1274	17.1421	E9QNR5;Q69ZU6;E9Q6P0;E9PWD2
Stonin-2	Ston2		1.2153	1.83063	2	2.2	99.61	14.8051	16.0548	15.7089	16.0177	16.2385	16.1509	15.1621	16.9855	17.3256	16.3387	17.1274	17.2708	Q8BZ60;E9PXP7
Diamine oxidase-like protein 1	1600015I10Rik		1.26978	2.00906	2	4.4	80.887	19.3557	16.6791	18.903	18.815	19.1679	18.9146	19.4279	19.1307	19.7322	20.0036	19.9089	19.6711	Q6IMK8;E9Q745;Q9DAW4;Q4FZJ1
Poly(rC)-binding protein 3	Pcbp3		0.633986	1.35804	2	9.3	24.117	17.9743	17.7754	17.6478	17.4862	17.5832	17.8802	18.7141	18.7172	18.4443	17.2013	17.1274	18.7917	E9Q7D8;Q8CFQ6;P57722
Transmembrane protein 11, mitochondrial	Tmem11		0.997571	2.58635	2	13.6	19.808	18.7041	20.0119	19.6739	17.6109	19.1639	18.3392	21.0692	21.2689	20.0507	17.2013	21.1255	21.0138	E9Q933;Q8BK08;Z4YN74
Putative uncharacterized protein	Tra2a		1.17521	0.516407	2	10.8	24.67	18.9175	18.977	18.4828	18.8391	18.524	17.9249	16.8034	16.9855	19.2583	18.4994	17.1274	17.2708	Q3TAP5;Q6PFR5;E9QP00
NADH dehydrogenase (Ubiquinone) Fe-S protein 4	Ndufs4		2.30666	2.177	2	15.4	18.518	19.7618	19.3687	19.6994	19.9609	20.4001	20.0647	21.9173	21.6342	20.5201	20.8354	20.5186	20.564	Q923F9;Q9CXZ1;E9QPX3;Q9CTT4
Putative uncharacterized protein (Fragment)	St13		0.0437301	1.05889	2	9.4	27.318	17.9597	17.9541	18.0914	19.521	19.6651	19.5629	20.7501	19.4786	17.3256	17.2013	18.9649	19.529	Q3TGW8;F8WJK8;Q99L47;Q3U9V1;Q3U8D2;Q3U3N7;E9Q1V0
Phosphatidate cytidylyltransferase, mitochondrial (Fragment)	Tamm41		2.09077	2.40525	2	10.9	24.706	19.0109	19.0179	19.3374	18.8299	19.2543	19.0886	19.562	19.5969	20.9793	20.9397	21.1711	19.887	G3UWL8;Q3TUH1;G5E881;G3UYJ1;D6RGT1
40S ribosomal protein S28 (Fragment)	Rps28;Gm10263		0.0156655	0.996833	2	37.5	6.3442	25.8743	25.9137	25.3205	25.5352	25.499	25.5204	25.6632	25.6016	25.6467	25.6641	25.5202	25.5398	G3UYV7;Q059I1;P62858;J3QNN8
Microtubule cross-linking factor 1	Soga2		0.290259	1.22022	2	2.2	177.81	16.7301	14.8773	15.8274	16.1328	15.4939	15.8861	16.8034	15.9852	16.0982	15.4898	15.0233	17.2708	H3BL83
IgA heavy chain variable region (Fragment)			0.214085	1.36955	2	19.8	12.341	20.895	20.8561	20.4265	20.4264	20.2409	20.2962	22.2291	22.2252	22.1738	22.0767	19.8876	17.2708	K7THD1
Voltage-dependent calcium channel subunit alpha-2/delta-1	Cacna2d1		1.8312	0.464815	2	3.6	124.63	15.7688	15.689	16.1817	16.1763	15.9091	15.5461	14.589	14.275	14.426	14.0036	15.285	16.0607	O08532;E9Q1X8
Proteasome subunit beta type	Psmb1		0.510576	1.53712	2	11.7	26.372	17.9781	18.3622	18.4436	18.2814	17.6385	18.6771	20.1944	20.2213	17.3256	18.9928	19.0974	17.2708	Q6RI64;O09061
Importin subunit alpha	Kpna3;Kpna4		2.10009	1.56482	2	4.4	57.772	17.1142	17.6153	16.9626	17.0179	17.8053	17.5938	17.6639	17.6347	18.2783	18.3013	17.8801	18.2266	Q543M7;O35344;Q9CT07;Q4FJX1;O35343;Q3UGH8;A0A0B4J1E7
Barrier-to-autointegration factor	Banf1		1.20702	2.4004	2	40.4	10.102	16.4102	16.239	16.1817	16.1763	17.9378	19.2226	18.3949	17.8833	17.795	17.9282	19.2923	18.4536	O54962
Asna1 protein	Asna1		2.05876	3.59311	2	8.7	24.786	17.6625	15.689	18.2372	18.3814	18.7842	17.3565	19.8832	19.608	19.3121	19.3732	19.4028	19.603	Q8VEI6;Q8C1Q1;O54984
Synaptogyrin 1, isoform CRA_a	Syngr1		0.757682	1.69144	2	12.6	21.294	23.7096	23.6225	23.7217	23.8103	21.276	22.7927	24.4664	24.8893	24.1215	24.011	23.2029	22.7912	Q3U6D7;O55100
Proteasome subunit alpha type	Psma3		0.776351	2.12756	2	8.6	28.49	19.3648	19.1935	17.7991	19.3793	15.2623	18.6981	18.851	20.5771	19.3978	19.3663	19.1984	18.8417	Q9DCD8;Q58EV4;O70435;Q3TEL1;E0CX62
Sorting nexin 12, isoform CRA_c	Snx12		0.939855	1.48082	2	10.5	18.884	18.6739	17.7306	18.8127	18.6532	19.2995	19.6693	19.9333	19.2938	19.8383	19.087	18.8105	19.2745	Q6ZWQ5;O70493;Q3TGS7;Q3V2H3;Q99M52
Putative uncharacterized protein	Cops3		1.79845	3.07538	2	10.2	35.309	16.9799	15.8777	15.6115	16.1763	18.7036	17.0681	18.8388	18.3477	17.415	17.7227	18.7857	19.0318	Q8BX58;Q3UQL2;O88543;D3Z036;F6YCA7
MCG121084	Lamtor3;Mapksp1		1.51948	3.54701	2	31.5	13.553	15.7688	15.8111	15.6197	15.6948	19.2778	17.3332	19.2237	19.7347	17.7283	17.5865	18.0325	18.1594	Q542I7;Q3TX23;O88653
Putative uncharacterized protein (Fragment)	Lin7c		0.778333	1.38751	2	12.4	21.447	19.8958	19.8502	19.8889	19.4882	19.8537	20.3243	20.483	20.8157	18.9878	20.765	20.3607	20.7239	Q3TTY6;Q3UX93;O88952
Putative uncharacterized protein	H1f0		0.134279	0.836217	2	11.7	19.253	23.4508	23.3268	22.3618	22.3138	24.9808	25.219	22.2371	22.125	24.9487	25.0251	22.7935	22.9752	Q8C1Y3;Q3U4Y0;P10922
Gamma-aminobutyric acid (GABA-A) receptor, subunit alpha 2	Gabra2		2.1939	2.32795	2	5.5	51.138	18.4151	18.4147	18.3058	18.5393	16.8897	17.4015	18.1723	19.4567	19.4115	19.4971	19.4375	19.3054	Q544G1;P26048
Small nuclear ribonucleoprotein-associated protein B	Snrpb;Snrpn		0.152283	1.06419	2	6.5	23.656	19.2862	19.3561	19.3614	19.2835	19.412	19.6053	18.9429	19.0193	19.1425	20.3193	19.7967	19.6224	P27048;Q3UN87;P63163;O70499
Non-specific lipid-transfer protein	Scp2		1.9942	1.29362	2	3.3	59.125	18.4291	18.6914	18.884	18.7735	18.6377	18.5882	19.4027	19.1752	18.8612	18.9617	19.0704	18.7611	P32020
RAB6, member RAS oncogene family, isoform CRA_c	Rab6a		1.61822	4.50046	2	12.5	23.545	18.4383	18.5861	18.483	19.0519	15.2623	15.5461	19.9413	20.2402	19.3872	19.1257	20.2516	19.4422	Q3U4W5;Q0PD54;P35279;D3YV69
Putative uncharacterized protein (Fragment)	Akr1b3;Akr1b1		0.96237	2.00813	2	7.7	35.051	17.7892	17.6292	16.7272	17.4219	17.7313	14.9425	19.1035	19.0836	17.6618	17.2013	17.9555	17.2708	Q3TCL2;Q5U415;Q3UDY1;P45376;D3YVJ7;Q3ULP0
MCG10168	Rplp1;Gm10073		1.11697	1.59263	2	51.8	11.475	24.9014	24.7844	23.7153	23.4499	25.1333	25.0039	24.8286	24.7473	25.3045	25.2155	25.5027	25.418	Q58E35;P47955;E9Q3T0
Cytochrome c oxidase subunit 7A2, mitochondrial	Cox7a2		0.0792737	1.05413	2	27.7	9.2908	22.0417	22.3795	21.9093	21.9791	20.9075	20.8689	22.4912	22.4822	21.5022	21.5851	21.2406	21.2408	P48771
Putative uncharacterized protein	Eif4a1		1.28597	1.74853	2	7.1	41.49	17.6531	17.629	18.9701	19.2498	18.6653	18.7326	18.822	18.722	19.8082	20.1405	18.9861	19.2579	Q3TLL6;Q4FZL1;Q5F2A7;Q3UXC2;Q3TFG3;P60843;Q3TGK7;Q3TSJ4;Q78WR5;Q3U8I0
Galactose-3-O-sulfotransferase 3	Gal3st3		0.885744	0.653313	2	5.3	49.276	16.6447	17.4664	17.4525	17.7485	16.1967	17.2278	16.8034	15.8696	15.4788	17.2013	17.1274	16.5713	P61315
Dolichyl-diphosphooligosaccharide--protein glycosyltransferase subunit DAD1	Dad1		0.642018	0.557147	2	19.5	12.497	18.2428	17.3935	18.9785	18.5076	19.6143	19.8294	16.8034	16.9855	17.3256	17.2013	19.7222	19.4648	P61804
Small nuclear ribonucleoprotein E	Snrpe		0.204111	0.702828	2	25	10.803	19.5596	19.8759	19.4576	18.9163	21.8975	21.7505	16.1701	18.7502	21.5915	21.9469	19.9798	19.9664	P62305;E9Q0W8;E9Q4F4
MCG4862	Snrpd2;Gm5449		0.807003	0.413234	2	24.6	13.527	19.594	19.4357	19.0655	19.1255	19.7507	20.1085	16.8034	16.9855	20.8193	20.4236	17.1274	17.2708	Q14AF6;P62317;D3Z5N9
Small nuclear ribonucleoprotein D3	Snrpd3		0.336409	1.16098	2	15.1	13.985	21.6028	21.5226	21.1809	21.3024	22.2559	22.1666	21.792	21.2703	22.4294	22.6109	21.6799	21.5408	Q91VM2;P62320
Ras homolog gene family, member B	Rhob		2.06259	1.95677	2	13.3	22.123	20.3342	20.4314	20.3256	20.2728	19.2973	19.7815	21.6186	21.8289	20.7068	20.5149	20.5329	21.0516	Q4FJM5;P62746;Q3TIC2
MCG17585	Rpl39		0.506441	1.29734	2	19.6	6.4066	24.9418	25.174	23.896	23.9189	25.4724	25.3756	24.4873	25.059	25.7726	25.6553	25.1105	24.9474	Q505A8;P62892
Ribosomal protein L32	Rpl32		0.912648	0.315971	2	17	15.874	21.7353	21.803	21.0184	20.87	21.5264	21.8231	21.3718	21.3745	22.0913	19.5676	17.1274	17.2708	Q5PR09;P62911
Putative uncharacterized protein	Eif4e		0.0624465	0.900107	2	8.3	25.053	19.4225	19.3846	19.561	19.6487	19.6241	16.5188	20.1012	20.3883	16.8464	16.4579	19.4504	20.0045	Q3TK95;P63073;Q8C470
Putative uncharacterized protein	Ptn		0.929982	2.62763	2	31	14.496	19.1485	19.2391	16.1817	16.1763	19.8141	19.2356	18.5287	18.9306	18.9061	20.2299	20.4872	21.0754	Q3TSL7;Q3TSS2;Q9CYE5;Q3UZI5;Q9CSX6;P63089;B0LAE3
ERF1 (Fragment)	Etf1		0.382841	0.738439	2	6.2	38.265	18.7172	18.7934	17.9521	17.8206	20.5003	20.4104	18.0633	19.016	18.6002	18.9067	18.5637	18.4192	P70199;Q3U6V5;Q8BWY3;Q3TL10;Q3TF02;Q3TDF8
Calretinin	Calb2		0.537612	1.51686	2	7.7	31.372	18.0037	18.5101	17.8625	18.1959	17.6702	17.7461	19.5275	20.1304	19.1376	18.4014	17.1274	17.2708	Q08331;Q8CCS7
60S ribosomal protein L22-like 1	Rpl22l1		0.744941	0.883987	2	19.7	14.467	23.5128	23.6183	23.5392	23.5621	23.811	23.7162	23.2638	23.2729	23.7284	23.838	23.3834	23.2057	Q9D7S7;Q0VBA4
Putative uncharacterized protein	Farsb		1.94511	2.16795	2	4.3	54.467	15.1447	15.8558	15.8128	15.2646	17.1675	16.1376	16.81	17.0311	17.6899	16.9623	17.0778	16.5098	Q3UYC2;Q3TMX6;Q3TG12;Q9WUA2;Q9CZU5;Q8C644;Q3TI98;A0A087WS80;A0A087WPV4
Lrrc8c protein (Fragment)	Lrrc8c		0.336428	1.58565	2	8.7	32.777	19.5814	19.9516	16.1817	18.962	15.2623	18.8699	18.555	17.5119	19.034	18.8249	19.0151	19.8585	Q8VE36;Q3TNL3;Q8R502
Putative uncharacterized protein	A230050P20Rik		1.09289	1.74282	2	10	25.294	19.354	19.1624	21.3536	20.7512	20.8172	20.8492	21.1442	21.2236	21.2469	21.4378	21.0671	20.9765	Q3U076;Q8CAK3
Entpd6 protein	Entpd6		0.122197	1.09015	2	11.2	30.13	17.0465	17.0668	17.5982	17.1408	16.1801	17.7172	18.6681	16.5303	17.3256	16.5746	17.1274	17.2708	Q8CHZ3;Q3U0P5
Putative uncharacterized protein	Actb		0.0975305	1.13687	2	7.5	41.764	21.3789	21.1323	18.5064	17.4479	20.2302	20.1321	19.7384	20.0952	18.8989	19.5403	21.0074	20.6579	Q3UBQ4
Putative uncharacterized protein (Fragment)	Chrd;Cep290		0.207661	1.17941	2	1.7	101.36	19.9232	20.0392	20.4287	20.2584	19.2265	19.1865	19.9868	20.1303	19.9531	19.9532	21.7987	18.6687	Q3UEN0;Q9Z0E2;A6H5Z6;Q6A078;E9Q9M0
Putative uncharacterized protein	Srm		0.316088	1.1871	2	6	34.019	17.0757	17.0945	17.2989	16.8267	16.4697	18.0122	16.8034	18.597	17.4926	16.8896	17.2091	17.2708	Q8BSZ8;Q64674;Q543H0;Q3UJL7
Putative uncharacterized protein	Tnpo3		1.84594	2.65928	2	5.3	63.32	17.0548	17.2963	16.1817	17.6065	15.2623	15.5461	17.3488	17.5577	18.4868	18.008	18.002	18.0105	Q3UL39;Q6P2B1;Q6DI95
Tubulin beta-6 chain	Tubb6		0.0136309	1.05043	2	4	50.09	15.7688	21.494	21.1913	16.1763	22.4414	21.8602	17.5183	23.4387	24.2459	16.6299	18.8621	18.6628	Q922F4;Q3UMM1;Q3U9U3;Q9CUN8
2,4-dienoyl-CoA reductase, mitochondrial	Decr1		1.40658	0.485199	2	9.6	36.213	18.9876	19.203	18.1608	17.606	19.6802	19.2743	18.6138	16.9855	18.2836	17.2013	17.1274	18.4403	Q9CQ62;Q4FJK0
Acyl-coenzyme A thioesterase 13	Acot13		0.549263	0.591551	2	15.7	15.183	21.0708	19.322	20.8383	20.8639	21.3612	21.3336	21.3667	20.4539	20.5616	20.3145	20.2778	17.2708	Q9CQR4;Q4VA32
Optic atrophy 3 protein homolog	Opa3;Pithd1		0.300797	0.674702	2	10.6	20.11	20.5775	20.5065	19.0707	20.1345	19.7559	20.0779	21.4292	20.6197	20.6423	17.2013	17.1274	19.6969	Q505D7;B1AV57;Q8BWR2
VH region (Fragment)	Gm16932;Ighv3-6;Ighv3-5		0.0380966	1.09683	2	29.6	11.132	19.7196	19.2388	21.9704	21.8763	20.9636	19.6606	22.0753	22.1958	22.551	23.009	17.1274	17.2708	Q53VR2;Q53VR3;X5J4V9;Q53VQ8;Q53VQ4;A0A0A0MQC1;X5J4F0;X5J571;K7TDP3;X5J4F7;P18531;A0A075B5S6;A0N3V1;Q53VQ9;Q53VQ5
Thrap3 protein (Fragment)	Thrap3		0.14078	0.898927	2	8.4	44.317	19.2727	19.3117	18.8111	18.6559	19.2325	19.6811	19.4345	18.7481	20.0406	19.3583	19.1903	17.2708	Q91VL2;Q8BZN7;Q569Z6;F6YSQ2
Cytochrome b-c1 complex subunit 9	Uqcr10		2.32099	2.40851	2	37.5	7.4454	21.1213	21.6486	21.4549	21.896	20.5106	20.333	23.138	23.07	22.2589	21.8643	21.7543	22.4878	Q8R1I1;Q5NCJ9
Proteasome subunit beta type-6	Psmb6		1.21116	1.92605	2	8.8	25.378	20.1602	19.9408	20.0365	19.8044	18.3105	18.1005	20.6991	20.8384	19.3745	20.3657	20.3285	20.4205	Q60692
KH domain-containing, RNA-binding, signal transduction-associated protein 1	Khdrbs1		0.336954	1.63923	2	5	48.37	16.7097	17.3083	20.1459	20.1321	20.0712	20.3022	16.8034	19.4095	20.7529	20.9588	20.5007	20.5222	Q60749
Disheveled-associated activator of morphogenesis 1	Daam1		1.77568	2.72739	2	2.3	123.37	16.0304	15.9765	15.8363	14.7421	17.0884	16.8267	17.4425	17.652	17.5373	17.0286	16.3839	19.1412	Q8BPM0;Q6ZQ74
60S ribosomal protein L35	Rpl35;Gm10269		0.145203	1.14519	2	18.7	14.552	21.5019	22.1643	20.5908	20.4159	22.8857	22.5299	21.4306	21.0602	22.5552	23.023	21.352	21.841	Q6ZWV7;G3UWD7
Serine/threonine-protein kinase 38-like	Stk38l		1.92588	3.86635	2	4.1	53.771	18.2518	18.5528	18.1053	18.2375	15.2623	17.0733	19.2945	19.5024	19.6555	19.5533	19.5486	19.6347	Q7TSE6
H1 histone family, member X	H1fx		0.640515	0.489829	2	11.7	20.151	20.6646	20.3688	19.745	19.8849	20.3035	20.1598	16.8034	16.9855	20.7368	20.6399	20.4549	19.3282	Q80ZM5
Synaptoporin	Synpr		0.521713	2.05212	2	9.1	29.228	20.7672	20.9475	19.8213	20.0205	15.2623	19.1906	21.5732	20.9525	20.3253	20.5481	19.3262	19.5068	Q8BGN8;D3Z5Q8
Proteasome subunit beta type-2	Psmb2		1.41122	1.64677	2	9.5	22.906	18.9567	19.26	19.2165	18.7773	18.3221	18.4444	19.7146	20.0075	19.5676	19.6029	20.0276	18.3746	Q9R1P3;Q8BJX0
BRI3-binding protein	Bri3bp		0.0982374	1.16118	2	13	28.263	18.8686	19.7755	19.8258	20.0724	17.6659	19.2717	21.1219	20.3049	20.436	20.5125	17.1274	17.2708	Q8BXV2
Synaptotagmin VIIbeta	Syt7		1.80911	1.99208	2	8.1	50.67	19.0337	19.4302	19.1755	17.7791	19.1981	17.9991	19.576	19.6295	19.2895	20.0643	19.9764	20.0454	Q8CF96;Q0D2K7;Q9R0N7;Q8CF95
Protein arginine N-methyltransferase 5	Prmt5		1.69856	2.0935	2	3.5	72.679	15.7688	14.7583	13.8753	14.6337	15.2623	15.5461	15.8074	15.3023	15.9957	15.8952	16.0082	17.2312	Q8CIG8;F6QQQ6
Anti-VIPase light chain variable region (Fragment)	Gm189		0.119869	0.800502	2	25	11.953	18.6493	18.2814	21.7021	21.7895	20.3808	19.5972	20.9957	20.5974	21.3145	21.1684	17.1274	17.2708	Q8K1F2;A0A0A6YYE7
39S ribosomal protein L47, mitochondrial	Mrpl47		0.568212	1.45109	2	7.9	29.725	17.8213	16.947	16.0947	16.199	17.4652	17.4073	16.8034	16.8536	17.0239	17.2013	18.6099	18.6651	Q8K2Y7
F-box/SPRY domain-containing protein 1	Fbxo45		1.97668	2.04735	2	7.3	30.604	18.6601	18.8258	18.2058	18.2109	17.5562	18.5096	19.5186	19.5536	18.0567	19.6752	19.7334	19.6335	Q8K3B1
Protein QIL1	Qil1		2.40734	11.1367	2	35.3	13.373	18.0898	17.0004	16.1817	16.1763	20.519	15.5461	21.0497	18.6105	20.3772	20.6532	21.8549	21.8312	Q8R404
Complement component 1 Q subcomponent-binding protein, mitochondrial	C1qbp		1.17172	1.96612	2	11.8	31.025	18.7881	18.8667	17.8119	17.7156	20.429	19.4256	19.7293	19.6074	19.3761	20.357	19.7214	20.0979	Q8R5L1;O35658
ADP-ribosylation factor-like protein 8A	Arl8a		1.82813	3.17809	2	12.4	21.39	16.5734	17.105	17.9559	17.2747	15.2623	16.2688	18.2256	19.7344	19.0779	18.9297	17.0574	17.4241	Q8VEH3;F6QKK2
Elongator complex protein 2	Elp2		1.25735	2.47281	2	2.4	93.092	18.1967	17.973	18.2099	15.5177	17.396	15.5461	18.7562	17.8182	19.1559	18.3801	18.0718	18.494	Q91WG4
Beta-synuclein	Sncb		1.50061	1.89928	2	29.3	14.051	21.2772	21.1835	21.2277	20.988	20.3603	20.6032	22.8335	22.7935	21.7781	21.4273	21.168	21.1921	Q91ZZ3
Pterin-mimicking anti-idiotope heavy chain variable region (Fragment)			0.22123	0.612318	2	25.2	13.025	22.1514	21.7581	22.303	22.0528	21.5255	21.4747	22.8408	22.8236	23.6628	23.2944	17.1274	17.2708	Q920E7;X5J564;X5J5S4;K7TDT0;K7THE9;K7TRT7;K7THF4;K7T9D0;K7U5I4;K7TDA3;K7T935;X5J4Z5;X5J4N5;K7TGZ2;K7TR59;K7TGW8;K7TGW3;K7TGQ7;K7TD11;K7T999;K7U634;K7TRQ8;K7TRF6;K7TGR2;K7TDP8;K7TD70;K7TD49;K7T9J4;K7T977;K7T958;X5J5E0;X5J5C4;X5J4Y8;K7TQZ1;K7TRH0;X5J4R0;K7T9L8;P18526;A0A075B5Q0
PC4 and SFRS1-interacting protein	Psip1		0.503106	1.25452	2	5.5	59.696	16.3512	15.9613	15.3165	15.8929	16.6859	16.8234	16.8034	15.8574	17.3256	16.28	16.4185	16.309	Q99JF8;F6RB63;Q05CD2;A2BI12
Pyridoxal-dependent decarboxylase domain-containing protein 1	Pdxdc1		1.18809	1.83244	2	3.4	87.334	15.7688	15.689	16.881	16.1763	17.2144	16.479	16.0438	17.8513	17.9499	17.5944	17.6471	16.3646	Q99K01
Cytochrome c oxidase subunit 6C	Cox6c		0.666359	1.48422	2	25	8.4689	22.8733	22.8065	22.1224	22.6208	20.992	21.0632	23.3545	23.428	22.5489	22.028	22.3849	22.1523	Q9CPQ1;D3Z6E1
28S ribosomal protein S16, mitochondrial	Mrps16		1.08024	4.61925	2	19.3	15.192	20.2379	20.3746	16.1817	19.8988	15.2623	15.5461	19.5719	19.4927	19.6746	20.7681	20.1938	21.0462	Q9CPX7
NADH dehydrogenase [ubiquinone] 1 subunit C2	Ndufc2		0.946114	2.77827	2	20	14.164	20.0071	19.8704	19.7774	19.8653	15.2623	19.3369	20.9837	21.3488	20.013	20.4794	19.7171	20.4226	Q9CQ54;Q9D846
U2 small nuclear ribonucleoprotein B	Snrpb2;Snrpa;Gm5145		0.503829	1.2762	2	11.6	25.323	18.6907	18.7674	18.4525	18.4905	19.0282	19.4398	19.3457	18.0252	19.416	20.1053	18.738	19.35	Q9CQI7;Q62378;Q62379;A2CES4;D3Z0S6;F8VQ88;Q9CXX7;Q62189
H/ACA ribonucleoprotein complex subunit 3	Nop10		1.22478	0.366479	2	45.3	7.7059	21.9881	21.8203	19.9623	20.9708	21.2093	21.4889	20.0143	16.9855	20.0696	20.9961	20.5021	20.1829	Q9CQS2
ZW10 interactor	Zwint		1.71305	3.30167	2	10.3	28.713	18.2101	17.1169	16.7585	19.5815	19.4574	19.4308	19.9551	20.1498	19.9998	19.8223	20.5974	20.37	Q9CQU5
H/ACA ribonucleoprotein complex subunit 2	Nhp2		0.62247	0.585062	2	21.6	17.247	19.8255	19.9132	19.2339	18.6618	20.6176	20.641	18.226	16.9855	19.1815	20.4259	20.1469	19.2871	Q9CRB2
Protein LSM12 homolog	Lsm12		0.670008	0.526932	2	13.8	21.701	19.3556	20.3226	19.718	20.2253	20.637	19.8924	20.2638	16.9855	20.3303	20.2181	19.5366	17.2708	Q9D0R8
CAAX box 1 homolog A (Human)	Cxx1b		1.13569	1.35143	2	15	13.601	19.9411	19.9451	19.2948	19.2858	19.101	19.2711	19.6179	19.3514	20.3159	19.8242	20.0626	20.2737	Q9D1F0
60S ribosomal protein L34	Rpl34;Gm2178		0.516658	0.459611	2	12.8	13.293	23.4872	23.3867	22.8545	22.9321	23.1713	23.2667	21.8816	23.0417	17.3256	23.5745	23.2748	23.2714	Q9D1R9;D3YWC0
Guanine nucleotide-binding protein G(I)/G(S)/G(O) subunit gamma-12	Gng12		1.56454	9.02691	2	41.7	7.9972	20.2297	21.3186	20.0416	18.1875	15.2623	15.5461	22.355	22.1076	20.7219	21.5358	20.5653	22.3456	Q9DAS9
Perilipin-3	Plin3		0.371541	1.61198	2	8.5	47.262	15.7688	13.7633	14.8363	14.4064	17.8692	17.244	15.4355	15.4398	16.039	16.1113	18.6667	16.3287	Q9DBG5;Q2XSQ4
Omega-amidase NIT2	Nit2		0.673728	0.447001	2	9.4	30.501	21.1565	21.1477	19.6172	19.3805	22.1957	22.3052	17.8565	17.358	20.9892	21.1648	20.7533	20.7112	Q9JHW2
RNA binding protein fox-1 homolog 1	Rbfox1		1.05433	2.33785	2	8.3	42.678	18.8123	18.7428	19.2201	19.1581	18.9558	15.5461	19.8511	19.9334	19.3375	19.4003	20.0538	19.2102	Q9JJ43
Secretory carrier-associated membrane protein 5	Scamp5		0.342139	1.57597	2	8.5	26.068	21.5106	22.2036	22.7877	22.5255	18.9237	20.8233	23.2004	23.7328	21.8648	19.6619	21.3514	22.9005	Q9JKD3
Anti-myosin immunoglobulin light chain variable region (Fragment)	ENSMUSG00000053690		0.319568	0.587356	2	30.3	10.939	21.9816	21.9667	22.2036	22.1038	22.1953	22.1044	23.1132	23.1267	22.3924	22.7579	19.2884	17.2708	Q9JL74
Protein Igkv6-13			0.10156	0.798196	3	41.1	10.44	20.9734	21.1361	23.6603	23.7487	22.0731	22.2191	23.0928	22.9602	23.877	24.0138	17.1274	20.7884	A0A075B5N7
Arf-GAP domain and FG repeat-containing protein 1 (Fragment)	Agfg1		2.08512	5.18562	3	18	21.684	18.5352	19.8601	16.1817	19.8156	19.3941	19.5953	21.0772	21.0278	21.2855	21.5561	21.8162	20.8662	A0A087WRL1;A0A087WNV1;A0A087WSR7;Q8K2K6;A0A087WR52
Regulator of G-protein-signaling 6 (Fragment)	Rgs6		2.21021	3.78542	3	7.4	49.106	18.2199	16.5846	17.3357	17.2044	15.362	15.5461	19.4006	19.3644	18.5019	17.9381	18.5946	17.9758	A0A087WSH2;A0A087WQG6;A0A087WSJ9;A0A087WPW1;F6WDS8;Q9Z2H2;A0A087WNZ9;A0A087WRP8;A0A087WPC4;A0A087WPD1;A0A087WRN0
Elongation factor 1-beta	Eef1b		0.849476	1.25659	3	20.1	20.136	19.8662	19.8524	19.8827	19.8435	20.6087	20.7816	20.3189	20.661	20.767	20.5216	20.1324	20.4113	A0A087WS46;O70251
Myristoylated alanine-rich C-kinase substrate	Marcks		2.22797	1.6566	3	27.2	29.661	20.3913	20.1331	19.9689	20.8362	19.9797	20.0028	21.0272	21.1413	20.5138	20.5718	20.8922	21.5351	P26645;A0A0A1HAM8;Q05BL6
Protein Igkv2-137			0.253014	0.558099	3	29.2	13.131	20.4687	20.5744	23.6812	23.7843	20.1981	20.7702	21.0699	21.6909	23.7207	23.5486	17.1274	17.2708	A0A0B4J1H6;Q6LEM8;P01630
Anti-acid phosphatase variable light chain 11 (Fragment)			0.523966	2.2122	3	25.4	12.456	20.3114	20.1511	22.223	22.2929	21.6201	21.5127	24.1149	24.0841	23.8773	23.8596	19.7938	19.2544	A2MY50;A0A0B4J1H8;A0A0B4J1H7;U5JE44;I6L998
Putative uncharacterized protein (Fragment)	Ganab		0.148195	1.1332	3	4.3	79.356	17.3039	17.9847	18.0568	17.149	18.3932	16.8451	19.0548	18.8414	17.2549	17.0358	16.6894	17.9388	Q3UE86;Q8BHN3;A1A4T2
Serine--tRNA ligase, cytoplasmic (Fragment)	Sars		1.89261	1.87174	3	9.1	40.163	17.3936	17.7425	17.5447	17.9441	16.8858	16.9766	18.8504	18.9885	18.5469	18.2127	17.7697	17.5453	A2AFS0;Q3U8N1;Q3U6F6;P26638;Q8C483;A2AFS1
Band 4.1-like protein 4B	Epb4.1l4b;Epb41l4b		0.693951	2.04583	3	4	99.782	17.7041	17.1381	17.6608	16.7886	14.778	14.685	18.3466	15.9962	16.6333	16.6023	19.0516	18.3207	A2ALK6;Q3TMR3;Q9JMC8
Protein Upf2	Upf2		1.00141	2.43573	3	2.1	147.55	13.5461	14.9058	15.5108	16.1098	15.6571	14.4738	14.8005	14.1839	17.3256	17.2013	17.1274	17.2708	A2AT37;F6Q3G7
Serine/threonine-protein phosphatase 2A activator	Ppp2r4		0.0674923	1.05382	3	15.3	31.793	18.486	18.3976	18.8968	18.9768	18.9258	19.1335	20.0453	20.0269	18.765	18.2839	18.1657	17.9834	A2AWE9;Q8C0E1;Q543N6;P58389
Ribosomal biogenesis protein LAS1L	Las1l		1.02285	1.72313	3	4	89.413	16.2422	16.8353	17.3655	15.8824	15.8095	15.3056	16.8034	17.2605	18.1665	17.1192	16.8634	15.9378	A2BE28
Ig kappa chain V-V region HP 93G7	Igkv10-96		0.336979	0.451303	3	43.5	11.954	22.3342	21.3793	23.3624	23.3479	23.1779	22.821	24.4884	24.4712	23.1698	23.0082	17.1274	17.2708	P01645;P01644;A2NVF0;A2NVE9;P01647;P01646;A1A540
Putative uncharacterized protein	Slc24a2		0.0405425	1.02725	3	7.3	50.346	18.1514	17.3863	18.3266	18.6308	17.9877	17.6326	18.8461	18.861	17.9131	17.9931	17.1274	17.6074	Q8BZJ3;B1AXF3;Q14AY1;B1AXF2;Q8BUN9;Q14BI1;Q3UWW4;Q8BYP4
Transcriptional repressor NF-X1	Nfx1		0.0491017	1.07095	3	3.8	123.81	11.807	12.2588	14.3408	14.478	15.2623	15.5461	15.4109	13.5928	14.0783	14.1152	13.0838	14.0055	B1AY10
Non-specific protein-tyrosine kinase	Abl2		0.996493	2.61149	3	4.1	117.78	12.5089	15.689	13.4987	13.3205	11.4226	15.5461	14.8743	14.7208	15.4671	15.4713	15.0887	14.6727	B7ZMZ2;B2RQ57;Q4JIM5;F8VQH0;G3UWQ2
Tubulin beta-2B chain	Tubb2b		1.82941	2.29441	3	12.4	49.953	21.7565	21.7767	21.7731	21.6869	21.7707	21.9476	22.3413	22.3788	22.5464	22.6039	24.1342	23.8956	Q9CWF2;B2RSN3
Muscleblind-like 2 isoform 3	Mbnl2		0.538939	1.36605	3	7.8	39.442	20.605	20.4841	21.0016	20.9315	20.1556	20.4387	20.2447	21.6219	21.6337	21.7956	21.395	19.6256	D0EX61;Q8C181
Calpain small subunit 1 (Fragment)	Capns1		0.766818	2.53065	3	14.5	25.31	17.0889	15.689	18.8058	17.8279	21.0262	20.4311	19.8705	19.9078	20.0671	18.7766	20.2327	20.0511	D3YW48;O88456
Syntaxin-binding protein 5	Stxbp5		1.15694	2.28972	3	3.2	121.71	17.0329	16.9141	16.8122	17.7172	14.6001	15.1125	18.2827	18.4854	17.4287	16.9489	16.9686	17.2457	D3Z2Q2;D3Z079;Q8K400
Pleckstrin homology-like domain family B member 1	Phldb1		0.243005	1.28811	3	2.8	145.04	15.7688	15.689	16.1817	16.1763	15.2623	15.5461	16.184	13.3704	16.4374	16.2474	17.1556	17.4208	E9PWB1;Q6PDH0;D3Z4N0;D3Z0X5;E9Q307;E9PWW4;F6RYD0;F6RUK9
Janus kinase and microtubule-interacting protein 1	Jakmip1		0.373845	1.18907	3	4.6	73.138	16.8058	16.3768	16.8409	17.5902	17.6819	15.9193	16.8034	16.9855	17.3256	17.2013	17.1274	17.2708	Q8BVL9;D3Z4U5;G3UYZ9;D3Z555
Prostaglandin E synthase 3	Ptges3		1.48661	2.38693	3	28.5	14.982	19.0919	19.5956	21.2025	19.9331	20.9998	21.8178	22.2219	21.2441	21.7082	21.4544	22.2211	21.3222	D3Z7C6;Q9CRH1;Q9R0Q7;Q3TJG6
Histone H3 (Fragment)	H3f3a;H3f3c;Hist1h3e;Hist1h3i;Hist1h3b;Hist1h3a;Hist2h3b		0.3337	0.716409	3	40.3	13.322	25.7277	25.6438	25.7921	25.8155	27.3343	27.2823	24.5757	24.6304	27.402	27.4247	25.3866	25.2892	E0CZ27;P84244;P02301;A1L0U3;F8WI35;A1L0V4;P84228;P68433;B9EI85
Ubiquitin carboxyl-terminal hydrolase	Usp14		1.28463	2.01109	3	6.8	52.233	15.7701	16.6824	17.1425	17.2335	17.864	18.5443	18.4653	18.5275	17.2986	18.384	18.4413	18.1679	Q80UN0;E9PYI8;Q9JMA1;Q3TC32
Cytochrome c oxidase subunit 7A-related protein, mitochondrial	Cox7a2l		1.94035	1.85614	3	48.6	12.399	20.5039	20.5554	20.3966	19.7628	21.3023	21.2757	21.9841	21.7908	21.2203	21.255	21.5919	21.3085	Q61387;Q3UDK5;Q99KD6;E9PZS8;Q3U7R2
60S ribosome subunit biogenesis protein NIP7 homolog	Nip7		1.29577	0.363959	3	25.6	15.224	20.3491	19.1442	19.409	19.4178	19.9659	20.1056	16.8034	16.9855	17.3256	20.0264	19.1409	19.3609	E9Q109;Q9CXK8
Protein transport protein Sec23A	Sec23a		0.281259	1.30261	3	4.8	82.955	16.123	15.4428	16.9385	16.2332	14.7129	16.858	17.0976	14.6851	16.8061	17.2013	17.4179	15.3888	E9Q1S3;Q8C1E4;Q01405
Leucine-rich repeat transmembrane neuronal protein 4	Lrrtm4		1.79831	1.65504	3	5.6	59.131	18.1821	18.2444	17.6064	17.918	17.9707	18.0365	18.9177	17.9255	19.2405	18.5387	18.457	19.24	E9Q8Y9;Q80XG9
R3hdm2 protein (Fragment)	R3hdm2		1.75937	3.09578	3	6.2	69.771	17.5782	17.4444	18.7617	17.4015	15.2623	16.626	18.2731	18.2142	18.5139	18.855	19.0836	19.9161	Q5XKA9;F6Z9T5;E9Q9D6;Q148X5;Q80TM6
Membrane protein MLC1	Mlc1		1.42653	5.83439	3	10.5	41.595	19.7462	15.689	19.6097	19.2755	15.2623	15.5461	20.0438	20.3357	19.8912	19.9692	20.6057	19.5505	Q8VHK5;E9QP87;Q80U92;Q8BLR0
NEDD8-conjugating enzyme Ubc12 (Fragment)	Ube2m		0.134142	0.839407	3	22.2	19.823	18.2013	17.779	18.574	18.6384	19.6941	16.2975	16.8034	20.4193	17.3256	17.2013	18.6486	17.2708	F7CDT0;F6WMC0;P61082;F6YXS3
26S proteasome non-ATPase regulatory subunit 3 (Fragment)	Psmd3		1.33259	2.78692	3	18	25.357	15.7688	15.689	17.8126	16.1763	16.8749	18.1463	16.5846	18.5351	16.9824	19.339	19.4623	18.4364	F7B7L8;Q8BK46;Q3ULJ5;Q3U5M8;P14685
Exonuclease 3-5 domain-containing protein 2	Exd2		2.01766	4.19224	3	7.3	56.784	16.2143	15.9666	16.2905	16.3358	14.713	13.1905	17.6483	17.5169	17.6585	17.1012	17.7665	17.4257	Q8VEG4;Q3TS84;Q3UIJ1;Q3TPJ5;F8WID1
MKIAA4178 protein (Fragment)	Prrc2a		0.480191	0.681671	3	3.3	191.12	16.5585	16.8412	16.0436	16.3892	17.9597	18.1298	15.129	15.2319	16.569	17.2769	17.1274	17.2708	Q5DTJ4;G3UX48;Q7TSC1
Brefeldin A-inhibited guanine nucleotide-exchange protein 1	Arfgef1;Arfgef2		1.51407	1.81209	3	1.4	208.5	15.7688	14.5499	14.636	14.9592	13.9998	13.98	15.9256	15.2369	14.9342	15.0897	15.7857	16.0675	G3X9K3;D3YYK9;A2A5R2
Neuroserpin	Serpini1		0.409692	0.813362	3	8.5	46.347	17.4169	18.3115	18.0911	17.4808	17.5649	17.3942	16.7657	17.9743	17.732	16.5568	18.3062	17.1361	O35684
Putative uncharacterized protein	Rab33b;Rab33a		1.0983	2.29475	3	14.7	25.318	18.1527	18.125	18.5016	18.72	18.3147	18.3051	19.356	16.9855	20.1419	19.7722	20.6176	20.4359	Q3TCY0;Q0PD21;O35963;Q3TQ93;Q3SXA7;P97950
Glutathione peroxidase	Gpx4;Hnrpll		0.783198	1.57433	3	23.6	17.937	19.7424	18.5399	19.4687	18.4969	19.3686	18.3632	20.1468	20.9912	19.2244	19.0339	19.93	18.5818	S4R1E5;Q3TI34;Q5XJZ8;Q3TIF2;O70325;Q76LV0;Q8K4U7;Q91XR9
Superoxide dismutase [Cu-Zn]	Sod1		0.0228958	1.03518	3	24	15.942	20.1654	20.7865	18.7875	20.7076	19.628	19.2778	20.9789	21.0433	18.5576	21.3526	20.4488	17.2708	P08228
Cytochrome c oxidase subunit 5A, mitochondrial	Cox5a		0.737844	1.31321	3	17.1	16.101	21.1661	21.2401	21.1545	21.5934	20.7236	20.6883	22.2375	22.0621	21.2609	20.705	21.2951	21.3641	P12787
60S ribosomal protein L27a	Rpl27a		0.528972	1.15844	3	22.3	16.605	25.4717	25.4978	24.744	24.7072	25.0095	25.0556	25.0007	25.1191	25.6783	25.7342	25.0941	25.1324	P14115
Cytochrome c oxidase subunit 5B, mitochondrial	Cox5b		1.44419	1.68254	3	18.8	13.813	21.1422	21.1265	20.9173	20.8936	19.8437	19.9352	21.6252	21.699	21.8312	20.891	20.7294	21.5866	P19536;Q9D881
Putative uncharacterized protein (Fragment)	Cst3		0.0942319	1.06811	3	33.6	15.217	21.0942	21.414	21.8708	21.6893	20.953	21.297	22.1298	22.4507	21.5051	20.2659	21.8019	20.7352	Q3U5K7;Q9EPX9;P21460;A2APX3
Putative uncharacterized protein	Pcsk2		0.30643	1.21359	3	6.1	68.911	17.6622	19.0335	19.2245	19.3258	17.4459	18.3673	18.9453	19.2681	19.0773	18.7814	18.8265	17.8363	Q3UZV3;Q547J8;Q3TYM6;P21661;Q3TT48
Peptidyl-prolyl cis-trans isomerase FKBP1A	Fkbp1a		1.00296	1.77643	3	41.7	11.922	23.9081	24.0759	23.9617	24.1094	22.3089	22.8644	25.2207	25.3698	24.2143	24.4036	23.6847	23.3092	P26883;Q3ULN5
Granulin	Grn		0.264286	0.871108	3	7.3	63.458	19.2596	19.5545	20.1028	19.9062	20.822	20.8888	19.8456	19.8723	20.3257	20.3666	19.4201	19.5091	Q544Y8;Q3UC19;Q3TX66;Q3TWT4;Q3TVQ3;P28798;Q3U9K2;Q9D2V3;Q3UD85;Q3UAJ3;Q3U9N4;Q3U8W3;Q3TW77;H3BJE0;H3BJ90;Q3U5Q6
Putative uncharacterized protein	Gnb4		1.77218	3.08122	3	12.6	37.391	18.0311	17.5105	17.6821	17.3068	17.1291	17.6775	19.6729	19.5838	18.4052	17.2013	20.1006	20.1143	Q3U2F9;Q3THF3;P29387;Q3TY18
MCG3124, isoform CRA_b	Mif		0.0213862	1.03269	3	35.7	12.504	21.3677	21.3649	20.6327	20.9387	19.9568	19.8539	22.2978	22.5762	17.9531	21.1267	20.2872	20.1522	Q545F0;P34884
Ribosomal protein L28	Rpl28		0.195272	1.06754	3	21.2	15.709	22.5	22.8999	22.0287	21.8998	22.7229	22.72	22.4567	22.2388	22.8794	22.7882	22.4357	22.5382	Q5M9N5;Q5M9J8;P41105
Histone cluster 1, H1d	Hist1h1d		0.332997	0.659172	3	13.1	22.099	23.1554	23.4738	22.4797	22.4281	25.0205	25.2161	21.417	21.3077	24.6352	24.785	23.0373	22.9838	Q149Z9;P43277;Q3U292
MKIAA4194 protein (Fragment)	Syt2		0.842991	1.6332	3	13.1	36.063	18.5478	18.1998	17.9065	18.1659	18.0479	17.7837	19.8468	19.7358	18.9467	18.5054	17.1274	18.7357	Q5DTI3;P46097;Q9JM88
Glutamate decarboxylase	Gad2		1.04414	2.65621	3	9.4	65.223	18.2803	17.827	18.5022	17.3813	15.2623	15.5461	19.7939	19.5829	19.4212	17.0532	17.5181	17.8861	Q548L4;P48320
NADH dehydrogenase [ubiquinone] iron-sulfur protein 6, mitochondrial	Ndufs6		0.729417	2.69163	3	35.3	13.02	21.0114	20.5722	20.8755	20.6173	15.2623	20.7921	21.9687	22.0505	21.0341	21.0079	20.821	20.8196	P52503
Putative uncharacterized protein	Slc16a1		1.96165	2.27528	3	9.2	38.157	17.9245	17.9465	19.4329	18.3507	19.0838	18.7434	20.3524	20.3066	18.7772	20.2813	19.8469	19.0335	Q8BPS5;Q8C571;Q8C2E6;Q544N9;Q3TRK9;P53986
Putative uncharacterized protein (Fragment)	Psmc4		1.03658	1.85409	3	14	35.265	15.7688	15.689	16.1817	16.1763	16.8614	17.3716	16.1338	16.6913	16.9878	16.9336	18.8232	17.8232	Q3UBF0;Q8BKU2;Q569X4;Q3TUN5;Q3TJ97;Q3TFA5;P54775
Putative uncharacterized protein	Abcd3		0.895464	2.08083	3	6.5	75.475	15.4057	13.8234	16.1817	16.1763	14.9327	14.9555	14.9393	14.7378	16.0307	17.1144	17.4323	17.5636	Q9DBZ6;Q91VT3;Q3U645;P55096;Q3UNS0
RAB8A, member RAS oncogene family, isoform CRA_a	Rab8a;Rab8b		0.877129	1.9962	3	14	23.668	17.8307	15.689	18.6385	19.0281	18.3083	17.4418	19.7135	20.0251	18.0557	18.8402	17.8503	18.435	Q0PD50;P55258;Q3UHW5;Q8BKQ0
Fibroblast growth factor 12	Fgf12		1.44479	1.95702	3	14.4	27.399	18.0521	17.8704	17.8042	17.6429	17.7058	17.2675	18.8602	19.1866	17.3256	18.0419	19.225	19.5158	P61329
Rpl37a protein	Rpl37a		1.06382	1.41197	3	46.3	8.9946	26.0242	26.0907	25.2243	25.4072	25.5135	25.5547	25.5777	25.6044	26.7327	26.7789	26.1139	25.9932	Q5M9N6;Q4VAF2;P61514;Q3U8M3;Q9CYW3
WD repeat domain 68	Dcaf7		0.786781	1.90798	3	12.9	38.813	17.3685	17.6754	17.2599	17.5326	17.6914	18.3742	16.8034	16.9855	19.8322	18.9227	18.9843	19.9662	Q80ZU1;Q3U3H9;P61963
Calmodulin	Calm1;Calml3		2.0722	2.6777	3	28.2	16.837	19.9655	19.8921	19.0771	20.4257	21.2359	21.3011	21.9498	21.6223	21.8903	21.3589	21.9602	21.642	P62204;Q9D6P8;Q3UKW2
40S ribosomal protein S29	Rps29		0.0835342	0.972003	3	46.4	6.6767	24.8118	24.7257	24.3439	24.4151	23.9807	24.3579	24.2089	24.4576	24.8664	24.6791	24.0713	24.1061	P62274
Ras-related protein Rab-1A	Rab1;Rab1A		2.20095	3.01788	3	26.7	22.372	19.1884	17.9863	17.7989	17.7767	19.0851	17.88	20.6001	20.6447	18.5495	18.9838	20.1702	20.3284	Q5SW88;Q0PD67;P62821;Q3UB66;Q6ZPF0;Q5SW87
MCG18667	Rps26		0.121697	1.05543	3	31.3	13.015	22.922	22.9763	22.6612	22.5929	23.0554	23.1125	22.3515	22.9316	23.727	23.5227	22.6319	22.6226	Q497N1;P62855
Sulfotransferase	Sult4a1		2.08711	3.84336	3	10.9	32.971	15.5423	15.689	16.3821	17.6728	15.7153	15.5461	19.2964	18.722	17.2564	16.6072	19.1072	17.2124	Q8BQV8;P63046
Actin, alpha skeletal muscle	Acta1		1.19869	0.256116	3	9.3	42.051	25.2021	25.1646	24.1318	24.1006	26.5027	26.4574	21.4576	21.5663	25.7667	25.6876	22.6378	22.6523	P68134;Q61264;Q61272
Plexin-A1	Plxna1;Plxna3		1.74649	1.7554	3	1.5	211.1	18.2223	18.3441	18.3367	18.2667	17.397	17.5187	19.6594	19.3773	18.4942	18.5204	18.4612	18.4439	P70206;Q571A4;Q3U3W7;P70208
MCG21131, isoform CRA_a	Srsf3		0.466695	1.2553	3	24.2	14.203	21.0417	20.9013	20.8915	20.8102	20.8475	19.5218	21.1718	21.3988	20.6466	21.6078	21.1205	20.0367	Q3U781;Q9D6W4;P84104
Kcnb1 protein	Kcnb1		1.75936	2.53516	3	5.8	86.566	16.2881	16.3394	16.8859	17.0823	15.2623	16.7297	18.1953	18.0607	18.5087	18.5689	17.0591	16.2474	Q80X33;Q03717
Putative uncharacterized protein (Fragment)	Psmd1		0.194496	0.799958	3	5.2	92.468	13.1524	15.689	15.5134	16.1763	16.9611	16.8138	16.8529	14.8534	14.786	14.6336	15.8054	15.4425	Q8BU34;Q8CGG2;Q05CG9;Q3TXS7;A0JLU3;Q8CGI9;Q5HZG6
ATP synthase, H+ transporting, mitochondrial F1F0 complex, subunit e	Atp5k;Atp5i		0.763522	1.70796	3	50.7	8.2364	22.7035	24.7705	22.6298	22.368	21.8405	21.8171	23.9966	23.99	23.0376	22.8279	24.1351	22.7758	Q5EBI8;Q06185;Q8BTB6
Serine (Or cysteine) peptidase inhibitor, clade E, member 2, isoform CRA_b	Serpine2		0.461918	1.22314	3	7.6	44.207	16.0423	17.2606	16.1871	16.7189	17.8144	16.9471	16.8034	16.9855	17.3256	17.2013	17.1274	17.2708	Q543R5;Q3TWH7;Q07235;A0A087WQ70;A0A087WQM1;Q4FJU1
Adaptin ear-binding coat-associated protein 1	Necap1		0.583627	1.33734	3	19.3	29.639	20.0107	20.2312	20.079	19.9215	19.4325	19.6484	21.123	21.3	20.3785	19.7928	19.3258	19.9195	Q9CR95;Q0VB06;Q571F3
Protein 6430548M08Rik	6430548M08Rik;Kiaa0513		1.39101	2.54748	3	9.1	45.218	17.5784	17.1572	17.5469	18.1988	15.42	15.5461	18.6491	19.4688	18.3637	17.952	17.4493	17.659	Q3TA40;Q8R0A7
Non-POU domain-containing octamer-binding protein	Nono		0.153174	0.876886	3	6.8	54.54	18.3493	18.7948	18.9504	17.9983	20.1118	19.2489	18.6086	18.5355	17.3256	19.6316	19.8585	18.3565	Q99K48;Q4FK11;Q3TTV7;Q3TMM5;Q3TFC2;Q3UM20;Q3TF40
Putative uncharacterized protein	Lrrc59		0.580498	1.67372	3	18.8	20.408	19.3212	19.2831	18.1204	16.1763	17.5603	16.9766	19.3386	19.9846	17.8316	17.9904	18.638	18.1131	Q3TF84;Q922Q8
Serine/arginine-rich-splicing factor 10	Srsf10;Srsf12		0.764642	0.495418	3	18.7	22.135	20.2582	20.2753	19.3315	19.7291	20.2351	20.2571	19.1137	16.9855	20.6913	19.9213	20.0239	17.2708	Q3TFP0;Q3UDH7;Q3UA07;Q9R0U0;Q3UYX6;A3KG57;Q3UXS8
Eukaryotic translation initiation factor 3 subunit H	Eif3h		2.12767	3.50866	3	8.2	39.832	18.0061	19.3368	19.0144	19.0247	17.0581	16.8851	19.978	19.9405	20.1282	20.5271	19.4765	20.1403	Q91WK2;Q8BTX5;Q5M9L0;Q3TIK5;Q3TII2;Q3THW7;Q8BMZ8
28S ribosomal protein S18b, mitochondrial	Mrps18b		0.0596313	0.947746	3	18.5	28.702	18.8002	19.1541	18.1374	18.5353	17.6663	17.57	18.401	16.9855	18.4563	17.2013	19.2869	19.0676	Q99N84;Q3TKB7;G3UYQ9;G3UYX8;G3UX79;Q3THT9
Putative uncharacterized protein	Slc27a1		0.023849	0.971633	3	5.6	69.409	18.3365	18.4113	15.9444	15.4803	15.9333	15.5267	17.3952	16.1624	16.5368	16.5732	16.1507	16.5651	Q3TN26;Q3TP13;Q60714;Q544D7
Translocon-associated protein subunit delta	Ssr4		0.195621	1.18957	3	25	18.936	19.5857	19.8296	18.2543	18.1303	19.9828	20.1912	21.2904	19.2018	19.1633	19.6703	19.3236	18.8273	Q62186;Q3TVJ8;Q9D8L3;Q9D6F7;Q9DC94
Microtubule-associated protein RP/EB family member 1	Mapre1		1.0114	2.00299	3	20.1	30.016	17.8936	19.0588	17.8453	17.7499	20.39	20.1593	19.7954	19.9431	19.7172	19.7753	19.8668	20.012	Q61166;Q3U4H0
Sphingosine kinase 2	Sphk2		1.37817	3.48427	3	7.9	65.617	15.7688	15.689	15.4374	14.7711	16.9275	17.1413	15.7879	15.9095	18.5867	17.8578	18.7956	19.6026	Q9JIA7;Q58E38;Q3U912
Casein kinase 1, delta, isoform CRA_c	Csnk1d		0.61277	1.60528	3	9.8	46.818	15.7688	18.7354	18.8082	18.9701	18.567	18.5325	18.4792	18.4311	18.7748	19.6537	18.8763	19.2637	Q3UBT6;Q9DC28;Q3USK2;F7A4U8
Glycoprotein m6b, isoform CRA_f	Gpm6b		2.20601	2.20534	3	15.6	31.658	23.0575	22.8947	22.8833	23.1048	21.9755	21.6329	24.3395	24.3948	23.5333	23.2848	23.4542	23.3883	Q3US81;P35803;A2AEG6;Q3V0Z9;A2AEG3
UPF0568 protein C14orf166 homolog	2700060E02Rik		0.266678	0.775849	3	14.3	28.152	18.8637	18.4939	18.7283	16.7711	16.0354	16.0185	16.8034	16.9855	17.3256	17.2013	17.1274	17.2708	Q9CQE8;Q4VA29
NADH dehydrogenase [ubiquinone] 1 beta subcomplex subunit 4	Ndufb4		0.586234	1.28482	3	17.1	15.081	22.2752	22.9651	22.8631	22.7615	22.3633	22.5455	23.3225	23.9181	23.3816	22.1447	22.4612	22.7148	Q9CQC7;Q4VAE8;Q9DBH2
XK-related protein 4	Xkr4		1.67838	4.24599	3	7.3	71.502	17.2423	15.689	14.3426	16.7854	15.2623	15.5461	16.2292	19.2058	16.2388	19.1518	19.2978	17.2609	Q5GH67;Q5DTU2
rRNA methyltransferase 3, mitochondrial	Rnmtl1		0.515182	1.49454	3	7.2	46.795	19.3094	19.5616	18.6905	18.8263	17.0373	17.5022	17.9084	18.2885	19.9077	19.8377	19.5832	18.88	Q5ND52
Histone-binding protein RBBP4	Rbbp4		0.10628	0.864172	3	8.9	47.655	19.0218	16.8623	17.3551	16.9245	20.0982	19.5972	16.6177	17.3383	18.9215	18.2619	17.7272	19.7288	Q60972
alpha-1,2-Mannosidase	Man1c1		0.474721	0.845202	3	5.9	70.723	17.9095	18.0648	18.219	18.1003	17.982	18.1399	17.9998	18.0603	18.5235	17.8934	16.8826	17.6	Q6NXK9;Q3UN34
Putative uncharacterized protein (Fragment)	Eif2s1		0.31605	0.847486	3	24.3	17.139	19.8516	18.9272	19.6799	19.744	19.6659	20.2007	20.0692	19.9802	18.9878	20.0947	18.6218	18.8832	Q9CV24;Q6ZWX6
Up-regulated during skeletal muscle growth protein 5	Usmg5		1.92202	1.55432	3	44.8	6.3814	24.2898	24.473	24.2348	24.2705	23.7365	23.3862	24.8019	24.9498	24.3515	24.7701	24.9242	24.411	Q78IK2
Protein phosphatase 2a regulatory b56-delta subunit (Fragment)	Ppp2r5d		0.888069	2.01256	3	5.4	65.312	15.7688	15.8568	16.1023	16.1384	16.5421	15.5461	17.0164	18.624	15.1269	17.6993	17.8579	15.6839	Q8K5D8;Q99PC9;Q91V89;Q7TNL5
Anti-colorectal carcinoma light chain	Gm16939		0.152332	0.702847	3	17.4	26.454	20.2964	20.4337	22.6294	22.6309	20.3339	20.8415	21.3166	21.019	23.6655	23.7142	17.1274	17.2708	Q7TS98;I6L9E1
Snx4 protein	Snx4		0.905899	2.31366	3	7.2	47.04	18.5693	15.4944	18.2795	17.973	17.5689	15.7959	19.1013	19.2412	16.864	19.2333	19.4129	17.0893	Q80X54;Q91YJ2
Protein EFR3 homolog A	Efr3a		1.22747	1.90994	3	7.1	92.612	15.7688	15.689	16.1817	16.1763	14.1859	15.5461	16.755	15.5651	17.9163	16.3253	16.3283	16.2588	Q8BG67
Caytaxin	Atcay		2.33627	7.3581	3	10.2	42.178	19.0543	18.1949	16.5464	16.1763	15.0726	15.5461	20.3968	20.3215	18.8727	19.4497	19.399	19.4268	Q8BHE3
26S proteasome non-ATPase regulatory subunit 5	Psmd5		0.557214	1.38448	3	5.2	55.971	15.7688	15.689	16.1817	16.1763	15.2623	17.6245	16.2835	17.6331	16.1438	16.1711	16.4727	16.8145	Q8BJY1;Q921U5
Echinoderm microtubule-associated protein-like 5	Eml5		0.370445	1.59788	3	1.6	220.1	15.7688	13.8803	12.4166	13.7117	15.2623	15.5461	16.0194	16.0483	13.6601	12.7474	16.0178	16.1499	Q8BQM8;B2RY88
Beta-1,4-glucuronyltransferase 1	B3gnt1		0.959809	0.690262	3	8.9	47.384	17.6849	18.1126	18.0004	18.5949	16.6455	17.4395	16.9599	17.1702	17.5353	17.2013	17.1318	17.2708	Q8BWP8
NF-kappa-B inhibitor-interacting Ras-like protein 1	Nkiras1		2.40843	6.4487	3	17.7	21.662	16.487	16.2982	19.1934	16.8487	18.8381	19.1869	18.7966	20.2894	20.4642	20.5756	21.4651	21.3954	Q8CEC5
Alpha-tubulin N-acetyltransferase 1	Atat1		1.38515	2.03838	3	6.9	47.163	15.7688	17.7025	18.4877	17.9972	17.6182	17.3763	18.3868	18.8862	18.1583	18.6724	18.3573	18.6541	Q8K341;B8JJ72;Q9DCR0
Tudor domain-containing protein 3	Tdrd3		0.511799	1.32632	3	5.5	82.252	16.7284	17.109	17.6924	16.2533	17.2393	15.2469	16.8034	16.9855	17.3256	17.2013	17.1274	17.2708	Q91W18;F6ZI20
CDGSH iron-sulfur domain-containing protein 1	Cisd1		1.32962	1.7322	3	34.3	12.097	22.6518	22.4146	22.53	22.642	21.3972	21.5286	23.7786	23.8023	22.7431	22.484	22.4277	22.6844	Q91WS0
YTH domain-containing family protein 2	Ythdf2;Ythdf3		0.132913	0.894062	3	4.8	62.279	18.1175	17.8788	19.5892	19.4535	19.2703	18.605	18.2634	18.9447	18.9034	19.7337	17.1274	18.9722	Q91YT7;Q8BVC6;Q7TN20;Q3UNH5;Q8BYK6
Transaldolase	Taldo1		0.483194	1.75554	3	10.7	37.387	15.7688	16.8103	16.1817	18.6841	19.725	19.6576	17.8708	18.2697	18.8529	19.3506	18.0965	19.2584	Q93092
Stomatin-like protein 2, mitochondrial	Stoml2		0.784897	2.38646	3	13	38.384	15.7688	13.789	12.8131	16.1763	17.8097	14.7371	15.8302	15.9877	16.1701	15.6456	17.1881	17.8015	Q99JB2;A2AG41
26S proteasome non-ATPase regulatory subunit 6	Psmd6		0.82597	1.86652	3	9.5	45.536	14.5723	17.4783	16.1817	16.1763	17.1232	16.1862	17.0376	17.2869	15.7257	16.5556	18.1724	18.3419	Q99JI4
28S ribosomal protein S17, mitochondrial	Mrps17		0.790865	1.51535	3	44.2	13.382	21.2338	21.0761	19.6966	20.2645	19.6683	20.4657	20.2705	20.9329	20.6652	20.455	22.1258	21.5535	Q9CQE3;D3Z198
NADH dehydrogenase [ubiquinone] 1 beta subcomplex subunit 9	Ndufb9		0.813298	1.29488	3	19.6	21.984	20.0991	20.1185	20.558	20.1974	19.7006	20.3703	20.1423	21.1264	21.246	20.213	20.3591	20.1939	Q9CQJ8
NADH dehydrogenase [ubiquinone] 1 alpha subcomplex subunit 6	Ndufa6		0.714522	2.3315	3	27.5	15.283	21.9808	21.9478	21.5847	20.5561	21.8808	21.5555	23.808	24.0837	19.887	20.7296	24.1527	24.1723	Q9CQZ5
Transmembrane protein 33	Tmem33		1.23401	1.98732	3	11.3	28.031	18.5487	19.6392	18.9346	19.0551	19.1096	16.7879	20.113	19.8151	19.3459	19.2433	19.7841	19.7188	Q9CR67;Q9CZM3;Q9CWD1
N(G),N(G)-dimethylarginine dimethylaminohydrolase 1	Ddah1		0.379702	1.28812	3	9.8	31.381	18.604	18.2907	18.5422	19.1614	18.8416	19.4568	20.3304	20.4464	18.7592	18.5796	18.3629	18.6098	Q9CWS0;D3YU15;Q3UF01
Heterogeneous nuclear ribonucleoprotein A0	Hnrnpa0		0.977662	1.604	3	17	30.53	19.6901	19.2477	19.3797	19.0557	20.4159	20.3008	19.0476	19.9394	20.7429	20.9166	20.9316	20.6019	Q9CX86
Secernin-1	Scrn1		1.0898	1.5469	3	11.1	46.325	17.2723	16.2436	17.5992	17.5627	17.4464	17.7703	18.6158	18.3269	17.6775	18.3986	17.3812	17.2708	Q9CZC8
Protein tweety homolog 1	Ttyh1		0.0335487	0.944789	3	9.3	49.032	20.1861	20.151	20.0766	20.2363	18.8487	18.8793	21.3804	21.6425	17.8862	16.7613	20.4417	19.7744	Q9D3A9
Bifunctional coenzyme A synthase	Coasy		2.2811	5.0759	3	6.7	62.022	15.7688	15.689	16.1817	14.765	17.7309	18.1474	18.9186	18.8587	19.5889	19.1761	18.6174	17.185	Q9DBL7
NADH dehydrogenase [ubiquinone] iron-sulfur protein 7, mitochondrial	Ndufs7		0.640309	1.41511	3	14.3	24.683	20.4328	20.4356	20.5903	20.1664	20.3929	20.9762	21.6403	21.8902	19.8074	20.0458	21.0885	21.5274	Q9DC70
Sodium-coupled neutral amino acid transporter 3	Slc38a3		1.9676	2.77213	3	8.1	55.591	17.7258	15.689	17.7027	17.3382	18.274	18.19	18.8482	19.0155	18.8515	18.4349	19.2006	19.3949	Q9DCP2;A0A0A6YWF5;A0A0A6YX60
Profilin-2	Pfn2		1.08064	1.45211	3	25.7	15.032	23.0469	23.0036	22.8969	22.9878	22.2306	22.493	24.0058	24.03	22.7294	23.2903	22.8564	22.9758	Q9JJV2;D3YWS3
Sphingomyelin phosphodiesterase 3	Smpd3		1.18946	1.45461	3	6.9	71.196	16.4048	16.4011	17.0357	16.9285	16.8567	17.3217	17.8762	17.6215	17.7551	17.2013	16.4674	17.2708	Q9JJY3
Actin-related protein 10	Actr10		1.86884	3.29936	3	9.8	46.207	15.7688	15.689	16.1817	16.1763	16.9947	16.0678	18.3785	16.3614	18.1397	16.6417	19.4872	18.2028	Q9QZB7
NADH dehydrogenase [ubiquinone] 1 alpha subcomplex subunit 7	Ndufa7		1.74531	1.66583	4	37.2	12.575	21.8172	21.4124	22.039	20.9758	20.9031	21.7674	22.6839	22.5767	21.4615	22.284	22.1288	22.1974	Q9Z1P6;A0A068BGR9
Protein Ighv5-12 (Fragment)			0.0281048	1.09574	4	32.5	13.075	20.7517	20.6205	21.8219	22.4375	21.3975	21.3683	21.0419	22.1561	25.7996	25.793	17.1274	17.2708	A0A075B5Q4;X5J4L1;X5J4W6;A0A075B5Q9;P18525;A0A0A6YWC7
Lymphocyte antigen 6C1 (Fragment)	Ly6c1;Ly6c2		0.599797	0.33143	4	34.2	12.032	21.3745	21.54	21.3664	21.3165	23.6177	23.5592	16.8034	16.9855	23.027	23.0301	21.5895	21.7795	A0A087WRP7;P0CW02;A0A087WNZ5;P0CW03
Abl interactor 2	Abi2		2.07254	3.55254	4	10.5	49.387	20.4398	17.8285	19.5422	19.3777	18.3336	17.7589	20.7564	20.7495	20.7967	20.7717	20.4317	20.7478	P62484;A0A087WRS3;A0A087WPP8;Q6AXH6;Q6AXD2;A0A087WR90;A0A087WNT3
5-3 exoribonuclease 1	Xrn1		0.712939	0.557297	4	3.4	194.3	16.4398	15.621	17.0959	17.0419	15.2623	14.3429	16.6213	15.6147	15.4272	14.3311	14.986	13.7627	A0A087WQN7;F8VQ87;P97789;A0A087WNV6
Putative uncharacterized protein	Rpl31		0.147614	1.20739	4	32	14.411	23.4193	23.342	21.191	21.0268	23.5748	23.6595	21.0481	23.2553	24.078	24.0457	21.8829	23.5348	Q9CY93;Q5M9K9;P62900;A0A0A6YX26;Q58DZ1;A0A0A6YXL3
LIM and SH3 domain protein 1 (Fragment)	Lasp1		1.64448	2.46775	4	41.1	15.153	20.7441	20.7361	20.7463	20.6693	18.7312	18.8738	21.7388	21.8863	21.5092	20.4612	21.3604	21.3639	A2A6G9;A2A6H0;Q61792;Q543N3;A2A6G6;A2A6G7;A2A6G8;A2A6H1;A2A6G5;E9Q0N6
Leucine-rich repeat-containing protein 57 (Fragment)	Lrrc57		1.61914	2.5221	4	21.6	24.132	19.7413	20.0575	19.0498	19.172	17.5591	17.952	20.5467	19.7807	19.38	19.951	20.524	21.357	A2AKH7;Q9D1G5;Q8JZX5;Q9CSK4;Q9CTX7
Selenocysteine insertion sequence-binding protein 2-like	Secisbp2l		0.843418	3.28833	4	4.3	119.64	14.819	16.2431	14.6035	14.4839	16.851	16.5919	15.1883	15.1646	19.2272	15.2587	19.6379	19.4197	Q6A098;A2AQE2;Q6IR00;F6QQ13
Titin	Ttn		0.182937	0.574175	4	0.2	3716	8.39221	15.689	7.47234	16.1763	15.2623	9.3985	10.8341	10.3036	10.8387	10.5295	12.3124	12.7697	E9Q8N1;E9Q8K5;A2ASS6
Tumor protein D54 (Fragment)	Tpd52l2		0.485925	2.07878	4	36	17.619	18.6712	15.689	21.6787	21.6804	21.5173	20.0013	21.1766	20.9325	20.8015	20.8999	21.0983	20.6635	F6VQ81;A2AUD5;V9GWU5;Q3TUJ9;Q8BKP1;Q3TAI4;Q9CZ22;Q9CYZ2
E8 variable light chain (Fragment)			0.312832	0.561011	4	43.9	11.685	23.1444	22.9582	24.3523	24.4113	23.3219	23.3073	24.9028	24.8934	23.8415	23.8792	18.3454	20.6297	A2NW56;Q920E6;P01635
Syp protein (Fragment)	Syp		1.52068	1.74317	4	21.6	25.481	25.1237	25.018	24.9903	25.0236	24.193	24.418	26.3483	26.4154	25.2671	25.5483	25.0406	24.957	A4FUR8;Q62277;F6VR28
Lactoylglutathione lyase	Glo1		1.33927	1.84654	4	17.9	20.809	20.2314	19.9424	19.7794	20.0679	18.7909	19.5777	21.1072	21.4768	21.3072	20.0936	19.608	20.1058	Q9CPU0;A5GZX3
60S ribosomal protein L26 (Fragment)	Rpl26		0.590991	1.17538	4	31.1	12.217	25.0669	25.0923	24.7258	24.7453	24.524	24.6099	24.7402	24.7436	25.6046	25.4839	24.7557	24.835	B1ARA3;Q4FZH2;P61255;B1ARA5;Q3U7N1
Apolipoprotein O	Apoo		1.92086	2.04132	4	37.2	18.798	20.7255	19.092	20.7482	20.702	20.5975	20.8843	21.184	21.9516	21.7066	21.027	21.2246	21.8328	Q9D186;Q3KNM9;B1ASQ2;Q9DCZ4
Clathrin light chain A	Clta		0.681432	0.65589	4	13.6	25.604	20.9285	19.7274	21.7206	21.8099	21.7161	21.6743	21.6725	20.665	20.6886	20.8486	19.3509	20.7003	O08585;B1AWD8;B1AWD9;B1AWE0;Q6PFA2;B1AWE1;Q3THU7
Myosin light chain kinase, smooth muscle	Mylk		0.921668	1.53606	4	2	212.92	15.7397	16.0723	16.548	16.4407	17.7074	17.5708	17.2727	17.0568	17.7456	17.2846	17.3779	17.0567	Q6PDN3;B1B1A8
Histone H2A	Hist1h2al;Hist2h2ac;Hist2h2aa1;Hist1h2ah;H2afj;Hist1h2aa;Hist1h2ak;Hist1h2af;Hist3h2a;Hist1h2ab;Hist1h2ad		0.156981	0.850045	4	36.8	13.607	27.432	27.4572	26.8685	26.7987	28.6892	28.6241	26.0953	26.1964	28.7767	28.6941	27.3448	27.356	F8WIX8;Q64523;Q149V4;Q6GSS7;B2RWH3;Q64426;A0AUV1;Q8CGP6;A3KPD0;Q8R1M2;Q8CGP4;Q8CGP7;Q8CGP5;Q8BFU2;P22752;B2RVF0;A2AB79
Ankyrin repeat and IBR domain-containing protein 1	Ankib1		0.995354	2.04646	4	4.8	121.87	15.7688	15.689	16.1817	16.1763	14.2331	15.5461	15.1577	15.2313	17.4541	16.6881	17.7495	17.513	Q6ZPS6;B2RX15
Ubiquitin-conjugating enzyme E2 variant 1	Ube2v1;Gm20431;Ube2v2		0.0540648	0.938808	4	28.6	16.355	21.1317	21.3355	21.6001	21.8169	21.5384	21.8177	22.605	22.75	18.8481	21.1673	21.9021	21.4211	Q9CZY3;Q569Y6;B7ZBY7;E9PY39;A6X925;Q9D2M8;Q4VBX4;B2KF55;B7ZBY6
Heterogeneous nuclear ribonucleoprotein D-like	Hnrpdl		1.64533	0.38266	4	16.9	33.558	18.2108	19.759	19.1418	18.5172	19.0249	20.256	16.8034	17.2152	18.0551	19.5402	17.1274	17.8531	Q9Z130;F6VQH5;D3YTQ3
Unconventional myosin-IXa	Myo9a		0.606638	1.95613	4	1.8	292.12	13.9316	12.4748	11.2103	12.9549	15.2623	15.5461	13.3424	14.6636	13.7417	15.6128	14.5136	15.3139	Q8C170;D3Z3A8
Sorting nexin-15	Snx15		1.40296	3.78056	4	17.5	28.657	15.7688	15.689	18.7437	18.8256	17.0949	15.5461	20.2715	18.545	19.552	19.9182	17.2342	17.6586	D3Z479;Q91WE1;D3YVT2
Tropomyosin alpha-3 chain	Tpm3;Tpm3-rs7		0.338324	1.46723	4	20.6	28.723	18.3294	18.9881	18.2712	17.0203	20.5479	21.2252	19.7797	20.5662	18.8944	18.5747	19.9257	19.9597	D3Z6I8;Q8C7C3;Q58E70;E9Q7Q3;Q3TJ53;D3Z2H9;Q8K0Z5;P21107;E9Q5J9
Glycogen synthase kinase-3 alpha	Gsk3a		1.54054	1.92378	4	10.3	51.245	18.495	18.138	18.711	18.8558	17.6304	18.3527	17.9708	19.8784	18.877	19.5368	19.7496	19.8339	D3Z7E5;Q2NL51
Monoacylglycerol lipase ABHD12	Abhd12		1.90499	1.74338	4	16.1	33.335	18.0166	18.46	17.6693	17.975	18.8468	18.996	19.1409	18.5943	19.1809	19.0246	19.2504	19.5839	D6RFU2;Q99LR1
MOB-like protein phocein (Fragment)	Mob4		2.02679	2.9341	4	28	21.658	20.169	20.0875	20.5906	20.6924	20.7022	18.161	22.105	21.9708	21.1324	21.3979	21.5105	21.6036	E0CYJ0;E0CXA9;Q6PEB6;Q3UGM5;G8JL35
Proline-rich transmembrane protein 2	Prrt2		0.478174	1.33328	4	22.3	35.923	20.8621	20.2109	21.0332	21.1048	19.5942	20.1172	21.6619	22.0857	20.4719	20.5125	20.0483	20.6321	E9PUL5
SPATS2-like protein	Spats2l		0.117552	1.14734	4	12.4	61.668	18.3903	17.7437	17.0696	16.6585	18.1699	15.3948	17.3594	16.9855	19.0572	18.4279	16.2212	16.5654	Q91WJ7;E9PVQ3;E9Q7S4;E9PZE9;E9Q106;E9Q5S6
Fatty acid binding protein 7, brain	Fabp7		0.891985	1.52233	4	36.4	14.894	21.4169	20.8895	22.3952	22.0334	22.5306	22.5183	21.759	22.0678	22.5659	22.6193	23.2547	23.1548	Q5NDA4;P51880;E9Q0H6
MICOS complex subunit Mic25	Chchd6		2.33111	2.13948	4	21.2	26.388	19.8927	20.047	19.4243	19.7985	20.561	20.5346	21.9813	21.2821	20.1829	21.2058	20.9902	21.1994	E9Q4M4
Amyloid beta A4 precursor protein-binding family A member 2	Apba2		1.93664	3.5823	4	7.6	81.374	15.7688	15.689	17.2802	16.6163	18.3735	16.7799	16.7338	18.2709	19.3537	18.993	19.7479	18.4537	E9Q505;P98084;Q3TYH5
OX-2 membrane glycoprotein	Cd200		1.08496	2.4921	4	17.8	30.292	20.9871	20.372	20.0416	21.0107	18.3164	17.6855	21.693	22.0071	19.7491	21.1	20.5682	21.2001	E9QMY1;Q80VX2;O54901;E9PZI9;Q05D16
CB1 cannabinoid receptor-interacting protein 1	Cnrip1		1.09992	2.09742	4	35.4	18.612	22.2572	22.3068	20.8301	20.6781	20.3278	19.9802	22.8559	22.8415	21.0825	20.8817	22.4748	22.6555	Q5M8N0;Q9CW19;F7C0H6
Putative uncharacterized protein	Tiam1		0.49725	1.38301	4	3.5	166.91	15.7688	15.689	13.9439	14.65	15.2623	15.5461	14.983	15.8257	14.3711	16.0765	15.7105	16.6999	Q3UHH6;Q60610;G3UWG2;J3QQ55;Q3UVX2;E9Q1R7;Q3TRA4;E9Q2Y4;Q6P1D6
RNA-binding protein FUS (Fragment)	Fus		1.73451	2.22129	4	43.8	13.897	19.2411	19.3844	19.05	19.1767	18.981	18.0264	19.8158	19.9885	20.3705	21.6292	19.7551	19.209	G3UXT7;Q8CFQ9;Q564D0;Q3USY4;Q3UK30;P56959
Serine/threonine-protein phosphatase 6 regulatory subunit 2	Ppp6r2		0.154289	0.885989	4	4.4	100.46	17.5965	17.9117	16.035	17.5151	17.788	16.9758	16.436	17.2878	16.5771	18.6312	16.5715	17.2708	Q8R3Q2;G3X9K4;Q8C400;Q8C3X1;Q6A018
Metabotropic glutamate receptor 4	Grm4		1.53368	3.00486	4	6.8	101.82	15.7688	16.6146	15.4278	16.1763	15.2623	15.5461	18.3773	17.6354	17.9933	14.8028	17.5407	17.97	Q68EF4;G3XA00
Putative uncharacterized protein (Fragment)	Rbp4		2.35447	0.451849	4	27.6	20.2	20.8963	20.6902	21.3051	21.3199	20.9689	20.6866	19.8329	20.7525	19.8506	18.8117	19.9765	19.7662	Q3TF08;Q00724;H7BWY6
Bin1 protein	Bin1		1.73149	2.20391	4	11.9	52.763	18.4471	18.1372	17.5641	18.624	18.645	18.2225	20.515	20.2606	18.5126	18.7696	18.8846	19.5379	Q6P1B9;O08539
Phospholipase D3	Pld3		1.30653	1.91016	4	9.2	54.388	20.3646	20.2442	19.8545	20.6963	19.1339	18.7236	21.5085	21.5063	19.8304	20.3021	20.964	20.508	O35405
Huntingtin-associated protein 1	Hap1		1.76969	4.27786	4	7.8	70.115	15.1564	17.4425	19.0734	18.9233	17.4605	18.784	19.8353	20.2509	20.0984	20.3048	19.6246	19.3074	O35668
Amino acid transporter	Slc1a4		1.83991	4.69409	4	8.8	56.031	15.6831	18.2343	18.8986	18.2553	16.9378	15.1918	19.5674	19.5339	19.0542	19.9687	19.1214	19.3402	Q9ESU8;Q8BXT5;Q3UTP8;Q3US35;O35874;Q5SSP3
Syndecan	Sdc4		1.3854	3.60336	4	22.7	21.482	19.4246	19.7736	16.1817	20.3048	20.3607	20.6934	21.3021	20.4275	21.5219	21.4581	21.6433	21.4819	Q3U5S6;O35988;Q3UKZ1
DnaJ homolog subfamily B member 6	Dnajb6		2.27757	2.60016	4	16.2	39.807	19.2827	18.3553	19.5815	19.713	19.7954	19.7644	20.6946	19.7126	21.237	21.9364	20.7275	20.4556	O54946;F6YRQ2
Glioblastoma amplified sequence	Gbas		2.13043	2.13918	4	15.3	32.898	19.8217	19.3287	20.4393	20.1484	19.6842	19.7758	21.7029	21.7839	20.9754	20.657	20.2396	20.4216	Q7TMG8;Q3TD78;O55126
Ig kappa chain V-III region PC 2880/PC 1229			0.0071398	0.983028	4	63.1	11.98	20.0103	19.6968	21.4043	21.6126	20.9451	20.3348	21.5344	22.122	23.2864	22.5148	17.1274	17.2708	P01654;P01656;P01655;P03977;U5JE80;A0A075B5P0
Ig heavy chain V-III region J606	Gm16844		0.413001	0.463805	4	42.6	12.81	22.4931	22.6493	21.9792	21.9596	20.6932	21.5808	21.9185	22.4353	22.9859	22.967	17.1274	17.2708	P01801;K7THH7;P01799;P01797;P01796;Q80ZI7;P01804;P01800;P01803;P01802;A0A075B5T2
Neuromodulin	Gap43		2.23053	1.89346	4	37.4	23.632	22.0788	21.9895	21.7539	22.1581	21.409	21.1885	23.1462	22.9771	21.8991	22.2682	23.1074	22.7059	P06837
Fatty acid binding protein 3, muscle and heart	Fabp3		0.734053	1.42984	4	29.3	14.819	20.6211	20.1673	20.3268	19.7878	19.7638	19.7099	21.3646	21.251	20.4139	19.2154	20.7882	20.439	Q5EBJ0;P11404
Hspb1 protein	Hspb1		0.122253	0.884993	4	20.6	23.014	19.0453	19.2653	19.3899	19.1443	20.9808	21.0713	19.53	19.8827	20.3415	20.5698	17.8674	19.6479	Q545F4;P14602;D3YZ06
MCG23455, isoform CRA_e	Rpl13a		0.109936	1.12871	4	20.7	23.464	22.116	22.0108	21.2481	21.3256	22.1408	22.3256	19.758	21.2441	23.3211	23.3405	22.4373	22.1139	Q5M9M0;P19253;S4R281;Q3TDS9;E9Q5A0
Thioredoxin-dependent peroxide reductase, mitochondrial	Prdx3		2.0525	2.63601	4	17.5	28.127	19.6719	19.72	19.6797	20.5077	18.7651	18.5529	21.8756	21.8264	20.406	20.4749	20.6486	20.0559	P20108;Q8K4K8
Purine nucleoside phosphorylase	Pnp;Pnp2		0.801027	2.14661	4	15.6	32.263	15.7688	16.8597	16.1817	17.401	19.1205	19.3263	17.299	18.6716	18.3138	18.1004	18.9051	19.9804	Q543K9;P23492;Q9D8C9
Peptidyl-prolyl cis-trans isomerase	Ppib		1.79345	1.91298	4	19	23.713	20.9265	20.9948	20.4901	20.7089	19.329	19.8932	21.4085	21.1507	21.4664	21.5078	21.2675	21.1566	Q9DCY1;P24369;Q6ZQM2
Vitronectin	Vtn		1.70482	2.09444	4	12.1	54.848	18.8099	19.1247	19.2795	18.9749	17.1533	18.9885	19.7407	19.5311	20.0641	19.814	19.6926	19.8876	P29788
Aminoacyl tRNA synthase complex-interacting multifunctional protein 1	Aimp1		0.118358	0.869663	4	21.9	33.997	17.3285	17.3393	17.8294	17.2431	19.7659	19.7459	16.8034	18.4932	17.4024	17.2013	18.8203	19.3226	P31230;Q8C2U7;Q3UZG4
Putative uncharacterized protein	Slc2a3		1.72736	3.16277	4	9.3	53.451	20.6453	20.3127	19.7258	19.889	17.84	18.2666	22.0512	22.4144	20.5397	20.5293	20.5176	20.5943	Q8BLF7;Q4FJP8;Q3TPL8;P32037
RAB21, member RAS oncogene family	Rab21		1.84005	2.20049	4	19.8	24.106	19.1408	18.7985	18.0485	18.223	18.5063	17.3332	20.2716	20.4411	19.1972	19.1334	19.0881	18.7459	Q0PD35;P35282;Q6A0C7
60S ribosomal protein L18 (Fragment)	Rpl18		0.293362	0.722213	4	25.4	19.231	22.3875	22.4492	21.071	21.2396	23.2429	23.3508	19.989	20.2995	23.0316	23.162	22.4019	22.0399	Q0QEW9;Q642K1;Q58EW0;P35980;G3UZK4;G3UZJ6
Putative uncharacterized protein	Eci1		0.595717	2.00098	4	18	32.223	18.3238	18.2434	18.4503	18.2768	15.5253	15.7204	20.0883	20.3518	17.3256	18.3804	17.1274	17.2708	Q9DBN7;P42125
Putative uncharacterized protein	Map2k4		1.4295	2.08864	4	14.4	44.113	17.9167	18.3896	16.6649	18.4201	18.1641	18.8404	19.6214	19.5192	18.1873	18.0648	19.7198	19.6588	Q543X6;P47809;Q8K2U0;M0QW52
Long-chain specific acyl-CoA dehydrogenase, mitochondrial	Acadl		0.844941	1.90772	4	11.2	47.907	16.9416	17.9892	17.1142	18.0508	16.3796	17.2904	19.4248	20.1049	17.3256	17.4516	17.1274	17.9225	P51174
Sulfurtransferase	Tst		0.518245	1.40579	4	17.5	33.466	18.4207	18.9814	19.1144	18.6575	19.2498	19.07	20.0002	20.5307	19.0682	19.5027	17.5776	19.7627	Q545S0;P52196
Pyridoxal phosphate phosphatase	Pdxp		2.07434	2.09702	4	22.3	31.512	20.3898	20.3139	18.7112	19.2973	19.4128	19.4405	21.082	21.1446	20.062	20.3079	20.6947	20.6844	P60487;Q6IS27
Abce1 protein (Fragment)	Abce1		0.159261	1.1424	4	9.7	64.505	17.5889	17.9239	17.6353	16.6142	17.7492	18.8394	18.785	16.9855	18.9729	17.2013	17.1274	18.4312	Q6NXX7;Q3UHY8;Q3TJM9;Q3TIU8;P61222
Putative uncharacterized protein	Rps23		0.169414	0.946622	4	35	15.835	24.0901	24.0677	23.6081	23.6063	23.946	23.9496	23.4557	23.3576	24.2838	24.2452	23.6582	23.7926	Q9CWI9;Q497E1;P62267;Q9CZI5;Q9CSN9
Putative uncharacterized protein	Rab3c		2.18613	2.74363	4	25.3	25.623	19.3212	18.9467	19.5922	19.524	19.333	18.0106	21.6493	21.4693	20.1068	20.6586	19.7902	19.79	Q3TU26;Q542T7;P62823;Q9CXS2
60S ribosomal protein L23	Rpl23		0.332057	1.16206	4	36.4	14.865	24.3146	24.3805	23.7558	23.4555	24.888	24.9187	24.0346	24.0286	24.7552	24.7291	24.7213	24.7445	P62830;A2A6F8
MCG10725, isoform CRA_a	Rps25		2.15061	1.52177	4	24	13.742	25.7032	25.7211	25.0199	25.0166	25.0167	25.0481	25.9228	25.9561	25.98	25.8938	25.7091	25.6984	Q58EA6;P62852
MYB-1b	Ybx1		0.0211229	0.974169	4	33.9	35.7	19.8709	19.6494	19.2185	19.1974	19.4301	19.4209	20.1257	20.1108	17.005	18.9803	21.2932	19.0457	Q60951;Q3UBT1;P62960;Q71V06;Q60950;Q810K5;A2BGG7
Putative uncharacterized protein	Rala		1.72072	1.81405	4	22.8	23.596	22.2885	22.0294	21.6772	21.3557	20.8262	21.4969	23.0087	23.0941	21.8068	21.9304	22.7078	22.2813	Q9CXY0;P63321
MCG12304	Rpl22		0.945892	0.843472	4	50.8	14.759	26.0862	26.0356	25.7216	25.7719	26.3931	26.4608	25.7185	25.6491	25.9472	25.9214	25.8833	25.8761	Q4VAG4;P67984
Latexin	Lxn		2.26325	1.77587	4	26.6	25.492	20.612	20.55	20.9512	20.7485	21.4923	21.6268	22.1036	22.2094	21.8417	21.3425	21.6667	21.7882	Q14BZ3;P70202
Ras-related protein Rab-39B	Rab39b		1.93541	3.48727	4	25.4	24.636	17.8906	16.6926	16.0587	16.139	18.3886	17.8765	17.3124	19.3786	19.5918	19.6268	19.839	18.1102	Q8BHC1;Q0PD14
SLIT and NTRK-like protein 4	Slitrk4		2.3846	6.06836	4	8.1	94.537	17.7181	15.689	14.3892	13.6194	15.2623	15.5461	16.7459	17.4786	17.9509	18.3656	18.3874	18.9035	Q810B8;Q149A4
Heterogeneous nuclear ribonucleoprotein A/B, isoform CRA_b	Hnrnpab		0.41818	0.537605	4	15.6	29.922	20.5063	18.4937	17.1678	18.3413	21.5107	21.6291	17.2904	17.7128	19.1963	21.4623	18.0241	18.5907	Q9D6G1;Q99020;Q544Z3;Q80XR6;Q3TMZ8;Q20BD0
Actin-related protein 2/3 complex subunit 1B	Arpc1b		0.0663077	0.918118	4	14.5	41.063	16.5758	18.4304	18.587	18.4567	19.3572	19.4244	16.8034	16.9855	20.2685	18.6462	18.6482	18.7402	Q9WV32;Q3U094;Q3TCE7;Q3TBA2;Q91Z25
Valacyclovir hydrolase	Bphl		0.158073	1.21934	4	19.9	32.851	17.331	16.7475	16.1817	17.5014	19.2306	18.4313	18.3204	19.4911	15.8043	18.4085	18.3612	16.7548	Q8R164;Q3TDN8
Putative uncharacterized protein (Fragment)	Parp1		1.08148	2.10732	4	4.9	107.91	14.7943	15.0218	15.2467	15.8684	17.2131	17.6636	16.8034	16.9855	16.7816	17.8194	16.6266	17.2438	Q3U868;Q921K2;Q3UJ03;Q3TX36;Q3TM68;Q3TIV3;Q3TF18;P11103
Eukaryotic translation initiation factor 3 subunit G	Eif3g		0.272777	0.799895	4	14.1	35.638	19.3065	19.0205	19.1685	19.3084	20.2425	19.8864	20.1589	19.0905	20.5744	18.0357	17.8084	19.3322	Q9Z1D1;Q544H0;Q3THA0
RNA 3-terminal phosphate cyclase	RtcA;Rtca		0.348633	0.851201	4	14.5	39.254	18.4899	18.8979	18.0094	18.1538	19.2531	19.1955	17.8841	17.7568	18.9289	18.7473	18.68	18.608	Q9D7H3;Q91YL8;Q3UAE6;Q3TIJ4;Q5BLJ4;D6REI7;D6RD00;D3Z263
Eukaryotic translation initiation factor 2 subunit 3, X-linked	Eif2s3x;Eif2s3y		1.75411	0.351458	4	10.2	51.065	19.8065	19.122	19.4183	19.1776	18.7445	19.2144	19.9341	17.5726	17.3256	17.2013	17.1274	17.2708	Q9Z0N1;Q3UIJ2;Q3TML6;Q3UDF8;Q9Z0N2;Q6NY07;Q3U5H6;A2AAW9;Q9CRE9
Putative uncharacterized protein (Fragment)	Pum2		0.0116836	1.0105	4	9.2	58.653	18.8297	19.4581	19.1957	19.2835	18.8146	18.9935	19.8453	19.5506	19.8119	19.4195	17.1274	18.9108	Q3TTH9;Q3TQ29;Q3UR91;Q80U58
Putative uncharacterized protein	Dnajb1		1.56815	4.83929	4	16.7	27.123	17.1743	18.1116	18.6909	18.9703	14.4123	15.5461	20.1296	19.3924	20.1822	19.3563	18.6607	18.833	Q3TYL7;Q9QYJ3;Q3TU79;Q3TIT6
Proteasome subunit alpha type-5	Psma5;Gm8394		1.91077	1.98295	4	27	26.411	19.8881	20.2643	19.9646	19.8571	18.8566	19.5446	21.3912	21.2991	20.5634	21.0167	19.9611	20.0695	Q9Z2U1;Q3UPK6;Q3TUX3;Q3TUI9;D3YX79
Splicing factor 3A subunit 1	Sf3a1		0.734203	0.670854	4	7.1	88.544	17.3405	17.9124	16.447	17.0755	18.7222	18.6719	16.8034	16.9855	17.3256	17.2013	17.1274	17.2708	Q8K4Z5;Q3TVM1;Q8BKK2
Glucose-fructose oxidoreductase domain-containing protein 1	Gfod1		0.416743	0.677823	4	10	43.286	19.0331	19.388	20.1385	20.1348	19.2349	19.7665	19.4547	19.9863	20.0556	20.2319	17.179	17.4222	Q3UHD2
SWI/SNF complex subunit SMARCC2	Smarcc2;Smarcc1		1.63626	2.07897	4	4	124.68	15.6123	14.9188	16.3255	15.0378	16.2328	16.6602	16.8034	16.9855	17.3256	15.61	17.1274	17.2708	Q3UID0;Q6PDG5;Q3UNN4;Q3UPK0;Q3UMX0;P97496
Phosphatidylinositol 5-phosphate 4-kinase type-2 beta	Pip4k2b		0.817347	1.54355	4	13	47.318	17.2766	17.3989	18.5091	18.5518	18.1273	19.2406	19.6025	19.5039	18.6111	18.4457	17.9157	18.7828	Q80XI4;Q3UJ95;Q91XU2
NADH dehydrogenase (Ubiquinone) Fe-S protein 8	Ndufs8		0.762965	1.47804	4	23.1	24.011	20.268	19.9807	19.6908	19.981	19.9163	20.5653	21.4262	21.411	20.13	19.2159	20.864	20.7372	Q8VC72;Q8K3J1;Q5M9P5;Q3UY05
Lon protease homolog, mitochondrial	Lonp1		0.987149	2.00024	4	4.4	105.84	15.8159	15.6309	15.9438	14.7742	17.7624	17.3774	17.701	17.6029	16.7191	15.9743	17.7926	17.5157	Q8CGK3;Q3V2D0
10 kDa heat shock protein, mitochondrial	Hspe1;Hspe1-rs1		0.456895	1.29433	4	38.2	10.963	22.3879	22.2008	22.3772	22.3217	22.2034	22.4084	23.6891	23.6876	22.6547	22.659	21.7355	21.7067	Q64433;Q4KL76;Q9JI95
Ras homolog	Rheb		1.65802	4.48694	4	27.2	20.393	18.7484	18.7261	19.7699	19.7058	17.1323	15.5461	20.3342	20.2526	21.1886	19.9903	20.5751	20.2821	Q9ESR1;Q921J2;Q540E6
Coactosin-like protein	Cotl1		0.501188	0.631254	4	40.8	15.944	18.7801	18.9435	19.0104	19.1209	20.488	20.419	19.9315	19.8653	19.0106	17.2013	17.1274	19.6435	Q9CQI6;Q544F6
Protein NDRG3	Ndrg3		1.16207	1.48478	4	13.1	41.555	19.6466	19.4627	20.9434	19.7666	20.3711	20.3805	21.324	20.8471	20.4827	20.4882	20.3159	20.5346	Q9QYF9;Q544I1;Q8VCV2;Q8CBD0
Nuclear fragile X mental retardation-interacting protein 2	Nufip2		0.0711572	1.08023	4	8.5	75.656	15.7938	15.2816	16.6557	14.7327	18.0883	16.9272	16.8034	15.2468	16.2149	16.1467	17.0919	16.6438	Q5F2E7
60S ribosomal protein L36	Rpl36		1.72031	1.82559	4	30.5	12.254	22.5677	22.7193	21.272	21.6241	22.29	22.8031	22.5835	23.3994	23.3272	22.9861	22.7297	23.4604	Q6ZWZ4;Q5M9L1;P47964
Disintegrin and metalloproteinase domain-containing protein 23	Adam23		1.23351	3.39681	4	6.3	91.547	18.5518	18.8042	18.1382	16.8737	15.2623	14.7789	19.2116	19.6163	18.1765	17.4002	19.4853	19.1043	Q9R1V7;Q5SRA0
Glutamate receptor ionotropic, delta-2	Grid2		2.23543	3.8084	4	5.5	113.08	15.7688	15.689	16.1817	16.1763	15.2623	15.5461	19.1533	18.968	17.1105	17.1588	17.2305	16.5781	Q61625
Clathrin light chain B	Cltb		0.724696	1.17625	4	21.4	25.171	21.3767	21.3554	21.5547	21.5251	21.7155	21.8052	21.5968	22.0586	21.3234	21.8547	22.2984	21.6059	Q6IRU5;Q3TWZ9;Q3TJ95;A2VCP8;F7BHJ0
Cullin-3	Cul3		1.18183	2.00313	4	5.6	88.947	15.0354	15.689	14.8733	13.7705	16.3729	16.2976	17.0783	16.1031	15.5133	16.0927	16.2324	17.0325	Q9JLV5;Q6ZQ84;E9Q4T8
Epsin-1	Epn1		0.72454	0.534725	4	7.3	60.211	19.0407	19.7186	20.1671	20.4915	18.7824	20.2028	19.4968	20.5958	17.5974	19.4784	18.9312	16.8847	Q80VP1;D3Z4V3
Putative uncharacterized protein	Ubap2l		0.448452	0.758698	4	5.2	103.95	17.7967	18.2308	18.9601	18.7071	18.9782	18.8174	17.2571	19.0474	18.8592	18.9995	17.6659	17.2708	Q8BJ53;Q812D4;Q812D5;Q80X50
28S ribosomal protein S26, mitochondrial	Mrps26		0.427573	1.26214	4	25	23.443	21.5659	21.3131	20.9611	21.0964	19.9767	19.5936	20.624	21.0781	20.6745	21.2684	21.4941	21.383	Q80ZS3
2400003C14Rik protein	Ist1		0.772413	1.48158	4	16.5	31.201	17.7537	19.5067	18.9491	18.9353	19.67	20.1151	19.7506	19.4119	19.8984	19.3964	19.4768	20.3987	Q8BHC2;Q9CX00
Sodium-dependent neutral amino acid transporter SLC6A17	Slc6a17		2.17112	3.04611	4	7	81.07	17.5778	15.7303	17.3823	16.5683	15.1157	16.5574	18.7693	18.387	17.6615	17.4421	18.2704	18.0432	Q8BJI1;Q05BS7
28S ribosomal protein S35, mitochondrial	Mrps35		0.673013	2.04281	4	17.5	35.975	18.1975	19.8093	16.1817	15.6456	17.3189	18.2045	18.0797	18.0237	17.832	17.7604	19.2767	20.5683	Q8BJZ4
Pyruvate dehydrogenase protein X component, mitochondrial	Pdhx		2.06004	4.12375	4	9.2	53.998	18.3207	17.1634	16.4668	16.6188	17.2132	17.2914	20.6665	20.5098	19.0633	17.7511	19.5239	17.8235	Q8BKZ9
Neutral cholesterol ester hydrolase 1	Nceh1		1.6362	1.88739	4	15.4	45.739	18.6415	17.9456	18.2923	18.1459	18.4173	18.266	20.1223	20.048	18.9895	18.5289	18.6131	18.9052	Q8BLF1
Asparagine--tRNA ligase, cytoplasmic	Nars		2.3146	5.98817	4	8.1	64.279	15.6927	14.0767	15.0363	12.6212	14.7147	15.9744	17.124	19.5569	16.2858	15.9487	17.4226	17.2708	Q8BP47
T-complex protein 11-like protein 1	Tcp11l1		1.72185	3.21242	4	8.3	56.331	13.4836	13.9924	16.1817	16.1763	15.2623	14.2026	15.3645	15.7064	17.3821	17.5541	16.5862	16.8075	Q8BTG3
Protein NDRG4	Ndrg4		0.569049	1.41375	4	13.6	38.508	20.0489	19.7264	20.4769	20.3736	19.5432	20.0403	21.4962	21.3993	18.8639	20.462	20.5671	20.4179	Q8BTG7
NADH dehydrogenase [ubiquinone] 1 beta subcomplex subunit 5, mitochondrial	Ndufb5		0.636744	1.29041	4	21.7	21.71	20.5502	20.8269	20.355	19.3044	20.4738	20.8638	21.0922	21.3978	20.2818	20.5707	20.5456	20.693	Q9CQH3;Q8BU20;D3Z568;F6Y6V5;D3YX99;D3Z6W9
39S ribosomal protein L22, mitochondrial	Mrpl22		0.103907	1.07296	4	24.8	23.805	20.1242	20.4853	18.7425	19.0239	19.179	18.4163	19.1516	19.3837	19.0407	19.2432	19.8711	19.8906	Q8BU88
Vacuolar protein sorting-associated protein 26B	Vps26b		1.7398	2.0924	4	15.2	39.124	18.5174	18.8799	19.7743	19.8653	19.2898	18.2784	20.6776	20.8233	19.5789	19.5115	20.7836	19.621	Q8C0E2
Protein-methionine sulfoxide oxidase MICAL3	Mical3		1.14375	1.55917	4	2.4	223.72	15.7688	14.4192	16.1817	14.5718	15.2623	15.5461	15.8457	15.9498	15.642	16.0284	16.1729	15.9557	Q8CJ19
Very-long-chain (3R)-3-hydroxyacyl-CoA dehydratase 3	ptplad1		2.02725	3.1736	4	11.9	43.131	21.0886	21.0832	20.7551	20.6971	19.133	18.841	21.7964	21.7647	22.0575	21.9341	22.1687	21.8732	Q8K2C9
Saccharopine dehydrogenase-like oxidoreductase	Sccpdh		1.04557	1.92925	4	10.3	47.129	19.336	19.6762	19.5553	19.5627	18.2078	17.1517	20.698	20.5365	19.9649	19.5267	18.9917	19.4601	Q8R127;Q3ULN6;J3QNN5
Protein kinase C delta-binding protein	Prkcdbp		1.70277	0.124817	4	24.6	27.853	21.4294	21.6032	21.1177	21.0951	22.3595	22.5699	16.8034	16.9855	21.4427	21.5179	17.1274	18.2851	Q91VJ2
Sideroflexin-1	Sfxn1		1.1642	1.89485	4	15.8	35.649	19.3318	20.9057	19.951	20.1958	19.2904	18.7709	21.5414	21.4604	20.4602	19.344	20.5869	20.5851	Q99JR1;Q8BPC9
3-hydroxyisobutyrate dehydrogenase, mitochondrial	Hibadh		0.741648	2.53086	4	19.1	35.44	16.328	16.5454	16.2518	15.7588	19.9134	20.1105	20.4211	19.0608	18.9041	17.2013	18.5982	18.7602	Q99L13;A0ZNJ2
Putative uncharacterized protein	Atp5l		1.07972	1.49504	4	41.7	11.364	22.0633	21.7817	21.8317	22.7107	22.2635	21.505	23.0774	23.2075	22.017	23.1237	21.921	22.2905	Q9D037;Q9CPQ8;Q9CQY3
Cytochrome b-c1 complex subunit 7	Uqcrb		1.33128	1.96454	4	40.5	13.527	21.4872	20.8544	21.9072	22.4062	21.4646	20.7875	23.3688	23.5391	21.4242	21.9899	22.0109	22.4192	Q9D855;Q9CQB4
Ras-related protein Rab-5A	Rab5a		0.205788	0.72168	4	27.4	23.598	20.2205	18.7373	20.2508	20.5102	17.518	18.3815	21.3125	20.9363	17.3256	17.2013	18.7485	17.2708	Q9CQD1
NADH dehydrogenase [ubiquinone] 1 beta subcomplex subunit 7	Ndufb7		0.36433	0.61495	4	35	16.331	20.951	20.9471	20.7822	21.189	20.8518	20.2802	21.7361	21.8985	18.7347	21.8169	17.1274	19.4786	Q9CR61
FXYD domain-containing ion transport regulator 6	Fxyd6		0.690682	1.49241	4	40.4	10.374	22.0443	21.6595	20.9501	21.6074	22.1689	20.9873	22.9452	22.7836	20.4859	22.3725	21.9721	22.324	Q9D164
39S ribosomal protein L21, mitochondrial	Mrpl21		0.438497	1.49298	4	23.4	23.366	17.1836	19.0039	16.8764	18.7909	16.7118	17.1597	17.3215	16.9855	17.9129	18.3411	18.5476	20.0868	Q9D1N9
Autophagy-related protein 101	Atg101		0.0533166	1.20745	4	25.2	25.001	15.7688	15.689	22.7963	16.1763	15.6813	24.4016	15.924	17.5853	18.3216	20.7127	19.9212	19.6802	Q9D8Z6
UMP-CMP kinase	Cmpk1		1.9001	2.7549	4	23	22.165	17.5281	17.6853	18.8511	18.7664	19.6147	19.4305	20.5855	20.3165	19.8331	18.6451	20.8766	20.3914	Q9DBP5
Estradiol 17-beta-dehydrogenase 11	Hsd17b11		0.019752	0.97904	4	13.1	32.88	16.8383	16.8674	18.7355	16.1641	18.5757	18.4682	16.932	17.2	18.3274	17.1869	18.5488	17.2708	Q9EQ06
NADH-ubiquinone oxidoreductase chain 4	mt-Nd4;ND4;Mtnd4;Nd4		1.99618	5.69123	5	16.3	51.851	19.663	19.7085	19.2237	19.5483	16.4028	16.7781	20.9661	21.2363	20.892	20.9547	21.2494	21.0783	Q9ME04;Q7JCZ9;Q7JCY6;Q5GA75;P03911;B9V1K8;A3R4A0;A0A067XKW7;A0A067XKR4;A0A023J6C5;A0A023J692;A0A023J663;A0A023J654;A0A023J632;A0A023J5Z0;A0A023J5X7;W0TGY1;K7X7Z6;K7X731;F1JVR2;A9UIX0;A3R461;A3E4B6;A0A023J6M1;A0A023J6K5;A0A023J6E1;A0A023J684;A0A075DCI1;A0A023J6G6
NADH-ubiquinone oxidoreductase chain 1	mt-Nd1;ND1;Mtnd1;Nd1		1.10413	3.64675	5	14.7	35.354	20.4936	21.203	19.5565	19.9264	18.8886	15.5461	22.4612	21.6398	21.6364	19.773	21.376	19.9273	A0A023J6F7;Q3TNL9;Q7JD06;Q5GA84;Q4JFN6;P03888;G3EB90;B9V1J9;A3E4A7;A0A075DCA9;A0A067XKW4;A0A067XKM5;A0A023J6L7;A0A023J6B5;A0A023J6A1;A0A023J675;A0A023J624;A0A023J5Z6;A0A067XL97;A3R452;A0A023J609
Protein Ighv1-42			0.195677	1.24746	5	59.2	10.776	24.4251	24.4974	26.0402	26.1122	24.5816	24.6661	26.1921	26.0832	26.396	26.3737	23.612	23.5795	A0A075B5V6;A0A0A6YY38
MKIAA0897 protein (Fragment)	Ppfia4		2.29149	3.40328	5	8.1	128.71	14.5187	15.689	16.6044	16.3146	15.1438	15.5461	16.7143	16.663	16.6196	18.4669	18.6413	17.3131	Q69ZW5;A0A087WPM2;B8QI36;A0A087WPJ3
Transforming protein RhoA (Fragment)	Rhoa;Rhoc;4930544G11Rik		2.21308	2.09374	5	38.2	18.71	21.1605	22.1451	21.8008	21.2889	21.3205	20.657	23.097	23.0315	22.1168	22.2651	21.686	22.5728	A0A0A6YXF6;Q9QUI0;Q4VAE6;Q3TN61;H3BL56;Q62159;Q9CR99;C0IQA7
Microtubule-associated protein 4	Map4		0.590107	0.357299	5	6	117.23	12.3744	14.7494	12.2598	13.6981	17.6776	17.332	16.8034	11.3481	12.5017	12.8512	12.8467	12.8316	A0A0B4J1F2;P27546;A0A0B4J1M9
Putative uncharacterized protein (Fragment)	Eif4g2		0.349992	0.693262	5	10.2	59.853	17.0149	15.8408	15.5854	15.7413	17.1565	17.6168	14.5406	15.0934	14.5511	17.2013	17.1274	17.2708	Q3U9U9;F7CBP1;G3XA17;A0JNY7;Q62448;Q3URI0
Neural cell adhesion molecule L1	L1cam		2.032	2.94968	5	6.5	139.82	16.5095	16.4056	15.002	16.4412	15.9586	15.3168	18.05	17.3472	15.8246	17.2013	18.0573	18.5165	A2AFG7;A2AFG8;Q6PGJ3;P11627;Q9QYQ7
Rap1 GTPase-activating protein 1	Rap1gap		1.47993	3.6822	5	12.7	73.432	17.4901	14.6546	16.581	16.1763	15.3567	16.961	19.6692	20.1289	16.2742	17.6066	17.6975	17.1267	A2ALS5;A2ALS4;A2ALS7
Eukaryotic translation initiation factor 4 gamma 3	Eif4g3		0.400124	1.4403	5	3.8	173.55	15.5492	15.4128	17.6703	16.7013	14.6411	16.5157	17.266	17.6503	16.1395	15.0377	16.2843	17.2708	Z4YKC4;Q80XI3;A2AMI2;Q6DI78;A2AMI7
HnRNP-associated with lethal yellow, isoform CRA_f	Raly		0.124999	0.845701	5	25.3	31.198	19.6471	19.6728	19.2293	18.0297	20.6699	20.664	17.8003	17.4263	20.9806	20.8064	20.0218	19.4267	Q3U3F6;A2AU62;Q64012;A2AU61;Q3TGD3;A2AU60
Putative uncharacterized protein (Fragment)	Bcas1		1.7412	4.02513	5	17.7	40.541	20.0451	20.0368	17.9078	17.8325	16.3742	19.0865	20.445	21.2816	20.3111	20.9685	19.0947	21.2362	Q8C0B4;F7BNZ5;Q14DK3;A2AVX1;Q14CE2;E9Q8Q5;Q80YN3
Coronin-1B	Coro1b		0.197363	1.26059	5	11.2	53.912	17.5464	18.0866	19.3638	19.3815	19.6768	19.8922	16.8034	20.497	19.8176	19.9765	18.7404	20.1171	Q9WUM3;A2RS22
Vesicle-associated membrane protein 2	Vamp2		1.67984	1.8382	5	60.3	12.691	24.2383	24.2518	24.2367	24.3187	23.2836	23.1777	25.5512	25.5148	24.5263	24.3969	24.4679	24.3194	Q8CHR4;P63044;O35619;B0QZN5
Col4a6 protein (Fragment)	Col4a6		0.814721	0.409071	5	13.2	55.102	18.0491	16.4062	17.8874	18.7423	21.1301	20.7613	16.8034	16.9855	17.6009	18.9028	17.6756	17.2708	Q99K97;Q9ESQ1;B1AVK5
Calcium/calmodulin-dependent protein kinase type 1D	Camk1d		1.89941	2.47057	5	18.2	42.918	18.276	18.1731	19.8772	19.2316	19.8786	20.0696	20.4461	19.4462	21.0284	20.9588	20.7452	20.7103	Q8BW96;B1AW58;Q3TDM2;Q3UH04
E3 ubiquitin-protein ligase NEDD4	Nedd4		1.55497	4.13862	5	7.6	102.71	13.7291	15.689	17.144	16.3024	17.6687	18.3961	18.599	18.6743	17.703	19.4117	18.3558	18.4805	P46935;B2RSC8
Neto2 protein	Neto2		2.0326	3.70121	5	11.8	58.662	15.9763	17.448	14.2064	16.1763	15.2623	15.5461	18.4067	16.6849	16.7733	16.93	18.639	18.5095	B2RXQ6;Q8BNJ6
CCR4-NOT transcription complex subunit 1	Cnot1		1.15464	2.62924	5	2.2	260.95	13.2558	13.1476	15.5626	15.4794	15.0276	13.6806	14.3839	16.9855	15.8283	16.0218	17.1274	14.1746	B7ZWL1;B2RXR3;Q6ZQ08
Protein-tyrosine-phosphatase	Ptprz1		1.70229	4.5994	5	3.8	164.36	17.8392	18.5022	18.497	18.0953	14.2524	17.3436	20.0003	19.9232	19.5752	19.4407	19.4005	19.3986	B2RXS8;Q9WUT8;B9EKR1;Q8C4M8;Q810U6
Serine protease HTRA2, mitochondrial	Htra2		0.929981	1.44978	5	14.8	45.822	19.7056	19.8449	18.5366	18.5358	18.679	19.4303	19.0166	19.2261	19.9554	19.5942	20.1549	20	D3YX27;Q3TXN0;Q9JIY5;Q3UJR3;F6TCV0;D3YX28;Q80V84
Tripartite motif-containing protein 46	Trim46		2.27707	3.45912	5	8	80.915	17.0905	17.0645	15.8893	16.3583	14.455	16.1224	17.0794	17.0091	18.1395	18.6245	18.3833	18.4865	D3YXA6;Q7TNM2
CD166 antigen	Alcam		0.63122	2.13541	5	13	61.9	18.0638	17.9483	18.4641	18.7277	14.3443	16.0403	19.0382	20.2658	18.2981	18.2661	17.5184	16.7688	E9Q4G8;E9Q3Q6;Q61490;Q54AJ5;F6QH25
BTB/POZ domain-containing protein 10	Btbd10		1.68586	0.427476	5	15.5	48.345	18.5632	19.5567	19.733	18.1064	19.3446	19.716	17.9891	17.0017	18.3599	18.2848	16.9203	19.1076	E9Q6L8;Q80X66;E9Q6Y9;D6RDQ7
60S ribosomal protein L15	Rpl15;Gm10020		0.892529	1.44224	5	24	24.146	22.9212	22.9214	22.1367	22.1381	22.4885	21.9502	22.1996	22.1271	23.5742	23.5546	23.0918	23.1787	Q9CZM2;Q5M8Q0;Q3U7D2;E9QAZ2;B8JKK2
Probable 28S rRNA (cytosine-C(5))-methyltransferase	Nop2		0.933795	0.35673	5	7.6	86.906	18.3806	19.1874	17.7203	18.3837	17.9703	16.9153	16.8034	12.8611	17.4395	17.8096	17.1274	17.5941	E9QN31;Q922K7;Q99KC3
Cathepsin D (Fragment)	Ctsd		1.33785	1.90971	5	23.4	29.842	19.6994	19.2996	20.0788	19.3189	19.6163	19.7785	21.7355	21.5285	19.9929	19.5866	20.2012	20.3468	F6Y6L6;Q3U7I9;Q3UCW4;Q3UCD9;Q3U7P0;Q3U651;Q3TXL5;Q3TWR6;Q3TWD0;Q3TIR0;P18242;Q8C243;Q8VCK2;Q3TWL1;Q3U8W5;Q3UC89;Q3UAQ1;Q3TJN3;F8WIR1
WD repeat and FYVE domain-containing protein 3	Wdfy3		1.43486	3.46053	5	1.4	392.33	12.828	12.7739	10.7097	12.6245	12.3384	15.5461	14.1082	14.1391	14.3024	15.3443	15.3816	14.2908	Q6VNB8;G3UYW1
Non-specific serine/threonine protein kinase	Pak1;Pak3		1.27834	1.85852	5	13.2	60.607	17.6023	18.5011	18.5524	18.76	18.6222	18.9529	20.5688	20.1708	18.7407	18.7001	19.555	18.6204	G5E884;O88643;Q61036;B1GX80;B1GX81
Myotubularin-related protein 1	Mtmr1		1.86005	2.31551	5	7.6	75.313	16.1704	16.5146	16.9863	17.7685	18.2669	17.7506	18.8619	17.8041	18.4073	18.8739	17.9412	18.8369	Q9Z2C4;I7HJQ9;F6T9H9;Q8CIU7;Q8CIU6;Q8CIU4;Q8CIU3;Q8CIU5;I7HPV7
Basigin	Bsg		1.09863	2.78536	5	30.7	24.116	20.6666	19.3795	18.9895	20.4118	19.2966	17.4819	22.0448	22.0919	18.1295	21.233	20.7914	20.8026	K3W4Q8;O55108;O55107;P18572;J3QP71
RUN domain-containing protein 3A	Rundc3a		1.55657	0.668617	5	13	50.018	18.3497	18.665	17.7695	18.047	17.9773	18.2591	18.096	17.8955	17.9922	17.2013	17.1274	17.2708	O08576
60S ribosomal protein L21	Rpl21		1.71514	1.63783	5	31.9	18.579	24.9885	24.9846	24.2208	24.1383	24.6783	24.8277	24.8313	24.804	25.9323	25.8949	25.3116	25.3348	Q9CQM8;O09167;Q4VA28
Dolichyl-diphosphooligosaccharide--protein glycosyltransferase 48 kDa subunit	Ddost		0.464204	1.31897	5	11.1	48.985	17.4076	17.8891	18.3387	18.0057	19.0787	19.8234	18.4733	18.8905	19.0666	18.4545	19.4289	18.6259	Q3UG68;Q3UC51;O54734
Crystallin, mu	Crym		1.64474	1.93624	5	18.2	33.523	19.7693	19.9352	19.5288	20.2268	18.6032	19.2479	21.0125	21.4107	19.7696	19.8189	20.5882	20.4309	Q3UPX0;O54983
Putative uncharacterized protein	Pgrmc1		0.594663	1.4747	5	22.9	19.746	20.7567	20.4387	21.0742	21.9722	22.1542	22.2975	22.3631	22.6083	21.5743	22.7018	22.248	20.5605	Q3TFP8;Q3TXU8;Q3TH84;O55022
Alpha-synuclein	Snca		1.67048	16.1941	5	37.9	14.485	20.8125	21.6661	21.1089	21.1888	15.2623	15.5461	23.7005	24.1772	22.854	22.9	22.8973	23.16	O55042
Putative uncharacterized protein	Mtx2		0.0602614	1.11831	5	28.1	29.786	18.2965	17.6227	17.6247	17.8571	21.4027	20.8766	19.08	16.0314	19.0543	19.8167	20.2005	20.4651	Q3TI40;Q3TI19;Q2M4G1;O88441;Q8C454
Putative uncharacterized protein	Itm2b		0.295136	1.48569	5	28.2	30.32	15.7688	18.1209	18.6433	19.6129	19.2515	18.7139	19.5092	20.6336	19.8538	19.3175	16.6423	17.5817	Q9D1Q3;Q3UCT9;Q3TVJ0;O89051;Q9JME4
Ig heavy chain V region 441			0.439657	0.512953	5	58.6	12.911	21.3582	21.4581	21.6461	21.8607	22.5973	22.6363	22.0917	22.2094	22.7308	22.561	17.1274	19.0578	P01806;P01808;P01807;X5J507;X5J5L7;X5J508;X5J4Q1;X5J570;K7U5W1;X5J504;X5J502;K7TR23;K7TH23;K7T9G9;X5J5A9;X5J5S3;X5J4V6;X5J4I8;X5J5L9;X5J550;X5J4U6;X5J4P9;X5J4W8;X5J5L8;X5J5B4;X5J505;X5J503;X5J4P8;X5J4P6;X5J4Q0;X5J5B3;X5J4Q2;X5J4E0;X5J5M0;X5J4E7;X5J4E4;X5J4E6;X5J509;X5J5L5;X5J5F9;X5J5G0;P01812;P01810
Collagen alpha-1(IV) chain	Col4a1		0.72619	0.48197	5	4.4	160.68	18.519	18.6806	18.6623	18.277	20.2867	20.2956	16.2243	16.9855	19.9522	19.9048	17.8513	17.4854	P02463
Protein disulfide-isomerase A4	Pdia4		0.103641	1.11016	5	13	71.982	17.8254	17.7076	17.2409	16.1763	19.3349	19.2809	17.5496	18.986	17.9407	17.7138	18.114	18.1664	P08003
Calbindin	Calb1		2.00384	2.11827	5	20.3	29.994	18.5175	19.4441	18.1167	18.5449	18.635	18.7481	20.7021	20.5058	19.4533	19.0935	19.4069	19.3421	P12658;Q8CEF3;Q8C5H2
Murinoglobulin-1	Mug1;Mug2		0.221021	0.789969	5	4.1	165.3	15.4695	15.1418	17.8871	17.6522	17.5896	17.75	16.8034	15.9916	17.3256	15.0694	16.8917	17.3678	P28665;P28666
Putative uncharacterized protein	Oat		0.28521	1.4577	5	13.4	48.353	15.3691	17.7236	15.9803	18.0784	19.0871	18.6514	19.4319	19.9842	17.3256	17.0122	17.1274	17.2708	Q3UKT3;Q3UJK5;Q3TG75;P29758
RAB18, member RAS oncogene family, isoform CRA_a	Rab18		0.00763853	0.990161	5	28.2	23.035	20.1801	19.9291	19.2114	19.5153	19.4949	18.9779	20.9437	21.0466	19.6192	18.7324	17.1274	19.7538	Q0PD38;P35293
Calnexin, isoform CRA_a	Canx		1.04348	1.63834	5	12.9	67.277	17.8807	17.6035	17.8865	17.9293	18.9615	19.1529	19.7188	19.6136	18.7446	17.9152	18.6752	19.0205	Q5SUC3;Q3TXE5;P35564
Histone H1.1	Hist1h1a		0.707781	0.310546	5	24.9	21.785	21.3122	21.8017	19.8364	21.0041	22.6235	22.2397	16.8034	16.9855	22.7547	22.8655	20.3081	18.9778	P43275
Putative uncharacterized protein	Pitpna		0.0265715	0.969229	5	22.9	31.893	17.6212	17.9277	19.4888	19.6481	19.1174	18.6502	19.7986	20.5634	18.1491	17.832	17.8738	17.9658	Q5ND42;Q3UE53;P53810;Q3TGI6;Q3TIQ3;J3QQ30;J3QPW1;F8WGG5
Putative uncharacterized protein	Strn4		1.76432	4.07317	5	10.5	80.964	16.9487	15.5266	17.7345	17.2894	17.3551	17.8698	19.1913	20.0871	17.4912	17.4327	19.6938	20.9849	Q3U3S0;P58404
MCG3574	Rps20		0.238875	1.06029	5	29.4	13.373	27.8451	27.7452	27.3121	27.2149	27.1584	27.1977	27.3788	27.206	27.6435	27.6501	27.6698	27.432	Q5BLK2;P60867
DnaJ homolog subfamily C member 5	Dnajc5		1.82468	2.15913	5	46	22.101	23.3583	23.4448	23.6724	23.7344	22.4625	22.4675	25.2228	25.1234	24.1666	24.0647	23.6657	23.5595	P60904;G5E8T0;Q921J3;A2AUE1
40S ribosomal protein S6	Rps6		0.448431	1.21556	5	25.7	28.667	23.1692	23.2519	22.13	22.2571	22.8913	23.0356	23.2167	22.0542	23.4885	23.4495	23.1992	23.0169	Q8BT09;Q5BLK1;P62754;Q3TL53
40S ribosomal protein S24	Rps24		0.480248	1.18861	5	35.6	15.325	23.9694	23.6965	23.5116	22.9087	23.0848	23.3135	23.2785	23.1282	24.1653	24.2141	23.674	23.52	Q9D7P1;Q9CY61;Q5M9M7;Q3TIF8;P62849;Q9CQK2;Q9DCA4
Heterogeneous nuclear ribonucleoprotein H2	Hnrnph2		0.758432	1.3351	5	15.6	49.279	20.0985	19.8706	20.1437	20.4958	20.9487	21.2157	20.3369	20.3219	21.0106	21.4622	21.0122	21.1309	P70333;Q3UR26
Csrp1 protein	Csrp1		1.59737	3.64953	5	38.9	20.583	21.3618	21.1579	20.9067	21.1629	19.7967	17.537	22.8963	22.7781	21.5932	22.0886	21.7547	22.0185	Q4FJX4;P97315
Secretogranin-2	Scg2		0.997147	0.368557	5	9.9	70.643	18.6712	17.9069	19.4978	19.3936	17.1294	15.4445	16.8034	16.9855	14.4035	17.7016	16.2384	17.2708	Q03517;Q4W8U9
Fatty acid binding protein 5, epidermal	Fabp5		0.241157	1.18809	5	47.4	15.137	20.5861	20.6959	21.1895	21.2854	21.6258	22.0491	22.2085	21.9577	20.1781	20.5511	22.0312	21.9973	Q497I3;Q05816;Q3TLH6
Mesoderm-specific transcript protein	Mest		1.83656	1.47574	5	18.5	38.907	20.2584	20.1948	19.701	19.9402	19.5633	19.4686	20.7814	20.735	20.4432	20.3347	19.8743	20.3264	Q07646
Putative uncharacterized protein	B4galnt1		0.894635	0.624084	5	13.7	59.211	17.6139	18.3966	19.1194	17.6228	17.9451	16.6825	17.623	17.4565	16.9286	16.9352	16.4263	17.9294	Q3UN35;Q09200
Msi2h protein	Msi2		0.493967	1.11589	5	22	35.165	20.3951	20.6167	20.5031	20.5897	21.2538	21.005	21.0156	20.9129	20.8695	21.0766	20.7327	20.7053	Q2M2Q8;Q920Q6;Q3TE41;B1AT10;Q8CD63
Putative uncharacterized protein	2015-09-09		0.900822	1.42001	5	15.3	38.6	20.2267	19.7849	19.8416	20.1655	19.4213	19.5708	21.2674	20.7529	20.3838	20.1727	20.102	19.3674	Q3TDR9;A2A6U5;A2A6U3;Q80UG5
Vacuolar protein sorting-associated protein 4A	Vps4a		1.56907	1.9382	5	13.5	48.906	17.907	19.1088	19.3148	18.7394	20.0423	19.7795	19.7872	20.5756	19.93	20.0456	20.1103	20.1714	Q8VEJ9;Q3TDX2
Lysine--tRNA ligase	Kars		0.160006	0.88472	5	7.9	67.839	16.8181	16.6615	16.0187	17.5486	18.8474	17.8409	17.1593	16.5906	17.3256	17.2013	17.1274	17.2708	Q99MN1;Q8C292;Q8C1V4;Q3TIV6;Q8CFK5;Q8R2P8
Fermitin family homolog 2	Fermt2		0.0922178	1.21192	5	9.6	77.8	15.7688	15.689	16.0133	18.0815	18.0875	18.3208	16.4971	16.9043	13.0334	18.8551	19.3007	19.0341	Q8CIB5;Q3TLE2;Q3UMA4
C-1-tetrahydrofolate synthase, cytoplasmic	Mthfd1		0.0190902	1.02025	5	7.1	101.2	15.7688	16.5545	16.7926	16.5641	17.651	17.182	17.4072	16.7738	14.8265	16.785	16.7502	18.144	Q922D8;Q3TW74;Q3UZH3;Q8BXX7
Apoptosis-inducing factor 3	Aifm3		1.8068	2.2245	5	10.7	66.791	18.7353	17.7267	17.4175	18.5467	17.3451	17.185	18.4387	18.7423	19.7257	20.0188	18.3201	18.6317	Q3TY86
Vacuolar protein sorting-associated protein 18 homolog	Vps18		0.752681	1.76883	5	6.7	110.22	15.7688	15.689	17.4437	14.9619	15.5398	14.8672	16.8207	18.4411	15.4873	15.9974	16.1963	16.2644	Q8R307;Q3UG80;Q8CFS5;Q8BLK7;Q69ZI9;Q3U7D9
MKIAA4089 protein (Fragment)	Bai1		1.05694	2.02785	5	4.9	137.76	15.7688	15.689	16.1817	16.1763	17.7533	15.5461	17.1054	15.8552	16.4109	17.0693	18.4052	18.3889	Q5DTN9;Q3UHD1;Q6PB68;A0A087WPX2;Q8BL11;E9Q4H5
Ankyrin repeat domain-containing protein 34B	Ankrd34b		2.10301	5.95808	5	11.8	55.416	15.7688	15.689	16.1817	15.4485	15.2623	14.8574	16.3343	15.9775	18.7042	19.0916	19.2297	19.3194	Q3UUF8
60S ribosomal protein L24	Rpl24		0.739542	1.33341	5	30.6	17.779	25.1269	24.8948	24.2958	24.514	25.0261	25.1035	24.5104	24.5813	26.0909	25.577	25.367	25.3253	Q8BP67;Q3UW40;Q8BT08;Q9CS31
Protein kinase C	Prkca		1.81112	4.63494	5	10.1	76.823	15.7159	15.459	18.6684	19.2501	17.7454	16.9549	19.2972	19.1567	20.2022	20.0271	19.0115	19.3743	Q4VA93;P20444
Putative uncharacterized protein	Lgi2		0.417783	1.33728	5	18	34.46	19.8348	19.8553	19.466	19.6608	18.1603	17.6323	20.2299	18.9357	19.8805	19.7628	19.5335	18.7829	Q8BYS1;Q50DZ7;Q8K4Z0
Ribosomal protein L14	Rpl14		1.28165	1.65991	5	25.5	23.493	26.879	26.7592	25.6974	25.6929	25.6218	25.5939	26.2492	26.116	27.3144	27.4533	26.7693	26.7288	Q569Z0
Putative uncharacterized protein	Ddx50		0.305167	1.24331	5	9	74.59	17.0751	17.4449	16.3941	17.3537	17.1782	17.999	16.8034	17.4172	18.2052	18.7156	17.9987	16.1901	Q8BRU5;Q99MJ9;Q5BKP5
V-crk sarcoma virus CT10 oncogene homolog (Avian)	Crk		0.0101633	1.01061	5	24	33.791	17.6478	17.2846	18.0926	17.9072	19.0021	18.3931	18.9196	18.6971	18.9111	16.055	17.7805	18.0554	Q91VM1;Q64010;Q5ND51;Q8JZR2;Q5ND50;Q8BPE7;Q920I1
Endonuclease domain-containing 1 protein	Endod1		1.34538	2.16861	5	14	55.262	17.6264	18.6907	17.4115	17.4937	19.5688	19.4384	19.7324	19.5751	20.2348	19.8002	19.0294	18.5582	Q8C522;Q69ZY2;Q3UQH3
Phosphatidylserine synthase 1	Ptdss1		0.748488	2.27282	5	12.3	55.603	20.0704	19.9338	18.9715	18.8336	16.4003	15.7733	20.1534	20.0841	19.4535	19.2563	18.6516	19.4909	Q99LH2;Q6A0E5
Exocyst complex component 3	Exoc3		1.17339	2.04825	5	7.9	86.454	16.9126	15.689	17.9187	17.4718	18.6092	18.0824	18.5598	18.3634	17.53	19.2953	18.2443	18.8971	Q8K0E2;Q8BIT7;Q6KAR6
Exocyst complex component 8	Exoc8		2.38239	3.51464	5	7.4	81.034	15.7688	16.4299	16.0762	16.1001	16.245	16.3097	17.7264	17.1298	19.2776	16.816	18.2527	18.6074	Q6PGF7
40S ribosomal protein S27	Rps27		0.0747597	0.970073	5	40.5	9.461	24.177	24.2289	23.763	23.8109	24.7801	24.7946	23.8472	24.1676	24.3465	24.6298	24.081	24.2194	Q6ZWU9
Centriolar coiled-coil protein of 110 kDa	Ccp110		1.27576	2.62274	5	7.3	111.14	16.4927	15.6892	18.3077	18.0782	15.4327	15.4681	17.777	18.5094	18.4722	18.3331	18.1098	16.6135	Q7TSH4;Q3URA7
Rho guanine nucleotide exchange factor 17	Arhgef17		1.92164	1.60411	5	2.9	221.67	17.1217	17.0429	17.3504	16.5288	16.578	16.7631	17.7991	17.4486	18.0154	17.9886	16.9531	17.2708	Q80U35
SEC14 domain and spectrin repeat-containing protein 1	Sestd1		1.31226	4.28323	5	7.8	79.375	14.4798	15.689	16.1817	16.1763	15.2623	16.679	19.2079	14.9324	15.7937	18.3764	19.267	19.4829	Q80UK0
Neuronal cell adhesion molecule	Nrcam		2.12035	3.14322	5	6.4	138.52	15.8847	16.1629	16.2972	16.1894	14.8773	15.2477	18.1135	18.7915	16.8191	17.0537	16.0384	17.7563	Q810U4
Pdk1 protein	Pdk1		1.9665	2.35506	5	12.7	48.836	16.6532	16.5429	17.6161	16.9975	18.0106	18.3417	18.3557	19.0673	19.486	18.7108	18.0797	17.8772	Q8R2U8;Q8BFP9
Cyclin-Y	Ccny		2.08427	3.16088	5	20.2	39.394	17.6568	17.0954	16.1817	16.1763	17.7163	15.5461	19.2771	18.6071	17.2786	17.383	18.6727	19.1159	Q8BGU5
Vesicle-associated membrane protein-associated protein B	Vapb		0.123996	0.924675	5	29.2	26.946	20.5172	20.5164	20.2653	20.3678	20.8819	21.1172	21.3022	21.3368	20.1097	20.3933	20.564	19.282	Q9QY76;Q8BH80;Q3TA54;Q3TU78
Enoyl-CoA hydratase, mitochondrial	Echs1		0.156742	1.13725	5	22.8	31.474	20.5527	20.5641	20.5362	20.6465	20.5161	20.4284	21.9267	22.188	19.5503	20.1198	19.8774	20.6953	Q8BH95
Putative uncharacterized protein	Vps11		0.843609	2.63853	5	8.6	93.215	14.9273	12.8459	16.4514	17.1859	14.861	13.2964	18.3409	17.5102	15.3098	16.0844	15.0296	15.6913	Q8C027;Q91W86
Isoaspartyl peptidase/L-asparaginase	Asrgl1		0.910117	2.16375	5	18.7	33.95	19.9755	20.1857	19.5684	19.7265	17.6742	17.3396	21.3596	21.2397	20.3019	18.7799	20.2155	19.2545	Q8C0M9
40S ribosomal protein S21	Rps21		1.41254	0.576496	5	60.5	8.88	24.9789	25.2358	25.0581	24.9474	25.4278	25.3225	24.917	24.9661	25.0034	24.1785	23.7904	23.3473	Q8C1L7;Q9CQR2
Glucose 1,6-bisphosphate synthase	Pgm2l1		0.754955	1.92436	5	7.9	70.279	17.8058	17.6194	18.0621	18.3075	15.1836	16.7044	18.9443	18.1838	18.3028	16.5672	19.7071	17.6437	Q8CAA7;E0CX81
NAD(P)H-hydrate epimerase	Apoa1bp		0.203048	1.33101	5	27.3	30.972	15.5116	19.2462	19.038	18.7849	19.8204	20.026	19.5614	19.8718	19.9469	20.0351	18.2162	17.2708	Q8K4Z3
Cell adhesion molecule 4	Cadm4		1.21695	2.65692	5	18.6	42.723	18.5656	17.5259	19.8227	18.2645	17.999	15.5461	20.2223	19.7368	19.4648	19.4393	18.5333	18.7858	Q8R464
Polypyrimidine tract-binding protein 2	Ptbp2		1.10845	2.69345	5	21.1	57.488	14.36	17.1365	17.7596	16.2796	17.8908	15.9054	16.7415	16.9855	19.3863	19.1952	17.1274	18.4726	Q91Z31;Q3V328
Mammalian ependymin-related protein 1	Epdr1		0.236934	1.58516	5	23.2	25.485	20.1504	19.9836	18.2031	19.435	15.2623	19.668	21.6725	21.4498	20.4456	16.7603	19.3464	17.0157	Q99M71
Rho GDP-dissociation inhibitor 1	Arhgdia		1.79982	2.31306	5	41.2	23.407	21.0957	21.5394	21.2059	21.1027	20.3378	20.6387	23.3173	23.1384	22.2012	21.4768	21.3819	21.6634	Q99PT1
Cytosol aminopeptidase	Lap3		1.25334	2.87693	5	12.1	56.141	17.7963	16.1596	16.893	16.1763	15.2623	15.5461	19.4608	19.5381	17.6956	17.5755	16.3231	16.3876	Q9CPY7
Synaptobrevin homolog YKT6	Ykt6		1.38698	2.05775	5	32.3	22.314	18.1283	20.001	20.2298	18.9661	19.9201	18.2168	20.4664	20.26	20.4436	20.1128	20.0553	20.3704	Q9CQW1
Elongator complex protein 3	Elp3		0.161941	0.899813	5	9.9	62.384	16.6062	17.0582	17.5596	17.6582	17.5921	15.8667	16.3282	17.3107	17.3303	17.5675	16.3499	16.5405	Q9CZX0
Uncharacterized aarF domain-containing protein kinase 1	Adck1		1.27321	2.05293	5	13.5	59.735	17.9796	17.9513	17.4192	17.2922	16.5988	17.1362	18.2598	18.3678	16.8532	18.151	19.4846	19.487	Q9D0L4
NHP2-like protein 1	Nhp2l1		1.1395	0.647405	5	34.4	14.173	24.2881	24.2207	24.0882	23.6366	23.0023	23.4169	22.5788	22.8528	23.6613	24.0313	22.9874	22.7777	Q9D0T1;E9PZS4
Exocyst complex component 2	Exoc2		1.45939	2.13709	5	5.6	103.96	15.7688	14.7557	14.2594	14.8391	15.3525	16.0192	16.4557	15.8569	17.3133	14.7826	16.5466	16.6133	Q9D4H1;Q8K2J3
Eukaryotic translation initiation factor 3 subunit K	Eif3k		0.434131	0.748755	5	27.5	25.086	19.2479	20.4791	20.3028	20.3387	20.9766	20.8844	20.266	20.3011	20.5621	20.8916	18.9296	18.7745	Q9DBZ5;Q3TY56
Guanine nucleotide-binding protein G(k) subunit alpha	Gnai3		2.07345	4.11234	5	20.1	40.538	16.6627	19.2841	18.1335	17.0369	19.5115	19.3597	20.1009	20.6894	19.3995	20.3072	21.0159	20.7153	Q9DC51;Q3TJH1
Importin-7	Ipo7		1.09443	2.09151	5	6	119.49	15.0549	15.043	15.1431	14.5779	16.6767	16.534	16.8034	17.8874	16.303	16.5929	17.0085	14.8215	Q9EPL8
Reticulon-3	Rtn3		2.35586	1.58496	5	10.3	103.88	21.7488	21.7994	21.9334	21.9658	21.7053	21.6948	22.9368	22.9096	22.1844	22.2766	22.2767	22.2501	Q9ES97
28S ribosomal protein S34, mitochondrial	Mrps34		1.26734	3.9524	5	27.5	25.826	20.0868	20.3013	19.4422	19.1289	16.7483	15.5461	20.02	20.2441	20.71	20.6341	21.0017	20.54	Q9JIK9
RNA-binding protein Nova-1	Nova1		0.164555	1.15358	5	16	51.755	16.6698	16.746	16.6029	18.1302	18.7494	18.4911	18.8386	17.9134	17.2791	18.1969	17.1274	17.2708	Q9JKN6
Methylglutaconyl-CoA hydratase, mitochondrial	Auh		0.257816	1.28976	5	21	33.395	20.6008	20.8201	20.4038	20.6021	19.2121	19.9286	22.2521	22.0556	20.4474	20.4234	18.9082	19.6835	Q9JLZ3;F6RT60;F6R307
Semaphorin-7A	Sema7a		1.20571	1.87307	5	9.9	74.993	17.2292	17.2477	17.2584	18.3867	18.6382	18.4446	18.1563	17.5158	18.7446	19.2682	19.4729	19.4794	Q9QUR8
Protein quaking	Qki		0.178629	0.928059	5	21.1	37.67	19.3825	19.0629	19.2793	19.3131	20.004	19.9413	19.6357	19.6256	19.2135	19.788	19.5007	18.5733	Q9QYS9
Mitochondrial dicarboxylate carrier	Slc25a10		1.49607	2.96942	5	23	31.715	17.5407	15.9738	19.2262	16.7227	16.3105	16.3403	18.5618	19.5379	16.8779	18.3823	19.2094	18.9661	Q9QZD8
Eukaryotic translation initiation factor 3 subunit I	Eif3i		1.43013	0.407189	5	17.2	36.46	19.1109	18.8942	20.3895	20.0068	19.8993	19.2786	18.6681	19.2047	19.7594	17.9924	16.8873	17.29	Q9QZD9;Q3T9Y8;A2AE03
Caveolin-2	Cav2		1.56481	0.151241	5	48.1	18.227	21.9336	21.4531	19.9175	19.1776	23.122	23.3006	16.8034	16.9855	20.849	21.3234	17.6654	18.9272	Q9WVC3
Kinesin-like protein	Kif1a		1.83617	3.78745	6	3.6	190.99	16.1831	16.3955	14.3927	17.048	16.5613	13.7404	16.8447	18.0226	17.003	17.8936	18.1537	17.931	Q6P5H4;E9QAN4;P33173;G3UW47;Q6TA13;Q3UH16;E9Q9G6;A0A087WQE8
Protein 2310035C23Rik	Kiaa1468;2310035C23Rik		0.709537	1.33234	6	6	131.87	17.3855	16.4971	16.8061	18.2223	17.4346	17.6228	18.1884	18.183	17.5699	17.8014	17.31	17.3993	A0A087WSS1;Q148V7;E9QM90;G3X9J4
Anti-dectin-1 15E2 light chain			1.15692	1.92942	6	43	25.616	20.0943	19.6396	21.8158	22.1592	21.2559	21.4778	21.6774	21.4759	22.0608	22.0579	22.6438	22.2157	A0A097PUD0;A0A097PUG4
Protein DJ-1	Park7		0.792225	1.38778	6	58.9	18.474	20.7518	20.9841	20.8125	21.2322	22.195	22.2813	21.5123	21.7047	21.8568	22.202	21.9709	21.8468	A2A813;Q99LX0;A2A815;D3K2X3;A2A817;A2A816
RNA binding motif protein, X chromosome, isoform CRA_b	Rbmx		0.302365	1.13958	6	20.9	32.705	22.1492	22.1455	21.3328	21.4301	21.9536	22.1173	21.3827	21.4679	22.6143	22.6284	22.0846	22.0817	A2AFI3;Q9WV02;A2AFI4
Rho GTPase-activating protein 1	Arhgap1		0.750934	1.51537	6	15.9	50.41	19.3115	18.1382	18.7611	19.7244	19.7983	19.8905	20.4191	20.4849	19.1881	18.7237	20.0817	20.3244	Q5FWK3;Q8BQW4;A2AH25;Q8C5A0
STE20/SPS1-related proline-alanine-rich protein kinase	Stk39		1.23218	2.68787	6	16.5	60.319	17.2734	16.5489	18.9481	19.4053	19.8102	19.5283	20.4003	18.3362	20.6524	20.2656	19.8554	20.563	Q9Z1W9;A2AQL0;G1JLS7;Q3TR01;Q3V256
Aberrantly recombined kappa chain Vk8/J1 region (Fragment)	CP3-10VL;CP1-10VL;CP1-5VL		0.350783	1.52936	6	63.2	12.632	22	21.6759	23.8326	23.5085	22.479	22.5213	24.0711	23.9794	24.7155	24.5934	21.0774	21.258	A2N494;B5UB65;B5UB63;B5UB61
Ubiquitin-conjugating enzyme E2 N	Ube2n		1.68128	1.48671	6	48	17.138	21.5628	21.6025	21.5966	21.6405	22.0071	21.9507	22.8381	22.8415	22.0769	21.9319	22.1752	21.9291	P61089;A2RTT4
Septin-8	2015-09-08		0.677556	1.88094	6	15.3	55.874	20.3433	19.8192	20.3356	20.5827	17.6473	17.8382	21.4317	21.2898	20.4823	20.0639	20.0433	18.724	B1AQZ0;Q8CHH9;B7ZC46;B1AQY9
Protein very KIND	Kndc1		0.132423	0.884252	6	3.4	191.31	16.5405	16.1942	16.1671	16.321	13.9704	15.3181	14.9695	14.8113	16.1848	16.3325	14.753	16.3955	Q0KK55;B2RX11;F6SPU5
Kidins220 protein	Kidins220		2.15311	4.067	6	4.1	185.55	13.8505	15.689	14.553	16.1763	14.2246	13.9247	17.6787	17.8037	17.5528	16.4921	15.1593	15.8752	B2RXL7;Q3V2X2;Q80SX9;Q80TG7;E9Q9B7
Ubiquitin thioesterase OTUB1	Otub1		2.30532	2.08142	6	33.6	28.036	19.8124	19.4989	20.7005	20.6136	20.762	20.5188	21.6947	22.1342	20.8224	21.4494	21.2034	20.9475	D3YWF6;Q7TQI3;D3Z7K0
Sia-alpha-2,3-Gal-beta-1,4-GlcNAc-R:alpha 2,8-sialyltransferase (Fragment)	St8sia3		0.453647	1.11782	6	27.9	26.561	21.0479	20.9841	20.5607	20.5964	20.1579	20.3116	20.6281	20.5354	20.9667	20.7211	20.9672	20.8042	D3Z320;Q9CUJ6;Q64689
Pleiotropic regulator 1	Plrg1		1.7405	0.420866	6	19.2	56.059	18.6656	18.6644	18.9001	18.5606	18.3068	18.3774	16.8034	16.9855	19.1354	17.0866	16.7659	17.2067	D3Z4V1;Q922V4;F8WI31
Protein Adap1	Adap1		0.866464	1.77097	6	22.2	43.37	17.7052	18.3048	16.5667	17.4596	19.5812	18.8404	19.0051	19.5467	18.2762	18.8463	19.5113	18.2197	E9PY16;Q6PGM4;Q8BVR8;B7ZMY4;Q8BVS1
Glyoxalase domain-containing protein 4	Glod4		0.844411	2.30306	6	29	31.207	15.4977	17.5423	18.4033	17.912	19.9171	19.6486	20.3005	20.3971	19.284	18.9504	18.4836	18.7267	E9Q197;Q9CPV4;F6ZTG3
CBP80/20-dependent translation initiation factor	Ctif		1.49833	1.78105	6	9.8	70.273	17.9153	17.2149	16.8418	16.7435	17.328	17.845	17.9565	17.5544	18.9611	17.6569	18.9568	17.7991	E9Q1U6;Q6PEE2
Protein Gm15800	Gm15800		1.10257	2.05735	6	1.8	484.12	13.6381	15.4408	15.0693	13.8471	15.1243	15.2855	15.389	15.8522	17.3256	14.1617	15.7738	16.1475	E9Q2E4;E9PX61;Q6GQX8
Methionine--tRNA ligase, cytoplasmic	Mars		0.837932	0.530727	6	6.9	101.43	17.3298	17.4417	17.9876	16.6477	19.4805	19.7922	17.915	16.3557	17.3256	17.2013	17.1274	17.2708	Q68FL6;E9QB02;F6W0G8
Putative uncharacterized protein	Dnm3		1.84619	1.8988	6	10	92.862	16.8155	16.628	17.337	16.7687	16.9474	15.9382	18.5939	17.6525	17.1039	17.1839	18.1569	17.2942	Q8BUT2;Q8BZ98;E9QLL2
Elongation factor 1-delta (Fragment)	Eef1d		0.485711	0.437909	6	33.9	27.217	17.724	15.689	18.8716	19.9824	21.3448	21.2635	18.1316	18.7025	18.2998	15.3195	20.5372	16.7368	E9QN08;Q80T06;P57776;D3YUQ9;Q91VK2;D3Z7N2;D3YZT9;F6ZFU0
Calcium/calmodulin-dependent 3,5-cyclic nucleotide phosphodiesterase 1A	Pde1a		1.33223	2.81458	6	16.4	52.163	16.1219	16.3792	18.4226	18.9106	17.1684	16.8726	20.1024	20.0347	18.9082	17.993	17.134	18.6606	Q9JLL9;Q5I7S8;F6X0V1;Q8BRR9;Q61481;A2ASF9
40S ribosomal protein S15a (Fragment)	Rps15a		0.810715	0.84335	6	52.8	12.31	25.8423	25.7734	25.3506	25.4357	25.757	26.0125	25.2315	25.2036	25.7938	25.8643	25.2843	25.3193	F8WJ41;Q5M9M4;P62245;D3Z712;D3YVB4
Cytochrome c	Cycs;Gm10108		1.82419	1.71443	6	49.5	11.605	24.0041	24.2009	24.1229	24.2629	23.668	23.8066	25.5482	25.4092	24.5697	24.3607	24.3901	24.4539	Q56A15;P62897;G3UWG1
Cell adhesion molecule 2	Cadm2		0.783212	3.2768	6	17.9	47.558	21.2025	21.646	21.2658	21.3629	15.2623	18.4851	22.5243	22.1619	20.4977	21.2568	21.5078	21.55	Q8BLQ9;G3UZM4
MCG122846	Sipa1l3		0.946378	2.21147	6	5.1	195.06	15.7688	15.689	12.6173	16.1763	15.2623	15.5461	15.2275	15.2417	16.0714	16.9055	17.0663	17.4173	G3X9J0;S4R2N4;Q4VBF3;S4R1S0;Q6A050;Q8BGC2;A6H637
Slc8a1 protein	Slc8a1		1.92105	2.80677	6	9.5	106.66	18.0149	18.0351	18.3157	17.6463	16.7697	15.8142	19.3723	19.9119	18.0877	18.6244	18.5737	18.9595	Q68FL0;G5E8Y0;G3X9J1;P70414;Q9ET74;Q91ZJ7;Q27PY9;O35157;Q8BXB3
Casein kinase II subunit beta	Csnk2b;Csnk2b-Ly6g5b		0.292841	0.75814	6	37.7	24.942	21.7872	21.6625	21.7537	20.4937	23.5156	23.5543	20.4733	21.8039	21.4149	22.8455	21.9773	21.8552	P67871;N0E4C0;G3UXG7;G3UZJ5;N0E4C5;N0E463;G3UZA4;N0E462;G3UXU2;G3UZX4
Emerin	Emd		1.08463	3.99756	6	39	29.435	15.7688	15.689	19.4507	19.0161	20.6422	20.5401	19.6883	19.931	20.706	21.1805	20.6502	20.9455	O08579;Q3THM8;B7FAU5;I7HJS1
DNA-directed RNA polymerase	Polr2a		0.323356	1.27494	6	3.4	216.76	15.5036	15.3446	15.6725	17.5591	15.4998	15.9018	16.8034	16.9855	15.6897	15.7784	17.1274	15.1995	O08847;P08775
Putative uncharacterized protein	Numbl		1.65823	0.353196	6	10.7	60.079	20.2486	20.1751	20.535	20.4286	20.7067	20.6667	20.2067	18.6724	19.2225	20.0966	17.224	18.3297	Q3UH86;O08919
Neural cell adhesion molecule 2	Ncam2		1.62018	3.01975	6	10	93.203	18.0566	17.5974	18.0458	17.0257	15.2623	15.8634	19.4756	19.5724	18.1881	17.4382	18.051	18.6923	O35136
Membrane-associated phosphatidylinositol transfer protein 1	Pitpnm1		1.90389	2.37064	6	6.8	134.94	16.1911	16.2836	15.7318	17.8289	15.7968	15.9607	18.5339	17.3343	17.5615	17.5697	16.6259	17.6392	O35954
Putative uncharacterized protein	Rgs9		1.90611	3.24754	6	15.9	56.94	17.9843	17.8305	17.8979	18.0735	16.039	15.5461	18.9639	18.1916	19.2123	19.1044	18.9948	19.1004	Q3UUR0;O54828;A2A6V9
4-nitrophenylphosphatase domain and non-neuronal SNAP25-like protein homolog 1 (C. elegans), isoform CRA_f	Nipsnap1		1.60214	3.5071	6	36.3	33.363	19.882	19.9755	21.1203	21.0808	17.973	18.379	22.6102	22.7123	20.8365	20.785	20.3866	21.9416	Q5SVF7;O55125;Q3UGS1
Hypoxanthine guanine phosphoribosyl transferase 1	Hprt;Hprt1		0.155728	1.2232	6	33	24.544	19.9046	19.2671	19.3981	19.0702	18.5319	19.6312	20.4113	21.343	16.5299	19.2905	19.4109	20.5613	Q99KF5;P00493
Carbonic anhydrase 2	Ca2		1.70716	1.94316	6	31.2	29.032	20.5346	20.825	20.4149	20.0926	20.8318	21.363	22.0029	22.3163	21.4963	20.3341	21.8062	21.8566	P00920
Slc4a1 anion exchanger	Slc4a1		0.0131287	0.980412	6	6.9	103.13	14.676	15.689	17.7721	18.4507	18.3322	18.0044	16.0187	16.3279	18.2774	16.9865	18.0165	17.126	Q53ZN9;Q3U065;Q3TZJ1;Q3TNL6;Q3TAJ4;P04919;Q3TNH7;Q3TZ12;Q3TZ29
Putative uncharacterized protein	Ctsb		1.17338	1.61776	6	24.5	37.319	19.4432	18.9901	19.6229	19.7832	19.5555	19.5233	21.1565	20.9266	20.0992	19.5756	19.3533	19.971	Q3TVS6;P10605;Q3TC17;Q6LAF6
Dystrophin	Dmd		0.00963178	0.981278	6	2	425.83	15.7688	11.2104	16.1817	16.1763	15.1082	15.0563	12.8154	13.3402	15.9764	15.9851	15.8747	15.3462	P11531;Q5U476;Q8BHM1;Q3TWL4;A2A9Z1;A2A9Z2;A0A023ZTV5;A0A023ZT56
Glutathione S-transferase P 1	Gstp1;Gstp2		1.96075	2.3967	6	36.2	23.609	21.29	21.7245	21.4807	21.1309	20.1319	20.9976	23.275	23.3178	21.9146	22.6001	21.6216	21.5926	P19157;K9JA74;P46425
Guanine nucleotide binding protein, alpha 11	Gna11		1.86439	2.59908	6	23.4	41.93	18.3005	18.7898	19.3619	18.6885	20.1536	20.7015	20.7771	20.7799	20.2508	20.5668	20.8975	20.9917	Q91X95;Q3UPA1;P21278
Putative uncharacterized protein (Fragment)	Ap1g1		1.0349	1.65949	6	9.2	76.747	17.7278	17.9808	16.7653	18.609	18.6898	18.4338	19.3072	19.6361	18.9734	18.2824	18.1975	18.1945	Q8CC03;P22892;Q8CBB7;Q3UKX8
Cryab protein	Cryab		1.29807	2.67602	6	29.1	20.069	17.8791	19.5412	19.5713	18.7685	21.0928	21.0978	21.0043	21.4578	21.8174	22.0354	20.2208	19.9357	Q52L78;P23927
Putative uncharacterized protein	Gna13		1.16349	2.25807	6	17.5	44.038	17.0559	17.1381	15.3576	17.8078	18.6604	18.6817	18.9212	18.5185	18.8488	18.3408	18.4951	18.6276	Q3UE40;P27601;Q9D034
Vascular endothelial growth factor receptor 1	Flt1		0.325843	0.688478	6	5	149.87	17.2603	16.2204	15.5058	16.5564	17.1265	17.0434	16.8034	16.7105	17.4516	17.3912	13.8527	14.2722	P35969;Q8K1H4;O55095;Q3TJC1;Q9DAV2
Putative uncharacterized protein	Tfam		1.72459	2.11137	6	23.5	27.986	20.6714	20.5145	19.9586	19.2782	21.1035	21.28	22.0987	21.6705	21.6627	22.0326	20.6393	21.1715	Q3TSW9;P40630;D3Z0F3
Hist1h1b protein (Fragment)	Hist1h1b		0.214516	0.751311	6	22.5	22.445	22.521	22.2482	20.7017	20.8648	24.0665	24.2414	20.8583	20.8028	23.2486	23.5983	21.7157	21.9449	Q1WWK3;P43276
Glutathione peroxidase 3	Gpx3		0.674265	0.536692	6	32.3	25.424	20.3373	20.1959	20.4214	20.0271	18.9401	19.98	20.3504	20.1547	19.5276	20.0839	17.1274	17.2708	P46412;D3Z2Y7;D3Z7Y0
60S ribosomal protein L13	Rpl13		1.40958	1.49669	6	28.9	24.305	25.5352	25.4821	24.7377	24.6252	24.4296	24.5247	25.0856	25.1226	25.8595	25.7453	25.442	25.5702	P47963;Q5RKP3
Caveolin-1	Cav1		0.860863	0.162933	6	47.8	20.538	23.4257	23.4232	23.0667	23.132	25.348	25.4771	16.8034	16.9855	24.6194	24.515	22.3813	22.8623	P49817;D3Z148
Wolframin	Wfs1		0.565372	0.634721	6	7.2	91.816	18.8286	17.6642	18.1059	18.2884	16.0603	15.9307	16.8034	17.2455	15.6269	17.2013	17.0175	17.0486	Q3UN10;Q80UI9;Q3UMA8;Q3TDI2;P56695
Protein mago nashi homolog	Magoh;Magohb		1.27247	0.252951	6	52.1	17.163	20.6682	20.5014	20.3276	20.3264	21.4252	20.9925	16.522	20.4556	20.4641	20.5029	17.1274	17.2708	P61327;Q9CQL1;A0A023T778;G3UZW7;G3UYI5
Putative uncharacterized protein	Ran;1700009N14Rik;Rasl2-9		0.601024	1.25927	6	32.4	24.351	22.4516	22.5564	22.3234	22.2433	22.9448	22.9983	23.2206	23.3047	23.6322	22.8575	22.2352	22.2631	Q3ULW0;P62827;Q14AA6;Q61820;A6H622
Rpl30 protein	Rpl30		0.441581	1.10006	6	53.5	12.656	28.4122	28.3951	28.0254	28.0673	27.7868	27.9318	28.0937	28.0439	28.5254	28.5874	28.1222	28.0715	Q497D7;Q58DZ3;P62889;Q5PR15
Olfactomedin 3	Olfm3		0.134974	0.818239	6	16.8	52.841	19.0243	18.9279	19.2979	19.2209	16.231	17.7858	19.9917	18.0823	17.3256	15.6377	17.9386	19.7755	Q3UVC5;P63056;D3YTM3
Mitogen-activated protein kinase 1	Mapk1		0.339367	1.15154	6	21.5	41.275	20.6924	20.1224	20.8081	20.6181	20.5122	20.6967	21.5931	21.1491	19.9946	20.2569	20.7572	20.9203	P63085;Q3UF82;O35558
Proprotein convertase subtilisin/kexin type 1	Pcsk1		0.240439	1.31486	6	11.2	84.173	18.2218	18.4851	19.371	19.4474	15.2623	17.4418	19.1459	18.2043	18.9719	18.2852	18.0266	17.9651	Q32MU0;P63239
MCG15301, isoform CRA_a	Rps17		0.216084	1.08727	6	49.6	15.524	24.5916	24.5527	24.3433	24.0867	24.6518	24.7547	24.1722	24.1417	24.9337	25.4346	24.5919	24.4311	Q5M9L7;P63276;Q8BT90;Q3TK12
MCG21688	Rps10		0.725087	1.18361	6	38.2	18.916	25.1901	25.2172	24.707	24.7378	25.1803	25.2357	24.7555	25.1094	25.2543	25.3425	25.6968	25.5687	Q5M9K7;Q3U9P0;P63325;Q3UW83
60S acidic ribosomal protein P2	Rplp2		1.72039	0.825035	6	73	11.651	25.7339	25.7042	25.5753	25.6416	25.3045	25.2699	25.2798	25.3666	25.2602	25.3818	25.0999	25.1762	P99027
Complement C1q subcomponent subunit C	C1qc		0.301694	1.17594	6	30.1	25.991	27.6076	27.5782	28.2217	28.2217	28.0718	28.1756	28.378	28.4383	28.8805	28.9721	27.2808	27.3298	Q02105
Tropomodulin-3	Tmod3		0.380412	0.645442	6	25.3	39.502	17.7688	19.052	17.4222	17.1696	20.6192	19.8377	16.8368	16.9855	19.4892	19.2109	18.2865	17.2708	Q9JHJ0;Q3TFA9;Q8C3Z3
MCG5400	Myl12a;Myl12b		0.651547	1.88113	6	40.1	19.895	21.9957	22.2535	20.7824	20.1163	23.8894	23.8985	22.1241	22.7226	23.5506	23.4495	23.3229	23.2357	Q6ZWQ9;Q3THE2;Q9CXD2;Q9D6E6;Q922W7
Psmd2 protein	Psmd2;Gm5422		1.95272	1.72743	6	13	66.822	18.2271	17.7259	18.5504	18.5712	19.1386	18.8005	18.9588	19.0226	19.0614	19.1783	19.6918	19.8326	Q80V77;Q8VDM4;Q3TXV1;Q3TW71;Q3TKV1;Q3TIP0;Q3TI61;Q3U9Y8;Q3TWL6;J3KMQ2;Q99JX8
E3 ubiquitin-protein ligase TRIM32	Trim32		2.26457	4.97394	6	12.2	72.057	17.1614	15.689	16.7282	16.9971	14.2749	15.0928	18.1777	16.1754	18.5082	18.845	19.2524	18.8709	Q8CH72;Q3TLR3;A2AGS0;A2AGS1
Putative uncharacterized protein (Fragment)	Maoa		0.0901977	1.07975	6	14.6	58.786	17.7755	18.9287	18.9233	18.9056	18.734	19.3637	20.0598	19.7256	18.2083	17.5491	18.4512	19.3009	Q3TPD9;Q64133;Q3UJ53;Q3U2X5
Vat1 protein (Fragment)	Vat1		0.578427	1.49571	6	19.5	42.521	19.7916	18.248	20.1227	19.3879	20.7269	20.4889	21.147	21.239	20.2879	19.0944	20.5353	19.9475	Q5RKP0;Q62465;Q499X4;Q3U331;Q3TXD3
Somatomedin-B and thrombospondin type-1 domain-containing protein	Sbspon		0.864898	0.257038	6	31.4	29.463	17.888	19.9249	20.4809	20.0971	22.4459	22.4185	16.8034	16.9855	21.651	21.6576	17.1274	17.2708	Q3UPR9
F-box only protein 2	Fbxo2		0.487871	1.75779	6	30.6	33.676	18.7755	15.689	19.1946	19.4324	19.1565	19.3272	19.9902	21.0854	19.7593	19.6861	17.4027	18.5341	Q80UW2;Q3USR5
GTP-binding protein Di-Ras2	Diras2		1.68446	2.47861	6	40.7	22.498	20.9377	21.3351	20.3493	20.8186	18.9701	19.1504	21.9702	22.0028	21.3905	21.7154	21.287	21.0526	Q5PR73;Q3UWU7
Copine-6	Cpne6		1.0896	2.39122	6	11.9	61.652	17.7014	18.3102	17.164	18.1874	15.8713	15.5461	19.5616	19.7075	18.6074	17.4026	17.6752	17.3725	Q3UYN2;Q9Z140;Q3UN71
Nicotinamide/nicotinic acid mononucleotide adenylyltransferase 1	Nmnat1		0.942283	0.576331	6	27.7	32.355	21.1221	21.3663	21.2141	21.4286	20.3603	20.0851	19.3922	18.5641	20.755	20.6916	20.4645	20.939	Q9EPA7;Q3V455;Q3V449;B0QZL2
60S ribosomal protein L38	Rpl38		0.213514	0.942516	6	50	8.2038	25.6829	25.6642	25.2704	25.207	25.9157	26.0603	25.4862	25.1667	25.6545	25.6562	25.7254	25.5991	Q9JJI8;Q52KP0
Janus kinase and microtubule-interacting protein 3	Jakmip3		2.03894	0.482017	6	7.6	98.714	17.6106	17.9274	17.4178	18.0119	17.9951	17.451	17.9395	16.8554	16.234	16.4824	16.3156	16.2699	Q5DTN8;E9Q7K7
C2 calcium-dependent domain-containing protein 4C	C2cd4cC2CD4 family		1.84942	3.8375	6	22.4	44.614	18.0865	18.3484	20.0685	20.3213	18.8883	16.7436	20.1541	20.3712	21.6065	20.4421	20.7041	20.8196	Q5HZI2
NAC-alpha domain-containing protein 1	Nacad		1.48836	2.31689	6	5.9	156.76	15.9135	16.932	16.542	15.8663	17.55	17.4606	17.0404	16.9855	18.6414	17.624	19.3649	17.8811	Q5SWP3
ELAV-like protein	Elavl4		0.102067	1.04386	6	23.9	41.739	22.0023	22.0639	22.2296	22.334	21.892	21.8918	22.4188	22.44	22.4757	22.4987	21.3298	21.6221	Q8BVA9;Q61701;Q80XH9;A2A9S2;A2A9R8;Q9CXQ0;A2A9R6;A2A9S0;A2A9S3
Carbonic anhydrase 4	Ca4;Car4		1.47572	2.09688	6	29.8	34.351	20.0582	19.974	19.4873	19.8435	21.8765	21.0412	21.2262	20.7629	22.0215	21.317	21.6897	21.6728	Q64444;Q3U3I1;F6ST32
Mage-d3	Tro		0.151405	1.16017	6	3.6	197.16	18.1049	17.7589	18.0486	18.337	15.2623	16.3253	17.0571	17.8581	17.628	18.3066	17.0682	17.205	Q99PB3;Q6DIC6;Q99PH6;E9Q160;Q99PH7;E9Q098;Q99PM5;Q99PW2;E9Q886;Q99NC2;Q80TJ5
MFLJ00023 protein (Fragment)	Mrps25		0.485105	1.28605	6	34.1	19.072	21.1797	21.3556	20.9884	20.824	20.2986	20.2879	20.9157	20.3913	20.6681	20.9979	21.8709	22.2679	Q6KAU3;Q9D125
Cytoplasmic dynein 1 light intermediate chain 2	Dync1li2		0.0637364	0.927892	6	13	54.218	17.6661	17.5734	16.1842	17.8713	18.3614	18.7447	17.7667	17.5152	15.3775	17.7882	18.8713	18.4345	Q6PDL0
40S ribosomal protein S9	Rps9		0.757703	1.27747	6	26.3	22.591	23.8429	23.9255	22.8331	22.9032	23.4117	23.4933	23.3788	23.3943	24.1982	24.2128	23.638	23.7072	Q6ZWN5;F7CJS8;D3YWH9;Q96EC0;Q9CXW7
CUGBP Elav-like family member 4	Celf4		2.16559	1.86916	6	12.3	51.932	19.5128	19.904	20.7012	20.722	19.7305	19.881	21.2625	21.0924	21.3559	21.1505	20.5187	20.4859	Q7TSY6
Synaptic vesicle membrane protein VAT-1 homolog-like	Vat1l		1.24273	2.32076	6	15.8	45.817	19.3383	18.7911	18.4618	18.3104	16.4259	17.6139	20.4722	20.5622	18.9834	19.2108	18.6346	18.3658	Q80TB8;Q8BL94
Mitochondrial Rho GTPase 1	Rhot1		2.12059	4.17609	6	10.6	72.241	17.8207	18.2039	17.5463	18.2585	15.2623	16.084	19.4424	19.5948	18.5579	18.7266	19.874	19.3528	Q8BG51
Hexaribonucleotide binding protein 3 (Fragment)	Rbfox3		0.807199	2.50274	6	24.8	32.864	20.9938	21.1317	21.3325	21.3289	17.4775	17.4452	21.4347	21.7059	21.2781	21.3309	21.1561	20.745	Q8VI61;Q8BIF2;A2A4W9;B7ZC11
Isoleucine--tRNA ligase, mitochondrial	Iars2		0.00813234	0.985442	6	7.8	112.8	15.7688	15.689	16.1817	14.6942	16.2909	14.2082	16.6165	16.2681	13.5232	13.4052	18.4013	14.4913	Q8BIJ6;Q8R2M5;E9PWN2
Putative uncharacterized protein	Hba-a1;Hba-a2;Hba		0.368903	2.93382	6	62	15.202	15.7688	15.689	22.6964	22.7128	25.041	25.0437	21.9836	22.2482	23.5447	24.2431	22.5343	21.7145	Q9CY10;Q9CY06;Q91VB8;Q8BPF4;Q9QWJ3;Q9CWS5;P01942;A8DUV3;Q61287;A8DUV1;Q61649
Regulator of G-protein signaling 7-binding protein	Rgs7bp		1.90647	3.61467	6	37.4	29.023	19.989	20.6347	19.3704	20.4328	17.528	19.1712	21.2295	21.2536	19.6619	21.6256	22.0469	22.4319	Q8BQP9
Core histone macro-H2A.2	H2afy2		0.274622	0.581243	6	20.2	40.092	20.7239	20.592	18.9274	18.8143	22.7051	22.5325	16.8034	16.9855	22.1563	21.9765	20.936	20.7408	Q8CCK0;Q8BP16;A0PJB8
Tricarboxylate transport protein, mitochondrial	Slc25a1		1.46622	1.88171	6	19.6	33.931	21.1582	21.4855	20.729	20.5556	19.6412	19.5929	21.4745	21.2402	21.6106	21.4885	21.4974	21.3233	Q8JZU2
N-acetyltransferase 10	Nat10		0.0503106	0.962728	6	7.7	115.42	18.0739	17.8539	16.6686	16.9787	16.0941	16.3655	16.8034	16.9855	17.0314	17.2013	16.0832	17.6011	Q8K224
Leucine zipper protein 1	Luzp1		2.10134	5.00387	6	7.7	119.31	13.3091	13.4527	13.7078	13.3497	15.1788	14.3675	15.3428	15.0352	15.7491	15.9918	18.9528	16.2322	Q8R4U7;B2RQ68;B7ZW89
SH3-containing GRB2-like protein 3-interacting protein 1	Sgip1		0.926014	1.78895	6	12.2	86.062	18.7297	18.429	17.6764	16.7647	17.1948	16.2351	19.641	18.3565	17.5801	17.9252	18.4115	18.1501	Q8VD37;F7CPX0
28S ribosomal protein S23, mitochondrial	Mrps23		0.712622	1.7247	6	47.5	20.348	19.4628	19.4348	17.1918	18.2137	17.6575	18.3147	19.3479	19.5728	17.3256	18.7868	20.3246	19.6356	Q8VE22;F7ARZ1;Q3TI14;Q3THH3;Q99LZ4;A7M7Q8;Q5SXC9
Twinfilin-1	Twf1		1.64334	3.52794	6	21.4	40.079	17.27	16.9656	16.1817	16.241	19.6353	18.489	19.4176	19.3722	17.7908	19.1731	20.4341	19.5075	Q91YR1
Periodic tryptophan protein 1 homolog	Pwp1		0.0952367	0.903422	6	16	55.586	18.4477	19.1961	19.8035	19.3846	16.3703	18.127	18.5339	18.6914	18.4234	17.2013	18.5141	19.0859	Q99LL5;Q9CSK2
NADH dehydrogenase [ubiquinone] flavoprotein 2, mitochondrial	Ndufv2		2.24859	1.6877	6	34.3	27.285	20.6175	20.4703	20.089	20.0596	20.4376	20.6147	21.5593	21.5633	20.9184	20.5255	21.3816	20.871	Q9D6J6;M0QWP9
LIM zinc-binding domain-containing Nebulette	Nebl		1.3415	1.7395	6	30	31.113	19.5723	19.9151	18.5382	19.33	20.3034	20.3303	20.066	20.8849	21.0103	20.7745	20.3109	19.7345	Q9DC07;B7ZCI2
Trans-2-enoyl-CoA reductase, mitochondrial	Mecr		0.669344	0.584528	6	18.5	40.342	18.4563	19.4503	17.9067	18.2428	20.3592	20.4959	19.2213	19.6209	17.7427	18.2058	18.2017	17.2708	Q9DCS3
Electron transfer flavoprotein subunit beta	Etfb		0.257796	1.21042	6	31	27.623	20.0267	19.4227	20.4754	20.2019	21.3933	21.5992	20.6928	21.5233	19.5117	21.3809	20.8401	20.8232	Q9DCW4
NADH dehydrogenase [ubiquinone] 1 alpha subcomplex subunit 13	Ndufa13		1.83014	1.6395	6	38.9	16.859	22.6505	22.499	21.6786	21.4098	22.0855	22.0572	23.3405	23.0421	22.4703	22.6068	22.5097	22.6907	Q9ERS2
E3 SUMO-protein ligase RanBP2	Ranbp2		0.171689	1.17901	6	2.6	341.12	14.2049	13.5786	13.6402	16.1763	14.5436	15.1669	13.5854	14.3818	16.0219	15.6562	14.7203	14.3703	Q9ERU9
Hypoxia up-regulated protein 1	Hyou1		2.37783	2.18876	6	9	111.18	18.1016	18.1646	18.8411	17.6423	17.5342	17.9809	18.818	19.087	19.5145	19.5699	19.8083	18.2477	Q9JKR6;Q8VCI2;F6TRP3
DNA repair endonuclease XPF	Ercc4		1.28814	2.55726	6	7.3	103.69	16.6466	16.4565	16.1025	13.0912	15.8155	15.2587	16.8034	16.9855	17.3256	17.0999	16.7009	16.5833	Q9QZD4;Q3UEU6;F7A043
Acyl-coenzyme A thioesterase 9, mitochondrial	Acot9;Acot10		0.377961	1.40349	6	13.7	50.56	17.6754	17.3734	17.0385	17.1904	17.8439	17.1577	18.8355	18.835	15.4515	17.2013	18.2312	18.6588	Q9R0X4;Q32MW3
Vesicle-associated membrane protein-associated protein A	Vapa		1.19331	1.26035	6	29.7	27.855	21.4164	21.7138	21.562	21.6944	22.0029	22.1069	22.0844	21.9656	22.4062	21.7151	22.4473	21.8809	Q9WV55
E3 ubiquitin-protein ligase TRIP12	Trip12		0.530426	1.82444	7	4.6	220.66	14.7574	14.8079	12.0334	14.3917	15.6364	15.1071	15.6318	13.0057	16.5027	16.9459	14.3263	15.5263	A0A087WNZ7;G5E870;A0A0B4J1N9
Kinectin	Ktn1		2.22701	2.17637	7	8.3	140.34	17.2863	16.5442	16.0556	15.6725	17.0493	16.9373	18.0485	17.4892	16.8862	17.8937	18.0001	17.9592	A0A087WP48;A0A087WQD0;A0A087WPW5;A0A087WQ25;A0A087WRS1;A0A087WP85;A0A087WP14;A0A087WPX0;Q61595;F8VQC7;A0A087WQF8;A0A087WS04;A0A087WS29;A0A087WQG4;A0A087WNW3;A0A087WQI3;A0A087WS23;A0A087WQQ5
Integral membrane protein 2C	Itm2c		1.53799	1.67014	7	48.7	26.179	19.5062	19.8218	19.8402	19.2726	19.7226	20.4234	19.8281	20.1231	20.3225	20.3488	21.3195	21.0847	A0A087WRM2;Q91VK4;Q3U0F3
AMP deaminase 2	Ampd2		0.459295	1.58112	7	8.8	92.023	17.0472	17.462	16.1817	14.4668	18.3723	18.3651	17.9408	17.0943	18.572	17.8858	17.2158	17.1521	Q9DBT5;A2AE27
Glycerol-3-phosphate dehydrogenase 1-like protein	Gpd1l		0.205393	1.24527	7	24.2	38.225	18.2358	18.7174	19.0063	19.1912	20.4721	20.1127	19.8642	20.3777	19.3319	17.2013	20.2003	20.6588	Q3ULJ0;B2RSR7
Mib2 protein	Mib2		1.56126	3.52493	7	9.7	102.63	16.4366	16.016	16.259	16.7304	17.0056	16.814	17.1063	18.5652	19.5336	16.0574	19.4566	19.448	B2RUG2;Q8R516;A2A9P8
Putative uncharacterized protein	Rap1a;Gm9392		1.57177	1.98872	7	41.8	20.846	22.368	22.4129	22.0833	21.5662	21.0224	20.7399	23.043	22.8903	21.8822	21.9638	23.2992	23.0654	Q3U7U8;P62835;C5H0E8;Q3V3W9;C5H0E9
Calcium-transporting ATPase	Atp2b4		0.980534	1.86183	7	7.6	128.56	19.0351	19.2445	19.3312	19.3404	17.2705	17.3844	20.4052	20.136	19.3363	18.4298	19.4544	19.2247	F7AAP4;D1FNM8;H2BL43;E9Q828;Q32ME1;Q6Q477;D1FNM9
Dihydropteridine reductase	Qdpr		1.35194	2.4137	7	56.1	20.008	21.3704	21.6688	21.2936	21.7215	20.1713	19.1933	23.2235	23.3173	21.9071	22.0199	21.2746	21.3039	D3YWR7;Q8BVI4
PEX5-related protein	Pex5l		0.527692	1.77963	7	18.3	63.134	15.7688	14.8523	17.9097	17.9278	18.6735	18.2416	18.2074	17.2353	17.6037	19.9882	17.747	17.5814	Q8C437;F8SLP9;F8SLQ5;F8SLP7;D3YYH0;F8SLP8;F8SLQ3;F8SLQ4;F8SLP6;F8SLP5;F8SLQ1;F8SLQ6
A-kinase anchor protein SPHKAP	Sphkap		1.31453	3.12842	7	6.3	182.09	16.8908	16.2711	17.2305	17.7925	13.3718	16.5581	17.8449	17.8946	17.9511	17.9894	18.1387	18.1685	E9PUC4;Q6NSW3
Cytosolic acyl coenzyme A thioester hydrolase	Acot7		1.7974	2.03523	7	25.7	42.536	20.7079	20.5795	20.8052	20.3269	20.0822	19.9673	22.2529	22.2734	21.2453	20.3886	21.3372	21.1229	Q91V12;E9PYH2
Serpin B6	Serpinb6;Serpinb6a		0.771794	0.508897	7	17.7	42.598	20.2304	20.1621	19.3678	18.6988	21.2119	21.2903	19.1367	16.9855	20.1132	19.1467	19.1216	20.6102	Q60854;Q4FJQ6;Q3U3L3;F8WIV2;K7E6F1
MCG11048, isoform CRA_c	Tecr		2.35955	2.45053	7	24.6	34.244	21.2881	21.3244	21.1761	21.4804	20.1736	19.898	22.0142	22.0158	22.2522	22.4494	22.3482	22.0192	G3UWE1;Q9CY27;Q52L67;Q9CWN2
Immunoglobulin superfamily member 8	Igsf8		1.23705	2.72735	7	19.2	58.131	20.3631	20.4696	20.5628	20.5659	19.0702	17.3099	22.0699	22.2733	21.5599	21.0632	19.9763	20.0838	G3UYZ1;Q8R366
28S ribosomal protein S29, mitochondrial	Dap3		0.317522	1.3094	7	24.3	44.699	19.9019	20.1418	19.6237	19.698	18.2973	17.5493	18.564	19.0235	20.3225	19.1101	20.413	20.1124	Q9ER88;G3X9M0;G3UWZ6
60S ribosomal protein L10 (Fragment)	Rpl10;Rpl10l		0.396787	1.16146	7	38.3	23.072	24.8562	25.1872	24.3913	24.3733	24.4568	24.5095	24.526	24.1352	25.0721	25.5623	25.0966	24.6777	I7HLV2;Q6ZWV3;Q3THJ6;P86048
Cell adhesion molecule 3	Cadm3		0.627432	1.73871	7	26.8	42.964	21.3847	20.6659	21.2225	21.4826	18.957	19.2188	22.5434	22.6008	21.1088	20.0827	21	20.384	Q99N28;K4DI58
Peptidyl-prolyl cis-trans isomerase FKBP8	Fkbp8		0.883327	1.46283	7	24.9	43.528	19.8093	19.1672	20.6438	20.7099	20.9342	20.6022	21.1308	21.0742	21.0292	21.2304	20.1084	20.5861	O35465;C9K0Z7
Putative uncharacterized protein	Rpl35a		1.43258	0.708963	7	32.7	12.573	26.0633	25.9965	25.8319	25.8435	25.4433	25.4799	24.8599	25.6591	25.6216	25.6959	24.9235	24.9212	Q9DC85;Q8BQV7;Q6ZWX1;O55142
Collagen alpha-1(I) chain	Col1a1		1.07713	0.231374	7	6.7	138.03	21.7608	21.8128	19.9319	20.0697	23.5385	23.5182	16.8034	16.9855	21.0225	21.2644	21.1237	20.7622	P11087
ATP-dependent 6-phosphofructokinase, liver type	Pfkl		1.05493	2.84762	7	11.5	85.359	18.7319	18.2626	19.0814	19.1336	14.6844	17.0946	20.0606	20.261	19.2267	18.4506	19.0537	18.9943	P12382;Q8CD98
Putative uncharacterized protein	Ptbp1		0.466716	0.647148	7	21.2	55.543	18.9513	19.8971	19.0986	20.1036	21.5112	21.4231	18.4188	18.0293	20.2198	20.6661	19.6437	20.24	Q3TQW3;P17225;Q8BGJ5;Q3T984;Q80T07;Q922I7;Q5RJV5;Q8CB58;Q8R509;Q3UBR5;Q6NZB8;Q8K144;Q3U5I2;Q8C2R5;E9QMW9
Putative uncharacterized protein	Rps2;Gm18025;Gm6576;Gm5786		1.64921	1.80519	7	34.5	25.104	22.4117	22.3042	21.9745	21.9904	22.2369	22.3758	22.0276	22.5781	23.7673	23.5701	23.2464	23.2168	Q9DC49;Q58EU3;Q3TXS9;Q3TLE5;Q3TI78;P25444;Q3TXR5;D3YVC1;E9Q1N8;F6YTZ4;Q3TL20;Q3UB36;D3YWJ3;J3QMG5;O89072
Decorin	Dcn		0.762664	0.290095	7	22.3	39.809	21.7074	21.75	20.3999	20.1415	23.453	23.6336	16.8034	16.9855	22.3528	22.2411	21.1917	20.7984	Q3UKR1;Q3TSV1;P28654
Beta-soluble NSF attachment protein	Napb		1.0049	1.68367	7	25.5	33.557	21.8757	21.9047	22.2747	21.974	20.5166	21.3051	23.3418	23.1887	22.3714	22.3276	21.2885	21.8423	P28663;D6RHL2
Transporter (Fragment)	Slc6a11		1.69706	2.47422	7	14.2	66.064	23.4775	23.2839	23.2011	23.1205	21.3033	21.5462	24.6111	24.6356	23.7419	23.762	23.5152	23.5087	Q8BKG0;P31650
RAB5C, member RAS oncogene family, isoform CRA_a	Rab5c		2.24676	1.95333	7	42.1	23.412	21.6964	21.8675	21.7799	21.6588	20.9595	20.9405	23.1049	23.1016	22.1826	22.105	22.2739	21.9303	Q3TJ39;P35278;Q8C266;Q3TCT9
MCG18564, isoform CRA_a	Rpl12		0.195656	1.03773	7	54.5	17.804	28.2747	28.3343	27.9562	27.9803	27.811	27.8497	28.0498	27.9574	28.3165	28.2446	27.9821	27.9763	Q5BLK0;Q3TIQ2;P35979;Q6DI58
Vacuolar protein sorting-associated protein 26A	Vps26a		0.469101	1.44999	7	27.2	38.113	18.6233	17.0571	19.4993	19.1611	18.3612	19.2665	20.4975	18.7366	18.8041	18.7635	18.1106	20.2724	P40336;Q6PE78
Rangap1 protein	Rangap1		0.276942	1.49292	7	18.7	63.516	14.365	17.867	18.0567	19.1382	19.8189	19.7458	18.2609	19.0402	19.6774	18.6959	18.1239	18.6622	Q91YS2;Q8C2E3;Q7TMW1;P46061;Q6ZPH4;Q3UZD8;Q3ULJ9
Putative uncharacterized protein	Hnrnpa1		0.0319847	0.92643	7	26.6	34.238	19.2469	18.1309	19.2918	13.9257	20.7463	20.8187	16.8034	16.9855	19.6174	19.9264	19.9718	18.1944	Q3U7F3;Q3TIK8;P49312;Q5EBP8;Q3UK83;Q3TFB1
RAB6B, member RAS oncogene family	Rab6b		2.18423	1.78119	7	38	23.461	21.7762	22.1649	21.879	22.056	21.1304	21.2631	23.0324	23.1099	22.1563	22.3241	22.4386	22.2052	Q0PD53;P61294
60S ribosomal protein L27	Rpl27		0.748466	1.24499	7	45.6	15.798	27.5316	27.5484	26.9369	26.8502	27.2043	27.2628	27.1316	27.1636	28.0994	28.0852	27.4047	27.3465	Q5BLJ9;P61358;Q9CSM4
60S ribosomal protein L18a	Rpl18a		1.37032	1.48086	7	31.8	20.633	24.9108	24.9401	24.1479	24.0996	24.1452	24.1553	24.5191	24.4776	25.436	25.5043	24.9336	24.927	Q3THJ0;P62717
Adaptor-related protein complex 2, sigma 1 subunit, isoform CRA_a	Ap2s1		0.110328	0.972258	7	44.4	17.018	25.5668	25.546	25.7957	25.7938	26.0279	25.99	25.8164	25.8193	26.0756	25.9277	25.4504	25.3873	Q3UJ76;P62743;Q7TT10
Gamma-aminobutyric acid (GABA-A) receptor, subunit alpha 1	Gabra1		2.39608	3.10136	7	16.7	51.753	20.6139	21.0257	21.5003	21.4559	19.4577	19.8793	22.2217	22.5871	22.1288	21.8968	22.425	22.4708	Q544F7;Q3URD4;P62812
MCG7941, isoform CRA_f	Pebp1		1.47182	1.81723	7	70.1	20.83	21.2257	21.1949	21.4062	21.6548	21.3256	21.3332	23.2178	23.0662	21.9943	21.8192	21.6736	21.5397	Q5EBQ2;Q3TGC5;P70296;D3Z1V4;D6RHS6
Ras GTPase-activating protein-binding protein 1	G3bp1		1.89866	0.420169	7	19.6	51.828	19.6147	19.9263	19.2287	19.8487	20.4919	20.1692	17.6235	19.5633	18.9981	18.0127	19.5069	18.0692	P97855;Q571F9;Q3UR88
Procollagen, type I, alpha 2	Col1a2		0.930842	0.385965	7	7	129.56	19.3	19.2954	17.475	18.0767	21.3418	21.4857	16.8034	16.9855	19.2559	18.6713	18.4045	18.6134	Q3TX57;Q3TU64;Q01149;Q3TUE2;Q3TP88
Putative uncharacterized protein	Picalm		0.351925	0.731791	7	18.8	64.647	18.0388	18.0532	18.5743	18.7998	19.1041	18.4742	18.4709	18.7245	17.517	19.478	15.7745	18.3765	Q3TD51;Q570Z8;Q7M6Y3
Vesicular glutamate transporter 1	Slc17a7		1.39039	3.33506	7	16.2	61.637	21.5829	21.5086	21.544	21.781	17.9698	19.557	23.1167	23.2183	22.2849	22.1052	21.6243	22.02	Q3TXX4;Q7TQH3
Cochlin	Coch		0.30938	0.702762	7	14.7	59.949	18.772	18.8776	18.7767	18.388	18.5426	19.1868	17.3655	17.9748	20.339	20.1583	17.4819	16.1708	Q62507;Q3U0Z1
Putative uncharacterized protein (Fragment)	Rbm39		0.185925	0.776416	7	17.5	58.366	17.3196	19.4063	16.8096	18.2495	18.9427	18.8819	16.3293	16.4073	19.8557	19.896	17.1274	17.8033	Q3UXT6;Q3U313;Q8VH51;Q0VGU9;E9Q8F0;F7AA45
Eukaryotic translation initiation factor 3 subunit F	Eif3f		0.246642	0.927835	7	24.7	37.881	21.2581	21.0169	21.1422	20.8229	21.3423	21.4725	20.5523	20.7998	21.234	21.6024	21.2777	20.9404	Q6IRT4;Q9DCH4;Q8BTW2;Q3U8X1;Q3UVY8
Putative uncharacterized protein	Dhrs4		0.100904	0.886368	7	31.2	27.726	20.1183	18.8605	19.433	19.2055	20.5914	20.45	20.6131	19.754	19.7655	21.4663	18.2179	17.7977	Q3UIB5;Q99LB2;Q9DCL1
Phosphoserine aminotransferase	Psat1		0.125496	1.15351	7	21.1	40.472	19.6948	20.0883	20.0681	20.1798	20.1172	19.5472	21.5268	21.5788	20.4446	17.6006	20.2185	19.5623	Q99K85;Q8BTJ1;Q543K5;Q3ULZ3;Q3U6K9
Protein phosphatase 1 regulatory subunit 7	Ppp1r7		1.31849	2.02139	7	25.8	41.291	17.4707	17.8924	16.1817	18.054	18.6983	17.3063	18.7602	19.5621	17.5792	18.1117	18.6472	19.035	Q3UM45
Cholesterol 24-hydroxylase	Cyp46a1		1.31567	1.51653	7	16.8	56.813	17.4959	17.4149	17.9314	17.8318	17.2779	17.0927	17.7278	18.192	17.3256	18.3026	18.166	18.9353	Q9WVK8;Q3US73
Lrrtm3 protein	Lrrtm3		2.09277	3.36339	7	14.8	58.487	19.8019	19.8144	19.1673	18.8624	18.5707	17.0409	20.3481	20.6763	20.5629	20.5086	20.9317	20.7294	Q4VBX1;Q8BZ81;Q8BZA0
Kras protein	Kras		0.643482	1.35898	7	53.2	21.482	22.4627	22.4831	21.3664	21.2175	20.6837	21.2831	22.4788	22.1919	21.6297	21.6202	21.8243	22.4068	Q5J7N1;Q3U2W7;Q0VDV7;P32883
ELAV-like protein 3	Elavl3		0.332775	1.10201	7	27	39.533	22.3264	22.1918	22.3469	22.3973	22.0566	22.2936	22.6258	22.7628	22.6785	22.6413	21.9502	21.7948	Q60900
E3 ubiquitin-protein ligase HECW2	Hecw2		1.36295	4.21771	7	6	176.23	11.3665	15.689	16.1817	16.1763	14.387	15.5461	15.9727	15.6297	17.4519	16.7302	18	18.0206	Q6I6G8
GTPase-activating protein and VPS9 domain-containing protein 1	Gapvd1		1.2278	2.22871	7	5.8	162.4	15.4025	15.6879	16.4042	17.9297	15.3963	15.524	16.6137	17.6427	17.1631	17.9218	18.1417	15.7988	Q6PAR5;F7ADT6;F7ADQ2
Nuclear pore complex protein Nup98-Nup96	Nup98		0.363641	1.1713	7	4.6	197.24	17.5391	17.7617	16.7302	17.0324	18.0911	18.0381	17.2698	17.4134	17.789	17.6725	18.3405	18.0759	Q6PFD9
Amphiphysin	Amph		1.80657	3.06757	7	15	75.012	18.8251	17.2306	19.2719	19.5267	17.758	17.3958	21.1498	20.6487	20.368	18.976	18.8695	19.6988	Q7TQF7;C6EQG9;Q80YA2
Atlastin-1	Atl1		0.819046	2.23118	7	14.7	63.377	18.6414	18.1343	18.1587	19.3459	17.2707	14.8707	20.1792	19.3392	17.6833	18.2347	18.9767	18.9555	Q8BH66;Q6PGE9
Engulfment and cell motility protein 2	Elmo2		1.79717	5.2374	7	12.3	83.886	15.7688	14.4733	17.8315	18.5822	18.2039	18.2975	19.9306	20.0888	17.9736	19.2645	20.5901	19.6429	Q8BHL5
Armadillo repeat-containing protein 6	Armc6		2.25231	7.6013	7	24.6	50.683	15.7688	15.689	19.4383	17.8624	19.1237	17.3152	19.798	20.2851	20.9929	20.8192	20.456	20.4038	Q8BNU0
Putative uncharacterized protein	Rae1		0.73757	1.90504	7	30.2	37.636	16.7468	19.6792	20.0813	19.9786	20.1607	19.3963	21.3439	20.9442	19.7095	20.88	19.2292	19.5149	Q8CBU3;Q8C570;Q6PAS9;A2ASC6
DNA-directed RNA polymerase II subunit RPB2	Polr2b		1.82396	0.460553	7	6.2	133.91	17.1855	17.6003	17.6829	18.0719	17.7796	18.3185	16.8034	16.9855	17.8145	16.64	15.5162	16.1678	Q8CFI7
Tensin-like C1 domain-containing phosphatase	Tenc1		1.10327	2.03021	7	7.9	152.01	15.8016	16.1653	15.2039	15.1973	17.6301	17.4232	16.1472	17.164	17.614	18.1091	17.3058	17.211	Q8CGB6
Rootletin	Crocc		0.616979	0.546771	7	5.1	226.94	15.7688	15.689	16.1817	16.1763	15.6758	15.8396	14.5126	15.5149	13.3686	13.1701	16.7599	16.7791	Q8CJ40
Acyl-CoA dehydrogenase family member 9, mitochondrial	Acad9		1.56885	1.81934	7	12.2	68.721	17.7425	18.3775	18.4494	18.2505	17.5027	17.5739	19.5575	19.2822	18.7986	17.6321	19.0724	18.7341	Q8JZN5
Pyridoxal kinase	Pdxk		1.20831	3.61282	7	25.3	35.015	20.5075	20.3475	20.8756	20.8962	17.8845	16.4585	22.2995	22.3074	21.475	20.7151	20.5642	20.7275	Q8K183;D3Z7R1
Malonyl-CoA-acyl carrier protein transacylase, mitochondrial	Mcat		0.346908	1.1832	7	30.7	41.928	21.1292	20.8336	20.3419	20.2842	21.0666	21.6929	20.725	20.3091	21.2916	21.1345	21.6417	21.7026	Q8R3F5
Acyl-CoA synthetase family member 2, mitochondrial	Acsf2		0.257625	1.37391	7	16.1	67.95	16.0101	17.0404	18.4418	17.8867	20.1337	20.2506	18.0934	17.9029	19.2654	18.8713	19.1889	19.1911	Q8VCW8
F-box only protein 21	Fbxo21		0.234439	0.714047	7	16.6	72.172	16.994	17.2787	19.3337	19.8523	18.9237	18.3856	15.4398	16.0458	18.7783	19.29	19.1118	19.1869	Q8VDH1
Heterogeneous nuclear ribonucleoprotein U-like protein 1	Hnrnpul1		1.799	2.39366	7	11.2	96.001	15.7688	16.8368	16.296	17.2248	15.2623	15.5461	18.1298	18.091	16.1004	17.4672	17.4087	17.293	Q8VDM6
Beta-1-syntrophin	Sntb1		0.156369	1.21827	7	18.2	58.081	15.2623	14.9215	17.0129	18.0955	18.5403	18.5065	16.8034	16.9855	17.5124	18.3486	17.1274	17.2708	Q99L88
Nucleolar GTP-binding protein 1	Gtpbp4		0.984412	0.552597	7	12.3	74.112	18.4173	18.5359	18.4804	17.8559	18.4694	18.4736	18.38	16.6823	18.8232	18.1422	16.6606	16.4102	Q99ME9;Q3TPJ4;Q3UR29
MICOS complex subunit Mic19	Chchd3		0.174797	0.868709	7	28.6	26.334	21.8445	22.0075	20.5191	21.2748	23.2165	22.9978	21.7149	21.5711	21.222	21.6104	22.0179	22.5056	Q9CRB9;S4R238;Q9D9P1;D3Z0L4;Q91VG6
Heat shock 70 kDa protein 12B	Hspa12b		0.0414092	0.943306	7	15.9	76.118	17.5868	18.0552	17.7075	18.4462	19.8805	20.1747	18.194	17.8807	20.3119	20.2094	17.479	17.2708	Q9CZJ2
Cytochrome c1, heme protein, mitochondrial	Cyc1		1.29588	1.54703	7	34.5	35.327	22.8233	22.7184	22.7654	22.8637	23.0924	23.2384	24.2848	24.289	23.2761	23.3552	23.2448	22.8285	Q9D0M3
Proline-, glutamic acid- and leucine-rich protein 1	Pelp1		1.84434	0.447339	7	7	118.07	17.3429	17.5617	18.2134	17.6834	17.1065	17.4219	14.93	16.9855	16.6586	17.1706	16.3688	16.2527	Q9DBD5
Alpha-1,3/1,6-mannosyltransferase ALG2	Alg2		1.3154	1.89289	7	22.7	47.404	18.6415	17.874	18.1238	17.9754	19.4265	18.7076	18.5502	19.4176	18.4415	19.9729	20.5059	19.3842	Q9DBE8;F6RBY3
Protein phosphatase 1 regulatory subunit 12A	Ppp1r12a		1.72238	4.17078	7	9.3	114.99	15.174	16.7557	16.1817	16.012	18.5034	18.8054	17.5974	17.7812	19.5279	19.5252	19.4298	19.9326	Q9DBR7
NADH dehydrogenase [ubiquinone] 1 beta subcomplex subunit 10	Ndufb10		0.981006	1.79402	7	46	21.024	20.6528	20.5836	20.1965	21.1728	19.9679	19.5321	21.9353	22.1502	19.4043	21.0321	21.32	21.3229	Q9DCS9;D3YUK4
Transgelin-3	Tagln3		0.381152	1.10174	7	47.7	22.47	22.0326	21.8743	21.835	21.91	21.9699	21.6657	22.4922	22.2485	21.8354	21.4362	21.9206	22.1935	Q9R1Q8;Q9D6K2
Spliceosome RNA helicase Ddx39b	Ddx39b;Ddx39a;Ddx39		0.478671	0.689505	7	16.8	49.035	20.7217	20.7331	18.2828	18.5297	20.2482	20.2464	19.0836	18.3572	20.053	18.7422	19.7546	19.5531	Q9Z1N5;Q3TB18;G3UXI6;Q8VDW0;Q3UVN0;Q3U837;Q3T9L0
LETM1 and EF-hand domain-containing protein 1, mitochondrial	Letm1		0.924531	1.69366	7	13.4	82.988	17.8322	18.3369	17.5609	17.4262	18.0726	18.0051	19.8464	19.5992	17.439	17.7916	18.2613	18.8572	Q9Z2I0
Heterogeneous nuclear ribonucleoprotein F	Hnrnpf		1.07082	0.648328	7	23.9	45.729	21.1772	21.0119	20.5863	20.8116	21.9975	21.6356	19.6605	20.9372	20.1801	20.4258	20.992	21.2733	Q9Z2X1;J3QM80;J3QMT0
Protein Ighg3 (Fragment)	Ighg3		0.200783	1.25642	8	28.2	36.198	23.1328	22.9774	24.4385	24.562	24.3831	24.5331	24.7537	24.859	25.6146	25.648	22.3765	22.7509	A0A075B5P5;P03987;Q6KAM2
Calmodulin-regulated spectrin-associated protein 2	Camsap2		1.67345	4.1067	8	7.5	164.33	17.2668	17.1577	17.548	17.0944	15.0909	13.7911	18.5087	18.5589	17.268	17.5408	18.9091	19.3912	Q8C1B1;B2RRE3;A0A0A6YY67;H7BX08;A0A0A6YXV8
Phospholipid-translocating ATPase	Atp8a1		1.81471	4.1319	8	8.4	131.18	16.4514	16.034	16.3166	16.0431	15.2623	15.5461	19.4578	19.367	15.747	18.4376	17.0719	17.8529	A1L332;F6WYQ5;P70704;Q5DTG0;Q8CA15;Q52KQ7
Ribophorin	Rpn2		1.07918	2.69978	8	19.1	66.301	17.1054	15.689	16.1817	16.1763	18.3009	18.0239	17.6101	16.4008	18.456	17.5673	19.9398	20.1002	Q61833;A2ACG7;Q9DBG6;Q3U505
Ankyrin repeat domain-containing protein 63	Ankrd63		0.836707	1.29369	8	29	41.067	20.4271	21.034	21.2306	21.5985	21.0094	21.2871	21.2299	20.9925	21.8145	21.9456	21.7763	21.0568	A2ARS0
Laminin subunit gamma-3 (Fragment)	Lamc3		0.0102065	0.983843	8	7.5	167.36	15.6349	15.2756	16.1701	16.016	17.6627	17.9768	16.8034	16.9855	17.7094	17.9119	15.4108	13.7741	A2ATM9;Q9R0B6
Receptor-type tyrosine-protein phosphatase-like N	Ptprn		2.37339	0.338104	8	11	106.08	20.2974	20.5094	20.3643	20.2446	19.4621	19.0509	17.604	18.4256	19.2715	19.5092	17.5581	18.1736	Q60673;A6MDD2;Q6NVE2;Q5DTQ3;Q925J6;Q925J7
Plastin-3	Pls3		0.290217	1.41122	8	15.7	70.741	17.3388	17.1503	16.5307	15.7218	19.7056	19.7009	18.7552	18.4301	18.2609	17.7965	17.2522	18.6348	Q99K51;Q3UJG9;B1AX58;Q3UKB1
Histone H4	Hist1h4a;Gm11275;Hist2h4		0.0382255	0.947533	8	50.5	11.367	26.9096	26.9599	26.226	26.3112	29.2434	29.3407	26.519	26.5594	28.7351	28.6875	27.0355	26.9877	P62806;B2RTM0;Q61667
Carbonyl reductase [NADPH] 1	Cbr1		0.398475	1.58835	8	39	30.641	20.0896	17.8919	20.7006	20.9916	20.7312	19.9504	21.9809	22.0764	21.7021	20.4305	19.757	18.4136	P48758;B2RXY7
Oxysterol-binding protein	Osbpl8		1.91758	3.77343	8	12.6	96.98	15.1529	14.1349	17.104	17.3523	16.7483	16.6854	17.4463	17.7232	18.8509	18.1933	18.0705	18.3889	G3X9N6;B9EJ86;Q69ZJ4
40S ribosomal protein S19 (Fragment)	Rps19		0.588	1.11988	8	39.1	14.896	26.5724	26.5605	25.8966	26.0152	26.0109	26.0279	26.1567	26.3348	26.354	26.3251	26.4885	26.4045	D3YUT3;D3YUG3;Q9CZX8;Q5M9P3;D3Z5R8;D3Z722;S4R223
Gamma-soluble NSF attachment protein	Napg		0.109987	1.0972	8	29.2	34.732	20.4961	19.6855	20.3623	19.8946	19.8305	19.3963	21.106	21.4839	19.9942	19.069	19.8007	19.0144	Q9CWZ7;Q8C1T5;D3Z4B2
Inactive dipeptidyl peptidase 10	Dpp10		0.958444	2.40048	8	11.3	89.99	18.0493	17.553	16.4973	16.5475	15.2124	14.5852	18.9531	18.8594	15.8154	17.2044	17.6455	17.5469	D3Z5I7;Q6NXK7;E9QN98
DNA-directed RNA polymerase (Fragment)	Polrmt		0.263152	0.726482	8	10.3	120.74	18.2598	17.398	16.1817	16.6593	15.2623	15.5461	15.4016	14.6973	16.3776	14.654	17.7693	17.6414	Q3V3C0;E9PWD9;Q8BKF1;Q3U3J3;Q9D196;E0CY15;F6TLB0
G-rich sequence factor 1	Grsf1		0.49641	0.786989	8	34	41.61	20.4685	20.755	20.6866	20.6518	20.168	20.6796	20.0091	19.5628	19.2993	20.3942	20.8148	21.2558	E9Q179;Q8C5Q4;Q8C298
Glycogen synthase kinase-3 beta	Gsk3b		0.858719	1.52269	8	24	46.71	20.3469	20.4412	19.0278	19.7677	18.5691	18.8714	19.6966	20.5713	19.9527	19.6951	20.6408	20.1075	Q9WV60;Q5KU03;E9QAQ5
cAMP-specific 3,5-cyclic phosphodiesterase 4D (Fragment)	Pde4d		0.305815	1.12291	8	11	85.44	22.2669	22.2439	22.2034	22.5233	22.0758	21.6848	22.2555	22.3847	22.697	23.0617	21.8781	21.7247	F6QFD1;B1PSD9;B2KF57;B2KF84;Q01063;A2RSH1;A6XDB1;A6XDA7;A6XDB0;A6XDA6
Protein Gm9493	Gm9493;Rps7		0.22003	1.09746	8	52.6	21.882	23.4763	23.6438	23.3685	23.401	24.485	24.1675	23.4035	23.4378	23.998	24.4393	24.0134	24.0548	F6SVV1;Q4FZE6;P62082
MCG23000, isoform CRA_b	Rps18;Gm10260		1.34891	1.31164	8	43.4	17.718	25.6461	25.6605	25.1971	25.1529	25.4266	25.3875	25.3998	25.3775	26.1187	26.1787	25.9027	25.8415	Q561N5;P62270;F6YVP7;S4R1N6;Q3TW65
Heterogeneous nuclear ribonucleoprotein D0 (Fragment)	Hnrnpd		0.616611	0.755481	8	36.6	24.611	22.9151	22.5335	22.6232	22.9587	23.7476	23.7659	22.2848	21.7584	23.25	23.26	22.6906	22.873	F6ZV59;G5E8G0;G3X9W0;Q60668;E9Q5B6;F6SHF3;Q3UXC8
Splicing factor 3B subunit 1	Sf3b1		0.121466	0.855129	8	8.1	145.81	16.126	15.116	16.7242	16.7096	17.5823	17.5774	15.3874	14.8187	18.0642	17.5792	15.1344	17.497	Q99NB9;G5E866
Putative uncharacterized protein	Rac1;Rac3;Rac2		1.7651	1.84904	8	42.7	21.424	25.0514	25.258	24.7267	24.6617	23.7933	23.752	25.5915	25.5407	25.1422	25.3833	25.6147	25.2915	Q8BPG5;P63001;K7Q7T7;Q3TLP8;Q9D859;Q8C4N8;Q14A12;P60764;Q05144;A2AC13;Q8QZS2
Importin subunit alpha	Kpna6		0.216252	0.802495	8	20.3	59.602	19.8934	19.3927	19.7839	19.8647	20.4653	20.6071	17.2366	20.2322	20.6885	20.6185	20.4148	18.9119	Q4FJZ2;Q8BH30;O35345
Vasicular inhibitory amino acid transporter 10D	Slc32a1		0.965442	3.66503	8	21.1	57.38	19.1253	19.1207	19.8446	20.413	15.2623	15.5461	21.3146	21.3445	20.4925	19.8	19.0324	18.5709	Q49S98;O35633
Isocitrate dehydrogenase [NADP]	Idh1		1.71232	2.45494	8	22.2	46.674	18.0306	17.9183	17.264	17.9338	16.5438	16.9324	19.8662	19.6025	18.0326	17.5762	18.2278	19.0916	Q5HZJ8;Q3TJ51;O88844;Q8C338;Q0QER9
MCG19004	Ass1;Gm5424		1.74888	0.272507	8	18.4	46.584	20.9173	20.7337	20.6454	21.3794	20.4819	20.3927	19.6495	20.3422	19.5939	19.3127	17.1274	17.2708	Q3UJ34;Q3UEJ7;P16460;J3QNG0
Glycoprotein m6a, isoform CRA_b	Gpm6a		1.63035	2.03403	8	23.4	31.149	25.4961	25.5405	25.5367	25.5131	23.8633	24.283	26.7122	26.7189	25.7884	25.8409	25.6144	25.7039	Q542P2;P35802;Q8R1P3
Rabphilin	Rph3a		1.64932	4.58304	8	19.8	75.492	19.238	19.3608	19.2085	19.179	15.0719	18.3779	21.1178	21.1059	20.3823	20.4115	20.3033	20.2933	Q768S5;P47708
Probable ATP-dependent RNA helicase DDX6	Ddx6		0.571149	0.842422	8	22.2	54.191	19.9145	20.1885	20.0994	20.184	20.0931	19.8631	20.2944	20.1689	19.9127	20.0438	19.275	19.1635	P54823
Poly(rC)-binding protein 1	Pcbp1		1.90712	1.65508	8	39.3	37.497	21.6953	21.6817	21.8099	21.5934	22.5352	22.6882	22.881	22.6662	22.7648	22.9166	22.5807	22.5558	P60335
MCG122657	Psmc1		0.879827	1.84446	8	25	49.184	16.9814	16.76	16.4797	17.9205	19.2456	19.0433	18.9691	18.3003	18.925	18.5881	18.5287	18.4184	Q542I9;P62192
Putative uncharacterized protein	Rpl8		2.11827	1.7794	8	33.9	28.066	25.2885	25.2742	24.6809	24.6112	24.2723	24.327	25.0857	25.116	26.0322	26.0327	25.564	25.6119	Q3UJS0;P62918;Q9Z237;Q3THC7
Platelet-activating factor acetylhydrolase IB subunit alpha	Pafah1b1		1.42753	3.48634	8	27.3	46.67	20.6042	21.0441	20.7066	21.0331	17.9877	17.6461	21.9499	22.2253	21.2448	21.3729	21.4329	21.6061	Q5SW18;Q3UGR6;Q3TJG1;P63005;Q3UHM0;Q3UH92;Q3TIK0
Neuroplastin	Nptn		1.8692	2.41563	8	26.2	44.373	23.05	22.9038	23.0646	23.1417	21.4492	21.3414	24.3648	24.414	23.4842	23.7029	23.355	23.2642	P97300;H3BIX4;Z4YLB7
Tyrosine-protein phosphatase non-receptor type substrate 1	Sirpa		0.211294	0.732263	8	21.8	56.424	20.0696	20.2627	20.6273	20.5753	19.5476	18.8729	21.2795	21.7071	19.1823	19.7863	16.1885	19.1143	P97797
Pentatricopeptide repeat domain-containing protein 3, mitochondrial	Ptcd3		0.626549	2.13532	8	16.1	77.795	18.4932	18.0692	16.5386	13.755	16.4252	14.3928	17.8171	16.9855	16.2972	16.8743	18.4306	17.836	Q14C51;Q8BSI7;Q3UK51
Aspartate--tRNA ligase, cytoplasmic	Dars		0.244189	0.838717	8	17.8	57.147	18.6031	18.0801	18.4324	17.5722	18.4143	18.3695	18.7999	19.256	16.9415	16.8611	18.2253	17.8653	Q922B2;Q8BK18;Q3UJQ3;Q3TMC5;Q3TF87
Putative uncharacterized protein	Exoc5		0.330092	1.63295	8	12.7	81.748	17.6124	17.5016	18.136	19.0049	14.9675	21.618	18.8033	18.6745	18.2231	19.6168	18.7526	19.0151	Q3U8A5;Q3TPX4;E9PZ92
Putative uncharacterized protein	Trim21		0.0126056	1.01222	8	17.5	53.214	18.3457	19.3506	19.3447	19.6187	20.8927	20.0797	19.9783	19.4768	20.5614	20.1385	19.3059	18.2765	Q3UCL2;Q3U7K7;Q921V6;Q62191
Mitochondrial carrier homolog 2	Mtch2		2.25607	2.51623	8	40.3	33.499	21.8043	21.7276	21.4682	21.5545	20.101	20.3762	22.4294	23.0965	21.6956	22.3045	22.4947	22.9988	Q791V5;Q3UA17;A2AFW6;Q9D050;Q05C68
Cell division cycle 5-like protein	Cdc5l		1.97914	0.531539	8	15.3	92.188	18.1372	18.159	17.9754	18.4663	19.3584	18.9648	17.4433	16.9855	18.3217	17.8349	17.4152	17.59	Q6A068;Q3UCF2;Q05DT4
Putative uncharacterized protein	Serbp1		2.23428	0.682095	8	25.4	42.235	21.9523	21.9033	21.8001	21.9184	22.1409	22.52	21.4554	21.5542	20.9705	21.501	21.8354	21.6067	Q3UEI6;Q3UJK2;Q3UMP4;Q9CY58;Q3V274
Melanoma-associated antigen D1	Maged1		2.396	2.05029	8	13	85.669	19.6596	19.542	20.0254	19.96	18.5557	19.1915	20.6282	20.3957	20.1978	20.7774	20.7844	20.3657	Q9QYH6;Q3UXM3;Q3UIL5;Q8K2H5;Q571N9;Q91W72
Peroxiredoxin-2	Prdx2		1.19962	1.50901	8	61.1	21.778	21.8541	21.8617	22.4401	21.6535	22.0924	22.0407	23.436	22.9672	22.3825	22.2289	22.7603	21.7292	Q61171;D3Z4A4;Q5M9N9
Nicotinamide nucleotide transhydrogenase	Nnt		1.85629	5.08999	8	10	113.88	15.8583	13.8043	17.9579	17.6609	17.165	17.7397	19.0938	19.1532	18.3542	18.1802	19.797	19.6936	Q922E1;Q8C1W8;Q61941;Q3TGH1;Q3TWH2;E9Q8F4;Q8C9V5;Q8BGK0;Q8C3H2
Serum deprivation-response protein	Sdpr		0.988151	0.312977	8	25.1	46.763	19.0619	20.2293	20.0768	19.941	22.1629	22.1454	16.8034	18.4207	20.9442	21.2291	17.1274	19.0373	Q63918
Polypeptide N-acetylgalactosaminyltransferase 16	Galnt16		0.22432	1.08033	8	21.9	62.874	19.8648	19.7697	19.9052	19.7121	19.0224	19.1416	19.9673	19.526	19.8416	19.7599	19.1113	19.8784	Q9JJ61;Q69ZR3
Nucleolar protein 58	Nop58		0.247205	1.44169	8	20	60.342	20.7426	20.9391	17.1703	17.6712	19.7003	19.4958	18.1374	17.7796	21.434	21.0589	20.042	20.4341	Q6DFW4;A0A0A0MQ76
Nestin	Nes		2.40823	5.26381	8	7.9	207.12	15.3906	15.8064	14.6589	14.961	17.4271	17.6472	18.6715	18.5875	18.0722	18.5884	19.0775	17.2708	Q6P5H2
Ddx21 protein (Fragment)	Ddx21		0.505441	0.697667	8	14.1	75.855	18.6445	18.8505	17.9173	18.0211	18.4152	19.5804	16.8034	16.9855	18.8633	19.3647	18.0269	18.2689	Q8K2L4;Q9CWZ5;Q9JIK5;Q6PCP0;Q3ULC7
40S ribosomal protein S12	Rps12		1.98353	1.24993	8	70.5	14.515	26.0116	26.0283	25.6237	25.652	26.0606	26.0186	26.1545	26.1774	26.3183	26.2292	26.2272	26.2194	Q6ZWZ6;P63323
Cytoplasmic FMR1-interacting protein 1	Cyfip1		1.64795	1.38442	8	7.4	145.24	19.3116	19.2375	18.8415	19.018	18.6899	18.5477	19.4865	19.2453	19.8819	19.5763	19.2282	19.0437	Q7TMB8
Lipid phosphate phosphatase-related protein type 4	Lppr4		1.85995	5.67189	8	16.2	83.289	17.6264	18.5874	18.9796	18.8474	15.2623	15.5461	19.4575	19.7891	20.2761	20.0614	19.9626	20.3254	Q7TME0
NADH dehydrogenase [ubiquinone] 1 alpha subcomplex subunit 12	Ndufa12		1.84907	1.6795	8	60	17.086	21.5341	21.3866	21.4874	20.9152	21.4451	21.6515	22.6867	22.7423	21.7791	22.0875	22.1919	21.4207	Q7TMF3;Q8BME2;Q5M9K5
Elongator complex protein 1	Ikbkap		0.710191	0.71752	8	6.1	149.58	18.061	18.2245	18.1563	18.3868	17.7349	17.8332	17.8411	18.241	18.4437	17.3908	16.3334	17.2732	Q7TT37
Syntabulin	Sybu		1.90661	1.26713	8	15	73.023	21.1663	21.2256	21.3016	21.4058	21.5787	21.6039	21.8148	21.9265	21.6878	21.8654	21.684	21.3529	Q8BHS8
Importin-5	Ipo5		1.99889	1.67443	8	10.1	123.59	17.4393	17.1748	17.3907	17.7871	18.4243	17.231	17.7828	18.3898	18.6356	18.373	18.3255	18.4027	Q8BKC5;Q3TT04;Q7TN23
Junctophilin-3	Jph3		2.30517	1.69525	8	13.7	81.228	20.0903	19.994	20.2523	20.1117	19.5391	19.1553	20.6685	20.5347	20.9952	20.4918	20.6344	20.3871	Q9ET77;Q8BR43
EF-hand domain-containing protein D2	Efhd2		0.198939	1.06598	8	38.3	26.8	21.8603	21.9166	21.0213	21.5973	22.235	22.0686	21.7677	22.0267	21.9038	21.7432	22.0134	21.7973	Q8C845;Q9D8Y0
Protein argonaute-3	Ago3;Eif2c3		1.00975	0.600037	8	12.9	97.276	18.459	18.5386	18.7781	18.9261	18.4347	18.8344	18.1623	18.6882	19.0671	17.5164	16.6778	17.4378	Q8CJF9;Q7M738
Brain acid soluble protein 1	Basp1		0.117457	0.959035	8	56.6	22.086	23.8744	23.8783	23.8702	23.8103	23.5908	23.4194	23.684	23.1832	23.2859	23.5729	24.0856	24.27	Q91XV3
BMP/retinoic acid-inducible neural-specific protein 1	Dbc1		0.845644	2.77499	8	15.4	88.64	19.6152	19.2571	16.2667	16.2644	14.6496	15.5461	17.368	17.9316	18.6287	18.9233	18.2887	19.2937	Q920P3
Protein FAM49B	Fam49b		1.12996	1.92474	8	32.4	36.776	19.2982	18.0758	19.6868	19.2734	19.6129	19.2568	21.0667	21.3593	18.9825	19.5463	20.5059	19.411	Q921M7
Eukaryotic translation initiation factor 3 subunit M	Eif3m		1.39499	0.414281	8	21.1	42.516	20.4553	20.4926	20.1492	20.0816	20.9554	20.9815	20.0012	19.5517	20.566	19.6634	17.7832	17.9222	Q99JX4;A2A702
Basal cell adhesion molecule	Bcam		0.127053	0.8267	8	18	67.669	18.911	19.334	17.8242	17.6469	20.6265	20.5169	19.0611	18.4308	20.7385	20.5837	17.1274	17.2708	Q9R069;Q99K86;Q8BGB4;D3YTK7
ADP-ribosylation factor-like protein 8B	Arl8b		1.54914	2.84513	8	48.9	21.539	21.2378	21.1314	21.1095	21.4922	18.201	20.6481	22.6221	22.6309	21.3479	22.2467	21.9821	22.0412	Q9CQW2;Q9DAB3
Centromere protein V	Cenpv		0.878923	1.71877	8	45.2	27.541	21.8415	21.9911	21.2272	21.5969	21.6809	21.7922	20.9549	21.6711	23.5166	23.6862	22.6589	22.3304	Q9CXS4
BTB/POZ domain-containing protein 17	Btbd17		0.469801	1.30826	8	23.4	52.602	19.5431	19.9444	18.3479	18.7377	20.5442	20.1441	19.592	19.7643	19.9092	20.5818	19.6636	20.0763	Q9DB72
NADH dehydrogenase [ubiquinone] 1 alpha subcomplex subunit 9, mitochondrial	Ndufa9		1.02343	2.92076	8	28.9	42.525	18.9468	18.5443	14.2108	18.4517	18.3875	18.723	19.3851	18.422	18.9617	19.7395	19.6066	20.4272	Q9DC69
Coatomer subunit gamma-1	Copg1		0.0390809	0.919671	8	13.4	97.512	13.1224	12.6133	16.1817	16.1763	18.0366	17.8454	14.5478	14.5013	15.2046	14.9387	16.1603	17.8982	Q9QZE5
Glycogen phosphorylase, muscle form	Pygm		0.0529061	1.07385	8	13.3	97.285	15.7627	17.4208	14.5945	17.8205	18.923	17.3735	16.7125	17.6598	16.6525	16.2635	17.9526	17.2708	Q9WUB3;E9PUM3
MCG22989, isoform CRA_b	Rab11b;Rab11a		1.12815	1.56027	9	41.3	24.489	22.0074	22.1884	21.7163	22.2196	21.0503	20.83	22.9664	22.938	21.9283	21.8864	22.2455	21.8982	Q78ZJ8;P46638;A0A068BFR3;G3UY29;E9Q3P9;F8WGS1;Q0PD45;P62492;Q3UZ37;G3UZD3
Endophilin-A1	Sh3gl2		1.93343	1.75831	9	30.1	39.955	21.8233	21.6599	21.7729	21.8895	21.1726	21.771	23.3199	22.9958	22.136	22.3686	22.138	22.016	Q62420;A2ALV3;Q8BXU5;A2ALV1;F6ZL13
E3 ubiquitin-protein ligase UBR4	Ubr4		0.27342	0.736366	9	2.1	572.28	13.8688	14.8655	16.1817	13.3625	16.3952	15.5461	14.094	13.7344	13.6156	14.3146	15.2256	16.5864	A2AN08
Sperm-specific antigen 2 homolog	Ssfa2		1.50631	0.515874	9	10	133.46	16.2758	17.6237	17.9526	18.5322	17.9214	18.2198	16.8034	16.9855	16.5256	17.2013	17.1274	16.1529	A2AQD6;A2AQD5;Q922B9;Q3TEM8
If kappa light chain (Fragment)	Igkc		0.733526	1.72989	9	59.4	24.165	24.5623	24.5053	25.7705	25.6052	25.1601	25.086	26.4665	26.463	26.9264	26.8104	24.6479	24.1193	A2NHM3;Q65ZC0;A2P1G9
Cytochrome c oxidase subunit 4 isoform 1, mitochondrial	Cox4i1		2.3782	1.60234	9	48.5	19.53	24.5544	24.6216	24.4098	24.4948	24.3712	24.4045	25.5868	25.6097	24.8267	24.8807	25.0446	24.9889	P19783;A2RSV8;M0QWX7
40S ribosomal protein S16	Rps16		1.41802	1.35922	9	49.3	16.445	26.6987	26.7652	25.9432	25.9276	26.4495	26.5159	26.4457	26.6033	27.0654	27.0943	26.8904	26.8578	P14131;A4FUS1;Q641N3;Q5CZY9
Succinate-semialdehyde dehydrogenase, mitochondrial	Aldh5a1		1.70015	2.19325	9	27	55.968	20.7437	20.7331	20.6795	20.7693	19.4269	19.3475	22.3322	22.3118	21.2683	20.92	20.951	20.7151	Q8BWF0;B2RS41
40S ribosomal protein S5 (Fragment)	Rps5		2.01415	1.53211	9	47.3	20.413	25.4103	25.4358	24.8905	24.802	24.7196	24.4719	25.3903	25.362	25.5382	25.4924	25.7945	25.8457	D3YYM6;Q91V55;P97461
Peroxiredoxin-6	Prdx6		0.335731	1.2964	9	50.5	22.494	20.8498	21.2177	21.2974	21.5741	20.6837	20.5213	22.5989	22.9459	21.1769	20.6582	20.4284	20.583	D3Z0Y2;Q6GT24;Q53ZU7;O08709;Q6A0D0;Q8BPD3
Putative uncharacterized protein (Fragment)	Nedd4l		2.34342	5.26068	9	12.3	103.61	16.1327	15.8229	15.971	16.943	18.6463	18.5185	19.1273	18.9429	19.9723	19.1689	19.1747	20.0198	Q3TQK9;E9PXB7;Q8CFI0;G3X9H8;Q641N8
60S ribosomal protein L11	Rpl11;Gm10036;Gm5093		0.300707	1.0628	9	44.9	20.252	27.3411	27.3157	26.9817	26.9789	26.7181	26.7562	27.0418	27.0281	27.297	27.2811	27.0269	26.9439	Q9CXW4;E9PYL9;Q8VC94;A2BH06;E9PZB3
Putative uncharacterized protein	Ptk2b		1.24925	3.33492	9	10.3	111.13	15.3943	15.0499	18.512	18.321	15.0797	15.1088	19.2174	18.3891	18.296	17.3781	17.6515	16.9597	Q8C2G0;E9Q2A6;Q3UDE9;Q9QVP9;K7QD41;F7CCX1
Desmoplakin	Dsp		1.15826	2.35048	9	3.2	332.91	14.3931	15.3725	15.2933	16.5079	15.5782	13.3393	16.1004	16.4363	16.3845	17.2013	14.4887	17.2708	E9Q557;E9PZW0
Calcium-binding and coiled-coil domain-containing protein 1	Calcoco1		1.42968	1.29744	9	18	70.932	20.4365	20.2002	19.8871	20.1836	19.621	19.8998	20.5633	20.3504	20.1599	20.1096	20.7254	20.5736	E9Q7U2;Q8CGU1
Neuron navigator 3	Nav3		1.82011	3.9944	9	5.9	252.3	12.9425	13.5737	16.2569	15.7339	15.0372	14.5098	14.6915	16.4726	17.4112	17.2013	16.5669	17.6983	Q80TN7;E9QMF5;F6SRT8
Cullin-9	Cul9		0.162981	1.15741	9	3.4	281.25	15.7688	15.689	16.1817	13.5053	15.5088	15.1807	15.7534	15.3369	13.9526	15.8852	16.1281	16.0435	E9QP09;S4R1Y1;Q80TT8
Tyrosine-protein kinase JAK2	Jak2		2.08147	5.3711	9	9.7	130.23	15.7688	14.2961	13.423	13.4017	14.4759	15.5461	14.4073	16.5863	17.5569	16.5746	17.7565	18.5812	Q62120;G5E852
Membrane-associated guanylate kinase, WW and PDZ domain-containing protein 3	Magi3		1.54521	7.36799	9	8.2	161.67	13.8237	14.7879	19.6041	15.9126	16.458	13.085	17.2931	17.8165	20.5809	18.8315	17.9765	18.4605	Q9EQJ9;G5E8T6
DEAH (Asp-Glu-Ala-His) box polypeptide 15, isoform CRA_a	Dhx15		0.999915	0.543049	9	12.6	91.006	18.7674	18.9411	18.5323	18.6041	19.0543	18.9056	16.9378	16.9855	19.2577	18.8578	16.9894	18.4913	Q3UKJ6;Q3TFE5;O35286;Q497W9;Q3UDX4
Integrin-linked protein kinase	Ilk		0.422554	2.08465	9	20.8	51.373	14.5808	15.689	18.5356	16.8313	20.4358	20.3554	16.3212	18.2508	19.3973	19.5366	19.6505	19.6303	O55222
40S ribosomal protein S14	Rps14		1.24355	1.32239	9	66.9	16.273	26.7095	26.6612	25.9059	26.1058	26.4602	26.6503	26.393	26.4854	27.1097	27.146	26.8757	26.9019	P62264;O70569;D3YVF4;D3Z7I1;Q3UJS5
C-terminal-binding protein 1	Ctbp1		1.71998	2.0853	9	27	47.744	21.3117	20.6989	20.6978	20.5333	19.0631	20.1451	21.7673	21.902	20.5608	21.4671	21.7057	21.4087	O88712
Ig gamma-2A chain C region, A allele	Ighg;Igh-1a		0.928522	0.791098	9	37	36.389	24.9551	24.9277	24.5401	24.5992	24.915	24.7576	24.6992	24.6573	24.7034	24.809	23.8934	23.9041	P01863;P01865
Putative uncharacterized protein	C1qb		0.190844	1.11597	9	43.5	26.751	27.9106	27.8959	28.478	28.5634	28.7716	28.791	28.7781	28.7574	29.1863	29.2493	27.7061	27.683	Q3U6I5;P14106;Q3US82
ATPase, Na+/K+ transporting, beta 2 polypeptide, isoform CRA_b	Atp1b2		2.19707	1.81709	9	30	33.344	23.3045	23.274	23.2091	23.3433	23.4767	23.642	24.8635	24.8238	24.1284	24.0456	23.7918	23.7662	Q3UR55;P14231
Heat shock 70 kDa protein 1A	Hspa1a;Hspa1b		2.2006	4.25764	9	20	70.078	15.3812	16.2165	17.4773	17.7189	17.6838	18.2284	19.8429	19.8831	19.7629	19.9016	17.5849	18.2709	Q61696;Q3TU85;Q3TAI8;P17879;A1E2B8
Putative uncharacterized protein	Ssb		0.488519	1.42378	9	24.3	47.657	19.52	19.4998	19.1979	18.8845	19.7633	20.0959	19.0659	18.3199	21.0971	20.8557	20.5694	20.1118	Q8BTU4;Q564E6;Q3TG93;P32067;A2AR07;Q9CYB9
Putative uncharacterized protein	Fbl		0.310505	0.747856	9	36.4	34.375	21.7574	22.4791	21.3407	21.3691	21.9522	22.1323	20.2723	19.2666	22.3312	22.2571	22.383	22.0056	Q3UJS2;P35550
Histone H1.4	Hist1h1e		0.278322	0.704115	9	32	21.977	25.2995	25.3074	24.2905	24.3557	27.0101	27.0973	23.5209	23.6787	26.7599	26.7597	24.766	24.8386	P43274
60S ribosomal protein L6	Rpl6;Gm5428		1.59199	1.78135	9	32.1	33.509	24.3556	24.3961	23.3129	23.4087	23.3124	23.2285	23.9521	23.8635	25.1599	25.1102	24.4705	24.4558	Q3UCH0;P47911;Q3UFI4;E9PUX4
Glutamate decarboxylase	Gad1		1.95656	10.0886	9	20.9	66.648	14.7023	18.4587	20.2604	20.2435	18.5564	17.2349	21.8677	21.5473	21.569	21.5917	21.2512	21.6373	Q548L6;P48318
Putative uncharacterized protein	Fmod		0.692017	0.280328	9	34.8	43.053	20.7158	21.4214	20.0461	19.2158	24.4276	24.4047	16.8034	16.9855	22.4416	21.9511	20.8319	20.209	Q8BNU3;Q543D2;P50608;Q7TPZ1
Ubiquitin carboxyl-terminal hydrolase 10	Usp10		2.08644	0.520931	9	15.4	87.021	19.5239	19.3017	19.4646	19.665	20.3664	20.0966	19.2599	19.5644	18.8117	18.1078	18.7211	18.3083	P52479
Putative uncharacterized protein	Cdh5		0.772583	0.438368	9	14.4	87.942	18.863	18.7774	18.3114	17.5787	21.2507	21.0428	17.9199	16.9855	19.6852	19.6965	17.1274	17.2708	Q3TJ23;P55284
MCG10205	Rps13		0.202263	0.931533	9	54.3	17.222	26.6532	26.7239	26.0707	26.134	26.2928	26.262	25.8772	25.7971	26.7326	26.7521	26.3165	26.047	Q5BLJ7;P62301;Q921R2
Rpl23a protein (Fragment)	Rpl23a		2.09332	1.57805	9	45.6	16.94	25.6515	25.6725	25.3742	25.4565	25.0471	25.1173	25.7781	25.7405	26.5224	26.5715	25.8879	25.7677	Q91YK6;Q4V9X9;Q5M9M5;P62751
ATPase, Na+/K+ transporting, beta 3 polypeptide	Atp1b3		0.741669	2.6291	9	32.7	31.775	16.7487	19.1319	20.8429	21.2546	22.4905	22.3185	21.5235	21.5568	21.4977	22.0197	22.0542	22.5027	Q544Q7;P97370;Q1WWL1;Q3U9D4
Annexin	Anxa7		0.50262	1.59475	9	22.7	49.909	17.799	18.5023	19.9189	19.0101	21.405	20.812	20.6418	20.7644	19.5787	19.3374	20.6751	20.4901	Q922A2;Q8BP75;Q3TJ49;Q07076;Q3UYL7;Q8CCV9
Succinate dehydrogenase [ubiquinone] iron-sulfur subunit, mitochondrial (Fragment)	Sdhb		1.81102	2.29124	9	42.7	27.208	21.4834	21.2487	20.7401	20.4748	19.4778	20.3703	22.4897	22.7186	21.385	20.7877	21.7931	21.7977	Q0QEZ4;Q9CQA3;Q3TE45;Q9Z1Z5
Staphylococcal nuclease domain-containing protein 1	Snd1		1.17269	0.425	9	13.1	102.09	15.8287	17.0402	17.8542	17.3921	18.5674	19.2133	16.9063	16.0729	15.3575	15.9403	16.4727	17.7394	Q78PY7;Q3UZI3;Q3TW51;Q3TRW3;Q3TJ56
Redox-regulatory protein FAM213A	Fam213a		0.215903	1.2316	9	39	24.394	18.7127	18.255	19.7562	19.8498	21.7015	20.9055	20.4737	20.665	19.6403	19.8155	20.4686	19.9208	Q9CYH2;Q3U125;D3YYG8;D3Z398;D3Z252
Vigilin	Hdlbp		0.668775	1.89438	9	10.2	141.74	15.7688	15.689	18.7561	17.7113	18.8343	19.0586	18.6444	18.8044	18.9263	19.0335	17.7293	18.2105	Q8VDJ3;Q3V1M8;Q3U4Z7;Q8BX68;A0A087WP83
Putative uncharacterized protein	Rbm14		0.394514	1.32575	9	19.5	66.125	21.5298	21.1484	21.1849	21.1865	20.4067	20.0627	20.5441	19.6843	21.8904	22.0409	21.8345	21.9658	Q3U6A2;Q8C2Q3;E9QL13
Heterogeneous nuclear ribonucleoproteins C1/C2	Hnrnpc		0.0478019	0.964332	9	26.5	34.384	22.1831	22.2009	21.7174	21.9841	23.0624	22.9955	21.4177	21.4783	23.1842	23.1374	22.5194	22.092	Q9Z204;Q3U6P5
Hnrpr protein (Fragment)	Hnrnpr		0.251328	0.801694	9	15.5	67.186	20.5566	20.8227	19.4988	20.5987	20.5709	21.1267	18.9706	18.8919	21.6181	21.3419	19.9513	20.4874	Q99KG1;Q3UZI0;Q3UKV5;Q8VHM5;Q3UMT8;Q3U8W9;Q9CT37;F7B5B5;A2AW41
Alcohol dehydrogenase [NADP(+)]	Akr1a1		0.571054	1.68859	9	32.3	36.586	19.1999	19.333	19.3249	19.5851	18.2427	16.2487	20.3301	20.5563	19.2768	18.4608	18.3033	19.5421	Q9JII6;Q540D7;Q3UJW9;Q80XJ7
Interleukin enhancer-binding factor 3	Ilf3		0.427234	0.82087	9	15.5	76.347	20.3946	21.0027	20.2067	20.3094	20.6075	20.7181	19.9007	19.7247	21.148	20.9624	20.2807	19.5138	Q45VK5;Q45VK6;Q9Z1X4;Q3UD30
Protein kinase C and casein kinase substrate in neurons protein 1	Pacsin1		1.11114	1.5133	9	29.7	50.575	21.1782	21.5262	21.6004	21.6043	20.8555	20.9971	22.7057	22.693	21.6009	21.6201	21.4015	21.3266	Q61644;Q543Y7;Q3TYF2
Phosphoglucomutase-1	Pgm1;Pgm2		0.861778	1.67668	9	18.3	61.417	19.1182	19.0265	19.2112	19.2403	18.2182	18.0817	20.7	20.8	18.8785	19.2928	18.4518	19.2466	Q9D0F9;Q5RJV4;Q7TNU0;Q66JR7;Q3U6X6;A2CEK3
MCG140959, isoform CRA_a	Myl6		0.643168	1.64748	9	66.2	16.961	23.2574	23.3195	22.4149	22.3194	24.9288	24.9621	23.4575	23.3997	24.9018	24.8514	24.6086	24.3046	Q642K0;Q60605;Q3TIG9
RNA-binding protein Musashi homolog 1	Msi1		1.25904	0.659279	9	34.8	39.119	20.9148	20.935	21.1373	20.4444	21.5354	21.364	21.3196	20.414	20.3096	20.724	19.6662	20.2913	Q61474;F8WJA5
Pseudopodium-enriched atypical kinase 1	Peak1		1.08534	2.18813	9	6.3	191.09	15.7688	15.689	16.1817	16.1763	14.4842	14.9622	16.0335	16.7765	16.806	14.7222	18.241	17.4612	Q69Z38;A0A087WQ01
Leucine-rich PPR motif-containing protein, mitochondrial	Lrpprc		0.141856	1.18079	9	7.7	156.61	14.8156	13.9037	14.0439	15.1238	16.7374	16.123	16.0509	16.8939	14.0791	15.6275	13.9884	15.5461	Q6PB66
60S ribosomal protein L17	Rpl17		0.991667	1.27119	9	43.5	21.423	25.5579	25.596	25.0204	25.1528	25.3576	25.3727	25.2534	25.4222	26.2158	26.1549	25.5509	25.5372	Q9CPR4;Q6ZWZ7;Q6PHZ1;Q505B1;Q80V08
Synaptic vesicle glycoprotein 2B	Sv2b		1.81531	3.07869	9	15.5	77.456	18.9647	19.9115	19.9861	19.855	17.704	17.653	21.5845	21.4745	19.9269	20.4389	20.4821	19.9013	Q8BG39
Cytosolic 10-formyltetrahydrofolate dehydrogenase	Aldh1l1		1.26298	2.24002	9	11.9	98.708	15.7085	15.4362	16.5722	17.8244	17.5326	17.8805	17.7875	18.9878	17.4449	17.1125	18.3424	18.2602	Q8R0Y6;Q8CIF2
von Willebrand factor A domain-containing protein 1	Vwa1		1.0467	0.225174	9	42.7	44.708	20.1163	18.629	20.0329	20.0131	22.7036	22.4576	16.8034	16.9855	21.4596	21.4003	17.1274	17.2708	Q8R2Z5
Protein FAM69B	Fam69b		0.789761	0.682287	9	23.9	48.791	21.3355	21.2782	21.2399	21.3326	19.8774	19.9296	20.7425	20.6136	20.6238	20.1956	20.1709	19.3376	Q99ML4
28S ribosomal protein S22, mitochondrial	Mrps22		1.65784	1.51201	9	32.9	41.192	21.5852	21.5628	20.8637	21.1693	20.6939	20.5205	21.4325	21.5141	21.4981	21.5775	22.0222	21.9297	Q9CXW2
Mitochondrial glutamate carrier 2	Slc25a18		0.970327	1.42124	9	37.8	34.166	21.3264	21.21	20.9972	20.4804	20.8559	20.8047	20.6896	20.6567	21.8849	21.852	21.8551	21.7792	Q9DB41
Potassium voltage-gated channel subfamily D member 2	Kcnd2		0.761377	1.43456	9	16.8	70.576	21.4659	21.931	21.8275	21.8514	20.1187	20.4174	21.777	21.8686	21.9434	21.5594	21.9458	21.6413	Q9Z0V2
Methyl-CpG-binding protein 2	Mecp2		0.475098	2.06701	9	24	52.307	18.6886	19.9929	16.7715	17.411	20.8366	20.5089	16.8034	19.4393	21.7204	21.8728	20.8951	19.7637	Q9Z2D6
Histone H2B (Fragment)	Hist1h2bj;Hist1h2bp;Hist1h2bc;Hist2h2bb;Hist1h2bh;Hist1h2bb;Hist1h2bm;Hist1h2bf;Hist1h2bk;Gm13646;Hist1h2ba		0.0433208	0.951656	10	58.5	13.579	27.9224	28.0186	27.1359	27.1469	29.0418	29.0702	26.7911	26.7382	29.2293	29.3864	27.8807	27.8814	A0JLV3;Q8CGP2;Q6ZWY9;Q64525;Q64478;Q64475;P10854;P10853;B2RTK3;Q8CGP1;B2RVD5;Q8CBB6;Q921L4;Q8VEE3;G3X9D5;P70696;A0JNS9
Formin-like protein 2	Fmnl2		2.36879	4.83339	10	11.7	117.95	18.0245	15.1644	17.1434	18.2002	17.5946	16.1603	19.2822	19.2826	19.0758	18.9103	19.7886	19.5859	E9PXE6;F8VPR2;A2APV2;F6XR20
Apoptosis-inducing factor 1, mitochondrial	Aifm1		1.64434	4.50205	10	25.2	66.113	18.2714	19.0163	19.5211	19.0712	16.2465	15.5495	19.8434	20.008	20.2772	20.4046	19.6849	20.4813	B1AU25;Q9Z0X1;Q1L6K5
Putative uncharacterized protein (Fragment)	Calr		0.289002	1.24834	10	43.5	42.195	19.9862	20.2246	20.1696	20.5012	21.99	21.8085	21.6026	21.8015	19.9519	21.6511	21.1407	20.4524	Q3UWP8;P14211;B2MWM9
Collagen alpha-2(IV) chain	Col4a2		1.31097	0.271632	10	9.5	167.32	19.2555	19.1942	19.248	19.2035	21.1341	21.106	16.8034	16.9855	20.2407	20.1521	16.7133	16.9648	P08122;B2RQQ8
Dhx36 protein	Dhx36		0.425327	0.80441	10	13.2	113.84	18.7361	18.7664	17.8044	17.3137	18.9597	18.9404	17.988	17.8706	18.5143	18.1447	18.6757	17.4435	B2RQS6;Q8VHK9;A0JLR3
Alkaline phosphatase	Alpl		0.364666	0.652327	10	26.1	57.483	18.5872	18.8905	18.8067	18.1374	21.0871	21.0112	18.4068	16.4166	20.2308	19.4718	18.9182	19.3779	Q9EQ79;Q8JZS4;P09242;B7XGA6;Q3TJD3;Q3TQ02;E9Q7P8
E3 ubiquitin-protein ligase	Wwp1		0.161062	0.732214	10	19.7	90.082	18.3006	18.2952	17.767	14.7218	20.1774	19.9031	16.6335	14.679	19.6507	19.111	18.6114	17.7814	Q05CE4;Q8BZZ3;B9EKB3;Q3UV52
Terminal uridylyltransferase 7	Zcchc6		0.200942	1.21998	10	9.1	167.15	16.1879	16.6505	15.7214	16.9621	14.2265	15.256	16.1732	14.7346	17.0148	15.629	15.6987	17.4753	E9PUA2;Q5BLK4
Diacylglycerol kinase	Dgkd		0.586522	1.70776	10	10.5	135.21	17.4194	17.6004	20.7561	18.6346	16.723	18.1247	18.1643	18.8479	18.9815	18.6896	19.1539	20.0536	E9PUQ8;Q6A0B7
Rho GTPase-activating protein 26	Arhgap26		1.54165	1.99301	10	17.3	85.951	17.5822	17.5256	18.4659	16.8071	18.3317	18.3223	19.2969	19.179	18.9461	19.5034	17.5957	18.4834	E9QAQ3;Q6ZQ82;B9EJ96;F6XTB7;Q8BIY6
Protein Zc3h7b	Zc3h7b		0.836805	1.96135	10	11.7	110.29	17.2724	16.0796	19.0243	18.6684	16.6672	17.2537	19.0088	18.4765	19.2711	19.3502	16.8045	17.8856	F8VPP8;Q3UGE6;Q3TZP6;Q6ZPZ8
Copa protein (Fragment)	Copa		1.96748	2.62248	10	10.3	127.23	15.4538	15.4856	15.7164	17.1646	17.1677	17.1554	18.0044	17.2408	17.3256	17.5552	17.6387	18.7247	Q63ZW9;Q8CIE6;Q8BTF0;F8WHL2;Q99JW9;Q8R393
Eukaryotic translation initiation factor 3 subunit D	Eif3d		0.317388	1.22694	10	23.7	63.988	20.4417	20.6908	20.2583	19.6226	20.5139	20.1859	20.6991	18.8671	21.3172	20.9982	21.1526	20.4496	O70194
Non-specific protein-tyrosine kinase	Src		2.04686	3.29023	10	23.2	59.89	20.2472	19.6777	19.5162	19.9616	17.7113	18.0993	21.0927	20.7189	21.3221	20.923	20.7879	20.6777	Q80XU2;P05480;Q3UKD6
Malate dehydrogenase, cytoplasmic	Mdh1		2.12677	1.65476	10	35.9	36.511	24.6975	24.5075	24.5805	24.6356	24.8706	25.0998	25.9377	26.0627	25.1103	25.1738	25.3928	25.074	P14152
Putative uncharacterized protein	Rpl3		2.17518	1.73271	10	32.8	46.079	24.5627	24.4902	23.7438	23.8487	24.6066	24.7496	24.6416	24.7027	25.5162	25.4737	25.1827	25.243	Q3UB90;Q3UB67;Q3UB15;Q3U9L3;Q3T9U9;P27659
Peroxiredoxin-1	Prdx1		1.80688	1.47497	10	54.8	22.176	22.8598	22.7993	22.7642	22.7287	23.3459	23.295	24.0879	23.8475	23.5205	23.2759	23.2944	23.1307	P35700;B1AXW5;B1AXW6;Q3U9J9
MCG130610	Rab7;Rab7a		1.65126	2.07857	10	61.4	23.489	22.0212	22.217	22.0623	22.0896	20.9068	20.2708	22.8364	23.194	22.3328	22.5306	22.469	22.5385	Q4FJQ0;P51150
MCG10266, isoform CRA_a	Rpl9		2.00582	2.27408	10	64.6	21.881	25.7718	25.8633	24.8211	24.7601	24.3917	24.4232	25.4035	25.3724	26.7573	26.7559	26.4212	26.4325	Q5EBQ6;P51410;Q5M9J5;D3Z629
Putative uncharacterized protein	Hsd17b4		0.854219	1.81291	10	18.8	79.423	18.3174	18.6229	17.0246	18.2276	18.8712	17.6612	20.4665	19.67	18.6075	19.4386	18.2999	17.3921	Q3UHW2;Q3TT11;P51660
40S ribosomal protein S8	Rps8		1.58113	1.44635	10	54.8	24.205	25.0155	25.0554	24.8823	24.9445	24.6213	24.638	24.9648	24.9686	25.8973	25.9041	25.3309	25.2858	Q497E9;P62242;Q5M9L9;Q3UJU6;Q9CQW4;Q3UA25;Q9CRJ5
MCG13441	Rps27a;Ubc;Uba52;Gm1821;Kxd1;Ubb		1.66054	1.50704	10	62.2	17.951	26.2553	26.2759	25.7697	25.8693	26.7815	26.8292	26.7275	26.7091	27.2287	27.1951	26.7099	26.7611	Q642L7;P62983;A5JUZ1;A0A0A6YW67;E9Q9J0;Q66JP1;P62984;Q8C2K3;E9Q4P0;E9Q5F6;Q922B0;E9QNP0;Q5SX22;Q3TH47;Q78XY9;Q6NZC5;P0CG49;Q8R0Z9;Q922Z8;Q8VC46;P0CG50;B0LAC2
ELAV-like protein	Elavl1		1.175	0.703041	10	40.8	36.153	23.8147	23.7383	23.9663	24.0263	24.2712	24.3974	23.3372	23.3624	24.0743	24.2603	23.1614	22.9686	Q8BW03;Q8BM84;Q3UFF9;P70372;Q8BTQ1;Q8BVF8;Q3TT05
RIKEN cDNA E430034L04, isoform CRA_b	G3bp2		1.66159	0.728144	10	28.2	54.087	22.9237	23.0881	23.0008	22.9534	23.613	23.6665	22.4999	23.0072	22.6403	22.9971	22.6682	22.6865	Q3U541;P97379;Q3U6B1;Q3U931;Q542W3
Putative uncharacterized protein	Cpe		0.211031	0.907475	10	28.2	53.255	21.5176	21.469	22.2717	22.3668	21.7189	21.9373	22.34	22.2622	21.6337	20.9068	21.4302	21.8681	Q543R4;Q00493
Clusterin	Clu		2.05213	0.646316	10	27.2	51.655	20.7846	20.8192	21.1799	21.3031	21.626	21.2666	21.141	20.6992	20.4776	20.2567	20.4685	20.1583	Q549A5;Q06890;Q9JK98;E9Q9B8;E9PUU2;E9PXG5;E9Q8Y5
H/ACA ribonucleoprotein complex subunit 4	Dkc1		0.638392	0.47544	10	24.4	57.401	21.514	20.6374	19.2882	19.0594	19.7353	19.6309	15.8628	17.6405	20.3152	19.4545	19.9554	20.2007	Q9ESX5;Q3TM67;Q3TI79;Q499D4;B7ZCL7
tRNA-splicing ligase RtcB homolog	D10Wsu52e		0.170665	1.05783	10	22.6	55.249	20.7428	20.9319	20.6324	20.9003	20.284	20.3174	20.5661	20.9083	21.208	20.5503	20.1687	20.8938	Q99LF4;Q3TJ01
Heat shock protein 4	Hspa4		2.3718	1.73015	10	15.9	94.08	19.6485	19.6011	19.2715	19.5036	20.0055	19.1793	20.5687	20.9729	20.397	20.0488	19.7907	20.1769	Q99L75;Q61316;Q3U2G2;Q571M2;Q8C6R3
Dolichyl-diphosphooligosaccharide--protein glycosyltransferase subunit 1 (Fragment)	Rpn1		0.450234	1.8342	10	19.4	68.396	15.2564	16.2578	18.684	17.421	19.8948	20.2288	19.5365	19.3535	18.7347	17.2844	18.9484	19.1362	Q5RKP4;Q91YQ5;Q8BMR3;Q3U900
Putative uncharacterized protein	Afg3l2		0.779652	1.62525	10	15	88.748	17.1997	17.1137	17.1659	17.2072	17.1239	17.3879	19.228	18.8396	18.1882	16.3938	17.5285	17.2241	Q3UDQ7;Q8JZQ2;Q3U7C0
Putative uncharacterized protein	Gnb5		1.81876	3.76247	10	38.2	38.765	21.7107	21.9844	22.1023	22.1153	19.3292	19.6071	23.3507	23.3345	22.9089	22.9316	22.9864	22.8072	Q3V331;Q3UG14;P62881;Q9CU21
Deleted in autism protein 1 homolog			0.522	0.786782	10	29.5	49.462	20.6038	21.1554	20.6842	20.749	20.3849	19.9939	21.208	19.3757	20.3938	20.4136	19.6182	20.4861	Q3USZ8
ATP-binding cassette sub-family F member 2	Abcf2		2.131	3.40631	10	19.3	71.781	17.4363	17.0136	19.1461	18.8922	19.3548	19.4868	19.6435	19.6908	20.6926	20.4741	20.7792	20.6589	Q99LE6;Q3UVI9
Interleukin enhancer-binding factor 2	Ilf2		0.166626	1.08047	10	40.8	43.062	21.4759	21.8432	21.2758	21.406	22.0135	22.0742	20.9583	21.2755	22.0621	22.2846	21.9466	22.2314	Q9CXY6;Q3UXI9
Oxidation resistance protein 1	Oxr1		2.11231	3.12	10	16.9	95.911	17.2851	17.5704	16.505	17.2861	16.378	15.5461	19.4298	19.6367	17.4692	18.264	17.5573	18.0628	Q4KMM3;E9Q0A7
Transcription intermediary factor 1-beta	Trim28		1.40897	0.649432	10	18.5	88.846	20.7006	20.8305	20.7563	20.8846	20.8996	20.5589	19.3687	19.5357	20.54	20.6313	20.3121	20.5061	Q62318;Q5EBP9;Q3UDN8
Intercellular adhesion molecule 5	Icam5		1.15597	1.96205	10	13.4	96.944	18.9858	19.9398	19.3621	19.6127	17.4615	17.873	20.4197	20.5649	19.7995	19.1931	19.3984	19.6935	Q60625
DnaJ homolog subfamily C member 16	Dnajc16		0.264065	1.46753	10	19.3	89.135	19.5092	19.1836	18.477	19.0136	15.2623	15.5461	17.4206	17.5957	18.1242	18.063	19.5511	19.5575	Q80TN4
Erlin-2	Erlin2		0.938083	1.4295	10	43.8	37.872	21.1918	20.7849	20.9063	20.9788	21.7488	21.7196	20.998	21.0618	21.9299	21.7782	22.3995	22.2558	Q8BFZ9
28S ribosomal protein S27, mitochondrial	Mrps27		0.120107	1.06396	10	29.6	47.778	20.3676	20.5857	19.7206	20.2385	21.1028	20.7915	20.1193	20.2231	20.2632	20.4125	20.9237	21.4016	Q8BK72;Q80ZI4
Complement C1q tumor necrosis factor-related protein 4	C1qtnf4		0.568098	0.845005	10	36.8	35.057	23.0566	23.0309	22.9725	22.9184	22.3611	22.3549	22.165	22.7128	22.9323	22.9901	22.1423	22.294	Q8R066
AP-3 complex subunit mu-2	Ap3m2		1.07331	1.4019	10	31.1	46.916	20.6823	20.36	20.7452	20.531	19.7308	19.959	21.5806	21.0982	20.4849	20.9103	20.3325	20.5261	Q8R2R9;Q3TRH5
NAD-dependent protein deacetylase sirtuin-2	Sirt2		2.38376	2.4162	10	33.7	43.256	21.1968	21.2615	21.065	21.1163	20.2767	20.6686	22.8784	22.8533	21.1635	21.6656	22.4681	22.1925	Q8VDQ8;Q3UJK6
Eukaryotic initiation factor 4A-III	Eif4a3;Gm8994		0.888624	0.632447	10	24.6	46.839	20.0775	20.5861	21.1815	21.1452	21.0451	20.9363	19.8461	19.5032	21.2915	21.0544	19.1716	20.139	Q91VC3;A2AFK7;E9PV04
Adenylate kinase isoenzyme 5	Ak5		2.29067	4.35919	10	23.7	63.322	18.1808	19.3376	21.0112	20.8329	20.9566	20.5307	22.0757	21.7566	22.6812	22.3185	22.3885	22.3736	Q920P5
Reticulon-4	Rtn4		1.94421	1.97979	10	13.3	126.61	20.3198	19.7343	21.2615	21.3681	21.1451	21.0388	22.2073	22.145	21.7899	21.5547	21.5646	21.5183	Q99P72;Q8BH78;Q8K3G7;Q8BHF5
Arginine--tRNA ligase, cytoplasmic	Rars		0.253078	0.787818	10	18.8	75.673	17.2702	16.5163	17.7078	17.7164	19.5915	19.7852	17.6982	17.396	17.6633	18.3597	17.4437	17.9621	Q9D0I9;Q3UAZ3;Q3TVC5
Acylglycerol kinase, mitochondrial	Agk		0.83889	2.11092	10	32.1	46.975	18.6535	18.8144	18.4256	19.6306	18.2844	18.7697	21.112	20.7919	17.3443	18.6985	20.2089	20.8897	Q9ESW4
Casein kinase I isoform epsilon	Csnk1e		2.35305	1.60249	10	30.8	47.321	20.3934	20.2494	20.8298	20.8766	20.2058	20.2867	20.9369	20.9238	20.7073	21.3812	21.5413	21.433	Q9JMK2;Q3TYE1;Q9QUI3
Interferon-inducible double-stranded RNA-dependent protein kinase activator A	Prkra		0.0349685	1.00786	10	39	34.371	24.3997	24.3645	23.9286	23.9713	23.8375	23.9413	24.0316	23.9248	24.2171	24.2581	24.0839	23.9952	Q9WTX2
CAP-Gly domain-containing linker protein 2	Clip2		1.47293	1.87919	10	12.4	115.91	16.967	16.3527	17.2099	17.029	18.0178	18.4761	17.7519	18.1504	18.4599	18.0529	18.6549	18.4432	Q9Z0H8;Q6A090
CUGBP Elav-like family member 2	Celf2		0.67729	0.7343	10	22.9	49.977	21.424	21.4908	22.4715	21.854	22.1463	22.0458	21.8093	22.172	21.8485	21.6912	20.3384	20.8995	S4R1S7;S4R2U7;E9QA47;Q9Z0H4;S4R2L5;A3KGT0;S4R2J2
Hnrpa3 protein	Hnrnpa3		0.510252	0.433954	11	44	34.376	22.3037	22.1425	21.8704	21.8961	23.8318	24.12	21.6154	16.6936	23.318	23.4369	21.6476	22.2267	Q6P6I7;A2AL12;Q8BG05;Q5FB19;Q3UZG3;Q5U3M2;Q58E39
Calcium-transporting ATPase	Atp2b3		1.62094	4.34082	11	14.5	125.71	18.5053	18.5947	18.3711	18.5161	15.2623	15.5461	20.6932	20.9343	19.1328	19.1593	19.1366	18.4472	Q8C048;A2ALL9;Q0VF55;Q0VF54
Beta-globin	Hbb-b1;Hbbt1		0.370353	1.59361	11	80.3	15.748	23.1824	23.1712	25.2813	25.2811	27.1401	27.1794	25.3343	25.116	26.8581	26.8837	25.571	25.5062	A8DUK4;A8DUK2;D4N6R6;A8DUK7;P02088;D4N6V9;D0U270;D0U269;A8DUP7;A8DUK0;A8DUP0;A8DUQ5;A8DUQ1;A8DUN2;A8DUL2;A8DUL0;B1Q450;A8DUL5;D4N6U4;A8DUM2;A8DUP3;E9Q223;A8DUP5;A8DUL7
Zinc finger RNA binding protein	Zfr		0.0796611	0.937488	11	14.2	114.45	19.6429	19.2114	19.4786	19.6272	17.474	18.2507	19.2515	18.6682	19.7476	18.7528	18.3542	18.3519	B2RUG7;O88532
Membrane protein, palmitoylated 6 (MAGUK p55 subfamily member 6)	Mpp6		0.778247	1.36788	11	22.6	60.924	19.193	19.1739	19.2984	19.6385	20.6165	20.5323	20.0874	19.8474	20.3807	20.4938	20.0715	20.2835	B9EHZ5;Q9JLB0;Q3UN60
Pitpnm2 protein	Pitpnm2		0.220263	0.835276	11	12.1	122.59	17.5879	18.1532	18.9534	19.499	18.1356	18.0578	19.3086	17.6314	19.1181	18.0459	17.963	16.7618	Q6NS55;E9PYJ7;Q6ZPQ6;Q3UHB3
3-phosphoinositide-dependent protein kinase 1	Pdpk1		0.390198	0.565796	11	27.2	59.327	17.2942	18.9644	18.4807	17.7363	21.332	21.2754	18.8614	16.9855	20.0278	20.1874	16.8201	17.2708	Q3TRL2;Q8K3L3;F2Z3X6;Q810Z4;Q9Z2A0;Q3UGN6;Q3UEW8;F2Z400;Q3UHZ0;F2Z3Z9
Igh protein	Igh		0.231905	0.654275	11	34.5	51.975	22.0407	21.8283	23.9262	23.9437	22.0267	22.11	23.1914	23.1699	23.995	23.9657	18.8856	18.9957	I6L985
Putative uncharacterized protein	Capn2		0.110296	1.36319	11	18.7	79.873	14.1143	13.9839	15.8169	17.6331	20.463	21.1636	14.2672	16.5787	19.7681	17.2013	19.0936	18.9479	Q3U8S5;Q3U3A8;O08529;Q8R486;Q8BPV9
Coronin	Coro1a		2.39221	1.99131	11	32.1	50.959	21.0893	20.3042	21.0354	21.3558	20.2102	20.4605	22.2545	22.1742	21.5368	21.1035	21.9033	21.4453	Q3U232;Q3U1N0;O89053;Q3T9L1;Q3U9K3;G3UYK8
Albumin 1	Alb		0.700901	0.572537	11	23.4	68.692	18.1325	18.1173	19.5929	19.6115	20.2198	20.2072	19.4737	19.8267	17.1923	17.4043	18.6546	18.5023	Q546G4;P07724
Glutathione S-transferase Mu 1	Gstm1		0.796921	1.71105	11	55	25.97	21.7769	21.9171	22.4738	22.5793	24.3854	24.2317	23.5602	23.6339	23.4773	23.3875	24.0146	23.9399	P10649;A2AE89;F6WHQ7
Putative uncharacterized protein	Prkar1b		1.76337	1.93389	11	34.9	43.225	20.7329	20.9491	22.076	21.7149	20.9889	20.974	22.8648	22.318	21.2994	21.6965	22.1421	22.8241	Q3TY04;P12849;D3Z0V6;Q921L9
Triosephosphate isomerase	Tpi1		2.31287	2.1255	11	46.2	32.191	23.0234	23.0042	23.377	23.0844	21.8116	22.2987	24.5228	24.1573	23.7701	23.4057	23.69	23.5802	P17751;H7BXC3
Aldehyde dehydrogenase 2, mitochondrial, isoform CRA_b	Aldh2		0.206159	1.17805	11	28.1	56.537	19.2012	20.2692	20.3104	20.0057	20.1055	20.2415	21.7126	21.1517	20.4181	19.6499	18.9285	19.6912	Q544B1;Q3UJW1;Q3U9J7;Q3U6I3;Q3TVM2;P47738
MCG13589	Rpl5		1.32259	1.33334	11	38.7	34.4	26.2751	26.3079	25.7042	25.8303	25.7587	25.8779	26.0298	26.1845	26.8651	26.7887	26.1453	26.2309	Q58EU6;Q3U850;P47962;Q3TKR5;Q3THE1;D3YYV8
RAB2, member RAS oncogene family	Rab2a;Rab2b		2.41217	2.23477	11	59.4	23.547	22.1206	22.0869	21.725	22.05	21.0495	20.8517	23.2287	23.4795	22.6757	22.1293	22.9444	22.3868	Q0PD65;P53994;Q8BXY4;Q6PDZ3;Q3TEG7;Q0PD64;P59279
Isocitrate dehydrogenase [NADP], mitochondrial	Idh2		0.895698	1.83645	11	26.3	50.906	19.4053	19.4962	18.9267	18.8952	18.2394	17.8662	20.79	21.26	18.9612	18.705	19.5355	18.8387	P54071
Putative uncharacterized protein	Ruvbl1		0.568425	1.37165	11	34.6	50.213	19.8184	19.3588	19.3597	19.7356	21.0637	21.2024	20.1186	20.0019	21.1632	20.5836	20.5602	20.8465	Q3UJN2;Q3U1C2;P60122
Syntaxin-1B	Stx1b		1.55645	1.84235	11	39.6	33.244	23.4139	23.3159	23.5847	23.585	22.9328	22.8709	25.0026	25.0571	23.9506	24.0194	23.5915	23.3713	P61264
Voltage-gated potassium channel subunit beta-2	Kcnab2		2.20893	1.6966	11	48.2	41.021	20.5184	20.4365	20.0234	19.4376	20.2872	19.8272	20.7952	20.8293	21.3427	20.7318	21.0891	20.3182	P62482;Q3U0B0;Q3UPV6;E0CXZ9;Q3U7L1
Putative uncharacterized protein	C1qa		0.362986	1.19308	11	44.9	26.046	25.3267	25.2788	25.9695	25.9726	26.4397	25.9525	26.2313	26.2166	26.698	26.6653	25.4252	25.2317	Q3UBX7;Q3TXB1;P98086
Putative gag-pol protein	ENSMUSG00000073624;BC094435		1.40742	0.241255	11	13.5	119.73	18.6893	18.2119	16.3245	17.8311	16.5381	17.8976	16.8034	16.9855	17.3256	15.1009	13.9408	13.0281	Q1W5W7;Q8C2B1;Q0VGN5;Q7TQ37
Mitofusin-2	Mfn2		1.50836	2.36099	11	18.4	86.187	16.3411	17.6139	18.5406	18.1877	19.1866	18.7273	19.2892	18.9089	20.2108	19.0257	19.8195	18.7795	Q80U63;Q3UGM1;Q3TEX7
Stress-induced-phosphoprotein 1	Stip1		1.03674	1.73757	11	25.8	62.581	19.6698	18.4178	19.2105	19.313	18.859	18.2007	20.9284	20.767	19.3608	19.0695	19.1568	19.1707	Q60864;Q3THQ5
Guanine deaminase	Gda		0.995985	1.5373	11	28.4	51.012	20.6216	20.3847	20.0637	20.2388	19.8275	18.9905	21.5121	21.0269	20.6848	19.7118	20.6167	20.297	Q9R111;Q71RH6;Q71RH5;Q548F2;Q3U0C4;Q69ZN0;Q6DFY1;D3YU09;Q8BRJ7
Sorting nexin-2	Snx2		0.015761	0.9708	11	29.1	58.47	15.7688	17.167	17.3078	18.5977	20.5443	20.9099	18.311	16.795	18.5093	17.6555	19.2855	19.4826	Q9CWK8;Q91VZ1;Q3U5L3
Probable ATP-dependent RNA helicase DDX17	Ddx17		0.358679	0.770718	11	20.6	72.399	19.5449	19.9186	19.71	20.3803	19.5622	19.6466	18.4346	17.8329	20.3044	19.9703	19.5326	20.4335	Q501J6;Q3U741;Q3TU25
Putative uncharacterized protein (Fragment)	Nop56		0.0605366	1.07429	11	25.6	58.175	21.6154	21.6166	20.3815	20.2989	20.3688	20.2188	18.8492	19.542	22.0097	21.9851	21.4043	21.33	Q3USZ5;Q9D6Z1;Q3UJZ7;F7CHQ7
Putative uncharacterized protein	Tardbp		0.0127575	1.00829	11	51.8	33.634	21.0567	21.1883	21.5314	21.6499	22.1407	21.9451	21.3406	20.5469	22.24	22.3535	21.4975	21.6052	Q8BUM1;Q921F2;Q544R5;A0A087WRZ5;Q8R0B4;Q8BLD4;Q6VYI5;Q6VYI4;A0A087WR97;Q05C33;C9DT14;D2KPZ5;A0A087WQA5
Voltage-dependent anion channel 3	Vdac3		2.259	2.1382	11	42.6	30.884	24.4767	24.4864	23.9591	23.8259	23.0846	23.1254	25.2434	25.2376	24.5323	24.5251	25.0307	24.9673	Q5EBQ0;Q60931;Q3TX38;Q3TTN3;J3QMG3
Caprin-1	Caprin1		2.07702	0.605369	11	24.5	78.168	22.3661	22.4461	22.7342	22.7315	23.3763	23.3127	22.0951	22.2038	22.0753	22.1117	22.1483	21.9879	Q60865;Q3UFZ6
Mitochondrial fission factor	Mff		1.02287	3.62669	11	57.7	32.931	16.879	16.2648	20.7763	20.6715	21.0114	20.8792	21.3714	21.3524	21.0629	21.4121	21.5216	20.9137	Q6PCP5;E0CYB9;E0CYI3;F7BC60;F7CTF8
Acyl-CoA dehydrogenase family member 11	Acad11		0.377028	0.535724	11	17.8	87.365	17.5684	17.6874	14.0289	15.5157	20.1037	19.9166	16.8034	16.9855	17.3256	16.3109	17.1274	14.8653	Q80XL6;D3YTQ5
Programmed cell death 6-interacting protein	Pdcd6ip		0.3457	1.43648	11	16.3	96.023	16.8429	17.7061	17.7594	16.984	20.1349	20.2729	19.1086	19.1097	18.0976	18.8653	18.9964	18.6578	Q9WU78;Q80Y09;Q6ZPS9
ATP-binding cassette sub-family F member 3	Abcf3		1.84952	5.64565	11	21.7	79.864	15.3784	15.689	18.7093	19.0349	18.851	18.7398	18.8514	19.5149	20.6182	20.9387	20.5272	20.9348	Q8K268
Long-chain fatty acid transport protein 4	Slc27a4		0.236849	1.19431	11	21.3	72.318	18.3215	16.9881	18.7709	18.3897	16.6309	17.6259	18.5953	18.9645	17.5215	17.8308	18.238	17.114	Q91VE0;Q9CV67
Electron transfer flavoprotein subunit alpha, mitochondrial	Etfa		1.53182	1.91194	11	53.2	35.009	20.0243	19.8379	20.3991	20.5894	21.6806	21.5244	21.8972	21.8941	21.4713	21.4308	21.5004	21.4721	Q99LC5
Alpha-soluble NSF attachment protein	Napa		1.46895	1.88128	11	50.8	33.189	19.7983	20.8726	20.8071	21.0783	20.2449	20.7862	22.3682	22.5557	21.1299	20.9174	21.1128	20.9735	Q9DB05;Q9CXX1
EH domain-containing protein 3	Ehd3		0.628324	1.38465	11	23	60.82	19.9385	20.0155	20.1925	20.3747	20.7492	21.3064	21.0611	21.2604	21.2085	19.4076	21.0718	21.3846	Q9QXY6;Q8R0V6
GTP:AMP phosphotransferase AK3, mitochondrial	Ak3		0.374934	1.70716	11	58.1	25.426	19.3641	17.8208	20.0446	18.21	22.3099	22.8107	19.5861	20.8445	21.8224	21.0222	20.9795	20.935	Q9WTP7;Q9D8W6
Kelch-like ECH-associated protein 1	Keap1		1.3492	0.648397	11	19.6	69.552	20.7933	20.9321	20.9896	20.6785	20.4148	20.3812	20.5649	20.2173	20.6183	19.2159	19.534	20.2888	Q9Z2X8;Q05DM3;Q3UWI4
Protein Ighg2b (Fragment)	Ighg		0.133333	1.19281	12	49.1	36.568	24.4262	24.3848	25.502	25.5727	25.7265	25.8509	26.1386	26.161	26.8771	26.9256	23.7804	23.1065	A0A075B5P3;Q569X1
Polyadenylate-binding protein	Pabpc4;Gm10110		0.561336	0.814116	12	20.3	67.852	21.2567	21.2284	21.2607	21.2078	21.0445	20.9919	21.2454	21.2914	21.4579	20.9255	20.1504	20.1394	Q91YZ8;D3Z5M2;A3KFU5;A3KFU8;Q99LF8;Q6PHQ9;Q3UX16
MKIAA0203 protein (Fragment)	Rb1cc1		0.13731	1.19553	12	10.6	168.87	14.8265	15.689	15.7842	16.1763	17.6053	17.8485	13.9968	16.7455	16.6973	17.5394	17.5743	16.9223	Q8CHH8;F7CC56;Q9ESK9;B2RX00;E9PX56;Q6NZG0
Serine/threonine-protein kinase MARK1	Mark1		1.65832	1.62713	12	20.3	88.334	20.554	20.3662	20.473	20.4325	20.6586	20.5268	20.4852	20.9458	21.5176	20.8093	21.7778	21.6893	Q8VHJ5;Q14DQ3;C9K101
Dihydropyrimidinase-related protein 3	Dpysl3		0.234158	1.18554	12	33.3	61.779	21.3927	21.5535	21.2715	21.2824	20.9192	21.1959	21.1583	21.7654	20.335	20.5374	22.6418	22.6506	Q3TT92;Q62188;E9PWE8;Q3TAS8;D3YUS0
Thioredoxin domain-containing protein 5	Txndc5		0.832374	0.303274	12	44.8	38.532	19.5574	19.6346	16.7542	18.2478	22.1094	21.734	16.1517	15.4551	18.4632	19.5872	19.4544	18.5979	E9PXX7;Q91W90;Q3TEE8;Q3UBW8;Q3UWX1
Protein Gm20425	Gm20425;Tf		0.541211	2.07258	12	17.7	107.8	15.4902	15.6282	15.1246	14.4964	17.6724	18.7178	16.4911	16.8774	18.9179	18.7925	17.7167	14.6425	E9Q035;Q921I1
Fragile X mental retardation protein FMRP	Fmr1		0.789588	1.25305	12	22.2	66.269	22.3714	22.4528	21.9058	22.0173	21.5358	21.2986	22.0712	22.0812	22.473	22.6185	22.2713	22.0191	Q547R0;E9QAT0;Q6AXB7;P35922;E9QAS8;Q8BPK8;Q8BPN5
Heterogeneous nuclear ribonucleoprotein L	Hnrnpl		0.0205294	0.989921	12	43	50.564	22.3401	22.4632	22.5904	22.649	22.8553	22.7963	22.0439	22.2834	23.2206	23.3894	22.4171	22.252	G3UY38;Q8R081;G5E924;Q3UMT7
L-lactate dehydrogenase	Ldha		2.15405	1.60991	12	38.9	36.498	23.2369	23.0064	23.3119	23.4029	23.7949	23.9098	24.5402	24.5708	23.7729	23.7554	24.1371	24.0082	Q564E2;Q3TI99;P06151;G5E8N5;Q3UDU4;Q3TCI7;Q99K20;Q3THB4;D3Z736;D3YZQ9
Transcriptional activator protein Pur-beta	Purb		0.824188	1.16373	12	59.6	33.901	26.2506	26.2926	26.0881	26.0565	25.6327	25.6315	26.0275	26.021	26.2266	26.2102	26.3886	26.3907	O35295
Heterogeneous nuclear ribonucleoprotein H1	Hnrnph1		0.594426	1.21969	12	37.2	49.199	22.573	22.5163	23.0597	22.7659	23.3905	23.4483	22.5574	23.0563	23.7843	23.4545	23.2244	23.3958	Q811L7;O35737;Q8C2Q7
Putative uncharacterized protein	Csnk2a2		0.225683	1.3037	12	46.9	41.215	20.5034	20.7362	20.6187	19.8912	23.0672	22.9459	20.334	20.436	22.5262	22.5476	22.2603	21.9542	Q545V8;O54833;Q8BPF9
Heterogeneous nuclear ribonucleoproteins A2/B1	Hnrnpa2b1		0.612475	0.661775	12	36.8	37.402	23.0543	23.1843	23.1433	22.871	24.2492	24.3999	22.3355	21.9677	24.1817	24.0444	22.3565	22.4426	O88569;B7ZP22
Peptidyl-prolyl cis-trans isomerase	Ppia		2.16155	1.95187	12	70.7	17.971	24.9501	24.93	24.9422	24.8844	24.0292	24.0422	26.137	26.3792	25.257	25.243	25.3032	25.2478	Q5SVY2;Q3UAJ1;Q3TE63;P17742;Q9CZK9
MCG23457	Rps11		0.696156	1.23536	12	55.1	18.431	26.052	26.1061	25.4416	25.5713	25.9888	26.0238	25.6282	25.7589	26.6672	26.7459	26.0967	26.1162	Q3UC02;P62281;Q9DB79;Q9D0P6
Heterogeneous nuclear ribonucleoprotein U-like protein 2	Hnrnpul2		0.557432	0.583505	12	18.4	84.939	20.4791	20.4624	20.659	20.4042	21.0222	21.1383	19.7943	17.1832	21.304	21.4982	19.839	19.8835	Q00PI9
Acetyl-CoA acetyltransferase, mitochondrial	Acat1		1.98867	1.94681	12	43.9	44.816	22.8918	22.9526	22.4298	22.3901	21.7226	21.6863	23.9354	23.8667	22.9424	22.6571	23.1988	23.2395	Q8QZT1;Q3TQP7
RuvB-like 2	Ruvbl2		1.33989	1.57427	12	33	51.112	19.8015	19.6776	19.5508	19.9978	20.535	20.3225	20.0628	19.7952	21.1486	21.1421	20.7723	20.8923	Q9WTM5;Q3UXP2;Q3TXT7
Myb-binding protein 1A	Mybbp1a		0.883934	0.631115	12	12.2	152.04	18.6655	18.6555	17.669	17.327	18.5665	18.3913	16.8034	16.9855	18.4748	18.6185	17.3478	17.0607	Q7TPV4;Q3U2W2;A0JLT5;Q3TLF6
Putative uncharacterized protein	2015-09-06		0.947344	1.63515	12	34	48.786	21.8767	21.8828	22.0581	22.2676	20.7705	20.3332	22.8365	23.0165	22.206	22.2521	21.5692	21.5651	Q3UUU4;Q9R1T4
ATP synthase F(0) complex subunit B1, mitochondrial	Atp5f1		2.11289	1.86483	12	50	28.948	22.7988	22.678	22.829	22.8716	22.7674	22.7433	24.2686	24.3419	23.5293	23.0611	23.5675	23.314	Q9CQQ7;Q5I0W0;Q3UF04;Q3TJD4
Src substrate cortactin	Cttn		1.62557	2.31447	12	27.7	61.249	20.9258	20.9138	20.7179	21.0945	22.6215	22.8007	22.0862	22.3641	22.9909	22.7454	23.0711	23.0805	Q60598;Q921L6;Q8BNA5
D-3-phosphoglycerate dehydrogenase	Phgdh		1.56385	1.67139	12	28.9	56.585	21.257	21.2893	21.9052	21.7448	22.5876	22.5991	22.7227	22.651	22.709	22.1536	22.9031	22.6901	Q61753
Synemin	Synm		1.60563	1.52692	12	8.3	173.21	18.6857	18.6252	18.3738	18.5002	19.5039	19.3532	19.3575	19.0269	19.7637	19.7175	19.402	19.4382	Q70IV5
Dipeptidyl aminopeptidase-like protein 6	Dpp6		0.717289	1.71973	12	17.6	91.213	19.9232	20.3641	19.8066	20.2221	17.9791	18.7044	21.2793	21.5845	19.6198	19.4534	19.2735	20.482	Q80VM5;Q5U4C2;Q9Z218;E9PWX1;Q3TY19
Protein LYRIC	Mtdh		0.723701	1.581	12	29	63.845	22.01	22.1672	20.8499	21.1362	19.8848	19.9223	20.8025	21.2919	21.9488	22.366	21.6499	21.8764	Q80WJ7;E9PUX0
Pre-mRNA-processing factor 19	Prpf19		0.0379507	1.01635	12	37.3	55.238	22.6458	22.445	22.2223	22.0645	22.2202	22.2567	21.5644	21.9751	22.7583	22.7894	22.325	22.5827	Q99KP6
17beta-hydroxysteroid dehydrogenase type 10/short chain L-3-hydroxyacyl-CoA dehydrogenase	Hsd17b10		1.91117	2.4771	12	71.3	27.273	19.4363	19.3741	19.0078	19.4521	21.2055	20.6551	21.526	21.0313	21.0032	20.9018	21.5618	20.9587	Q99N15;Q9CYT3;A2AFQ2;O08756
Nuclear valosin-containing protein-like	Nvl		2.10238	0.414036	12	19.3	94.475	18.1997	19.3265	19.2336	19.1663	18.4681	18.7227	16.2508	17.3189	17.7063	18.4512	18.1437	17.613	Q9DBY8
Dihydropyrimidinase-related protein 5	Dpysl5		1.85925	2.30329	12	27.8	61.516	20.568	20.5165	20.0745	20.3287	18.7148	19.8744	21.4586	21.7098	20.2188	20.4085	21.7908	21.7125	Q9EQF6
Metabotropic glutamate receptor 3	Grm3		2.24732	9.41644	12	17.2	99.113	18.9768	18.945	18.6451	18.8845	14.9417	16.1348	21.2941	21.2162	20.552	20.4302	21.3646	21.082	Q9QYS2
Core histone macro-H2A.1	H2afy		0.216672	1.30869	12	42.7	39.735	22.3754	22.3611	21.1391	20.9002	23.3984	23.4676	20.9922	20.9618	24.1277	24.0882	23.1416	22.6592	Q9QZQ8
Protein PRRC2C	Prrc2c		0.628222	0.732701	13	6.7	298.11	18.5115	18.5535	18.2001	18.2379	18.3018	18.1455	18.1762	18.5318	18.4506	18.2525	17.3955	16.4516	S4R294;S4R2J9;A0A0A0MQ79;Q3TLH4
116 kDa U5 small nuclear ribonucleoprotein component	Eftud2		0.722074	0.384328	13	16.1	108.34	17.758	18.2258	18.4071	18.5796	19.5728	19.7433	15.9095	13.6673	19.2863	19.0836	18.1523	17.91	G3UZ34;Q7TMX4;Q543F1;Q3U5Q3;Q3TMY8;O08810;A2AH85;Q6A0E3
Poly(RC) binding protein 2	Pcbp2		1.868	1.40006	13	56	38.15	23.2065	23.2621	23.629	23.6171	23.7731	24.0332	24.2092	24.064	24.2423	24.3192	23.9066	23.6926	B2M1R7;Q61990;Q3TF69;Q3TT81
Splicing factor 3B subunit 3	Sf3b3		0.594355	0.508622	13	13.3	135.55	18.6801	18.6951	17.8698	18.2235	19.4167	19.4071	15.249	15.9368	19.7181	19.3005	18.2997	17.9364	Q921M3;B2RSV4
Potassium voltage-gated channel subfamily KQT member 2	Kcnq2		1.5084	2.41187	13	20.5	93.938	20.1251	20.0356	20.2326	20.0727	18.0269	18.1318	20.7862	20.2737	20.705	20.9687	20.6747	20.8375	B7ZBW1;B7ZBV9;B7ZBW2;Q3UY10;B7ZBV3;F6UC55;B7ZBV7;B7ZBV8;B7ZBV6;Q9Z351;B7ZBV4;B7ZBV5;G5E900;G3UWC1
Adenomatous polyposis coli protein 2	Apc2		0.0837764	1.07331	13	8.3	243.14	17.6914	16.8885	17.0411	17.0357	15.6806	15.1673	16.3702	17.3337	15.968	17.2543	16.5068	16.6841	Q9Z1K7;G5E832;D3YTR0
LanC-like protein 2 (Fragment)	Lancl2		2.12355	1.45064	13	40.4	49.742	21.3709	21.3656	21.3948	21.4323	21.1996	21.3652	22.2561	22.1926	21.8866	21.8547	21.39	21.7684	F6RJV6;Q9JJK2
Heterogeneous nuclear ribonucleoprotein U, isoform CRA_b	Hnrnpu		0.348925	1.20056	13	23	86.805	22.4894	22.466	22.0482	22.2253	21.924	22.2843	21.4447	21.7491	23.247	23.2904	22.6517	22.6365	G3XA10;Q8VEK3;Q8C290;Q3ULH5;Q3TWN5;Q3TVV6;Q3TGN5;O88568;Q3TXW2;Q3TS50
Tubulointerstitial nephritis antigen-like	Tinagl1		0.772847	0.424025	13	37.5	49.276	23.3752	23.329	23.1965	23.1167	24.7201	24.7778	21.0493	20.9725	24.8396	24.7826	21.6199	21.8247	H3BJ97;Q99JR5;Q4FJX7
Serine protease inhibitor A3K	Serpina3k		0.0250496	1.07492	13	36.4	46.879	15.8883	15.7564	18.9692	18.7707	23.0043	22.8506	16.8199	18.6491	19.1492	20.0792	20.5136	20.654	P07759
ATPase, Na+/K+ transporting, beta 1 polypeptide	Atp1b1		2.18471	1.84863	13	41.8	35.194	26.6988	26.7021	26.4739	26.586	25.979	25.9916	27.9159	27.9563	27.0558	27.1051	26.8363	26.8808	Q545P0;Q3TV47;Q3TSQ1;P14094;A0A0A6YX05
Ribosomal protein L7	Rpl7		1.70435	2.06142	13	44.8	31.419	23.8967	23.6904	23.3471	23.2187	22.1566	22.3579	23.4921	23.6643	24.8115	24.8925	24.1236	23.9454	Q5M9N8;Q3UBI6;P14148;Q3TK73;F6XI62
Ezrin	Ezr		0.212215	1.1377	13	18.9	69.406	19.5546	19.7259	19.8932	19.7345	21.0182	21.0513	20.6691	20.8062	20.6116	20.673	19.8374	19.4973	Q4KML7;Q3UXR4;Q3UL48;Q3TCP5;P26040;Q8CBU4
Transcriptional activator protein Pur-alpha	Pura		1.90451	1.24974	13	47.7	34.883	27.7504	27.6514	27.6082	27.6083	27.4603	27.4964	27.9812	28.0612	28.1081	28.0628	27.6382	27.6532	P42669;Q8C6E9
Putative uncharacterized protein (Fragment)	Eif3e		0.304235	1.2138	13	36.5	49.567	20.8831	20.3715	20.1103	19.9803	21.0778	22.4775	21.2619	20.8927	21.0027	21.0389	20.9816	21.3999	Q9CT23;Q3UIG0;P60229
40S ribosomal protein S3a	Rps3a1;Rps3a		1.15767	1.31111	13	51.1	29.885	25.7175	25.6739	25.0748	25.1033	25.5585	25.6265	25.4006	25.3756	26.1789	26.1587	25.9945	25.9908	Q564F3;Q3UAC2;Q3U5P8;P97351;Q9D1S3;Q3UJU5
Phosphoinositide phospholipase C (Fragment)	Plcb1		1.42615	2.99828	13	13.6	132.12	18.0256	18.1927	17.7036	17.1215	15.2623	16.8862	20.1608	19.7096	19.0674	18.6496	16.7197	18.3896	Q2M4J2;Q9Z1B3;Q6ZQ92
Ribonuclease inhibitor	Rnh1		0.154804	1.30241	13	42.5	49.816	15.7688	17.4026	19.3778	17.9213	21.2735	21.3655	19.3448	19.1765	19.6371	19.7915	18.1804	19.266	Q91VI7;Q3UM23
Ribosomal protein	Rpl10a		1.27498	1.31251	13	47	24.831	27.6752	27.6399	27.154	27.1885	26.812	26.8219	27.489	27.4395	27.8275	27.7812	27.5868	27.5216	Q5XJF6;P53026;Q3U561;Q99JL6
Casein kinase II alpha subunit	Csnk2a1		0.484489	1.4993	13	43.5	45.179	22.3723	22.2697	21.8475	21.7569	24.1942	24.2705	22.4511	22.3079	23.8241	23.9179	23.9383	23.7776	Q61177;Q60737;Q9D0E8;Q8CD20
Mitogen-activated protein kinase 3	Mapk3		0.278245	1.09899	13	42.1	43.066	20.9842	21.2731	20.9656	21.1303	21.9851	21.9408	21.2985	21.321	21.6081	21.5193	21.5807	21.7687	Q63844;D3Z3G6;Q3U2H3;D3Z6D8
D-beta-hydroxybutyrate dehydrogenase, mitochondrial	Bdh1		0.773405	1.50368	13	49.3	38.299	22.3123	21.9162	21.7703	21.9768	21.9477	22.1717	22.034	22.2462	21.8303	22.0422	23.6703	23.803	Q80XN0;D3Z2Y8
SUN domain-containing protein 2	Sun2		0.582931	0.522591	13	23.5	81.604	19.0236	18.5634	17.1511	16.1625	20.0837	20.4054	16.8034	16.9855	18.5866	18.9985	17.1274	17.2708	Q8BJS4;Q6A022;Q4QQM3
G-protein coupled receptor-associated sorting protein 2	Gprasp2		1.17	1.31924	13	23.8	92.801	21.3376	21.4369	21.0127	21.232	21.4974	21.3653	21.4035	21.1621	22.3068	22.0133	21.7922	21.6023	Q8BUY8
3-ketoacyl-CoA thiolase, mitochondrial	Acaa2		0.430703	1.56423	13	52.1	41.829	18.5388	18.2861	20.1043	20.164	22.1305	21.8245	21.007	20.9142	20.4094	20.7408	20.9568	20.8926	Q8BWT1;Q3UKH3
NADH dehydrogenase [ubiquinone] iron-sulfur protein 2, mitochondrial	Ndufs2		2.35129	1.68187	13	31.5	52.625	21.3313	21.3686	21.3009	21.5068	21.4472	21.6489	22.5908	22.766	21.795	22.0695	21.9538	21.9289	Q91WD5;D3YXT0
Protein RUFY3	Rufy3		1.91422	3.53477	13	36.9	53.006	19.0053	18.4656	20.9364	21.0549	21.0262	20.8357	22.09	22.0281	22.0733	22.1359	21.9344	21.9919	Q9D394
Double-stranded RNA-binding protein Staufen homolog 1	Stau1		0.008914	1.00278	14	36.1	53.746	22.1503	22.1963	21.868	21.798	21.7356	21.5772	21.5834	21.9997	22.3399	22.0313	21.6247	21.7703	A2A5R8;Q9DBE7;Q641P2;Q3TJ07;Q3UTC8;Q3U7A6;Q9Z108;Q3U8D3;Q3TWA1
Ral GTPase-activating protein subunit beta	Ralgapb		0.946639	0.517871	14	14.1	166.57	16.9187	18.0235	18.7956	18.884	18.6098	17.993	18.4683	15.4072	18.0723	17.6311	16.6926	17.257	A2ACC6;E9Q0J2;B2RRF1;Q8BQZ4;F8WHN4;A2ACC7
AP complex subunit beta	Ap1b1		1.25405	1.40734	14	21.4	101.19	20.1121	20.1309	20.4785	20.4475	20.9847	20.9276	21.1961	21.2345	20.7952	21.6142	20.6822	20.517	Q5SVG5;Q5SVG4;Q3TVN4;O35643;Q8CC13;Q3U1K9
Protein disulfide-isomerase (Fragment)	P4hb		0.468466	1.90118	14	35.4	56.6	16.4777	17.0526	17.9783	18.25	21.1551	21.3683	19.7316	19.1109	20.1234	18.5432	19.7608	20.5735	Q3UDR2;Q3URP6;Q3UBY9;Q3TWE3;Q3TIM0;Q3THC3;Q3TF72;P09103;Q3UJA8;Q3UA23;Q3U738;Q3TGS0;Q3TT76
L-lactate dehydrogenase B chain	Ldhb		2.21634	1.62281	14	49.1	36.572	23.9645	23.8748	24.212	24.2061	24.7106	24.7001	25.3975	25.4238	24.7814	24.8397	24.7557	24.6608	P16125;D3Z7F0
Putative uncharacterized protein	Serpinh1		0.383345	0.531901	14	39.8	46.529	20.5271	20.5874	19.509	19.7747	23.2119	23.2047	18.4319	16.9855	21.0354	21.6211	21.518	21.7582	Q3TWG9;Q3TJK3;P19324;Q8BVU9;Q8BV87;Q3TMD2
High affinity immunoglobulin gamma Fc receptor I	Fcgr1		0.0326962	1.02738	14	31.7	44.887	23.9647	23.9128	22.8752	22.7902	24.1548	24.1839	22.46	22.8884	24.2202	24.2367	24.1848	24.1254	P26151
Biglycan	Bgn		0.838209	0.202762	14	49.9	41.639	22.9404	22.9426	21.3491	21.4008	25.0576	24.9624	16.8034	16.9855	23.2769	23.3052	22.2946	22.1747	Q3TNY9;P28653;Q3UXK8;Q7TMW3;Q3TAF9
Glutathione S-transferase Mu 5	Gstm5		1.01492	1.52059	14	67.4	26.635	21.6865	21.8408	22.4461	22.5231	23.3647	23.3633	23.36	23.3879	22.8241	23.1335	23.106	23.0408	P48774;E9PVM7;E9PV63
MKIAA0567 protein (Fragment)	Opa1		2.12162	2.14802	14	19.3	110.35	18.4625	18.4394	19.2417	18.7117	19.2631	17.7861	20.2841	20.4442	19.4325	18.8378	19.8675	19.6565	Q80TX7;P58281;H7BX01;E0CXD1;Q8BK99
40S ribosomal protein S4	Rps4x		1.20351	1.39294	14	50.6	27.504	25.4521	25.4686	24.921	24.8356	25.3833	25.3749	25.0868	25.235	26.1962	26.1479	25.906	25.7324	Q545F8;Q545X8;Q3UXQ6;P62702;V9GWY0
T-complex protein 1 subunit epsilon	Cct5		0.186836	0.897571	14	29	59.623	20.4504	20.3804	20.0177	20.065	21.5298	21.6995	20.3268	20.2371	21.0082	20.88	20.3313	20.4241	P80316
Chaperonin containing Tcp1, subunit 6a (Zeta)	Cct6a		1.03119	1.64509	14	39.2	58.076	21.2163	21.2339	20.5187	20.7809	22.5716	22.3516	22.1726	21.6107	22.5046	22.4032	22.1743	22.1168	Q52KG9;Q3TIX8;Q3TI05;P80317;Q3TW97;Q3TI62;E9QPA6
Structural maintenance of chromosomes protein 3	Smc3		0.0214093	0.957903	14	15	141.55	16.7729	15.8363	15.4102	14.4956	19.5495	19.2472	16.0886	16.9855	18.1227	17.9402	17.1274	14.6749	Q9CW03;Q1HL32;Q6P5E5;Q6PIE1;Q6PFZ4;Q3UNU2
Mitochondrial import receptor subunit TOM70	Tomm70a		1.6255	1.817	14	30.8	67.589	21.1952	21.1244	21.1398	21.0869	19.8807	20.5847	22.5199	22.4019	21.3743	21.2967	21.2313	21.3568	Q9CZW5;Q3TSX8;Q80TT4
Matrin-3	Matr3		0.563372	1.21754	14	24.6	94.629	21.4063	21.1637	21.239	21.1449	21.874	21.5176	21.0835	21.179	22.4	22.1476	21.6081	21.6309	Q8K310;Q5BL18;Q4FJT0;Q3TTX0;Q6ZQ61;Q3TZN1;A0A087WSP7;A0A087WQZ1
EMILIN-1	Emilin1		0.595922	0.50494	14	20.5	107.58	17.9286	16.4466	16.0059	17.574	20.3434	20.3303	16.8034	16.9855	17.3256	17.2013	17.1274	17.2708	Q99K41;Q3U254;Q3USG5;Q3UUU0
TBC1 domain family member 24	Tbc1d24		1.84404	8.92067	14	31.7	63.235	20.2351	19.4703	18.8388	18.627	15.2623	15.1891	21.2934	20.7736	20.1893	19.9446	22.3301	22.0345	Q3UUG6;Q8BRB6
Leucine-rich repeat LGI family member 3	Lgi3		0.997537	1.4423	14	33.8	61.817	22.0037	21.73	21.5461	21.7828	20.3817	20.8159	21.657	21.6995	22.1316	22.0975	21.7968	22.048	Q8K406;Q3V1R3
Elongation factor 1-gamma	Eef1g		0.325206	1.11246	14	38.9	50.06	21.8991	22.2646	22.0493	22.2334	22.9161	23.0711	22.46	22.596	22.6937	22.3975	22.6077	22.6013	Q9D8N0;Q4FZK2;Q8R1N8
Voltage-dependent anion-selective channel protein 2	Vdac2		2.18587	1.91432	14	57.6	31.732	24.7351	24.7204	24.2612	24.31	23.529	23.5768	25.5222	25.6794	24.8568	24.7654	24.9212	25.0084	Q60930;D3YZT5
DNA topoisomerase 2-beta	Top2b		0.187068	0.760741	14	10	181.91	17.7735	18.4568	16.5636	16.7465	19.2246	18.3762	15.871	14.7666	18.5025	18.8073	19.1651	17.6616	Q64511
Putative adenosylhomocysteinase 2	Ahcyl1		0.75938	5.68068	14	30.9	58.951	28.0808	22.199	22.1612	28.0515	20.9303	20.7351	27.9998	23.5205	22.9451	27.9069	27.4423	27.3798	Q80SW1
Protein Smaug homolog 1	Samd4a		1.16988	0.661759	14	28.6	78.359	20.6997	20.8232	20.8026	20.4146	20.3086	20.741	19.4462	20.3115	20.9258	20.0813	20.2411	19.2101	Q8CBY1
Succinate dehydrogenase [ubiquinone] flavoprotein subunit, mitochondrial	Sdha		1.61931	2.77044	14	26.1	72.585	21.8385	21.8484	21.4718	21.4329	19.2437	19.8434	23.1999	23.1119	21.6659	21.6431	22.3938	22.4848	Q8K2B3
Eukaryotic translation initiation factor 3 subunit L	Eif3l		0.961093	1.19504	14	29.1	66.612	20.5148	21.0531	20.7302	20.5358	21.0049	21.191	21.2183	20.8997	21.3861	21.1377	21.1263	20.8041	Q8QZY1
Long-chain-fatty-acid--CoA ligase ACSBG1	Acsbg1		0.877681	1.79362	14	25	80.425	19.2014	18.8242	19.2313	19.1801	19.2174	17.7334	20.9214	20.9345	19.3831	19.8571	18.1425	19.2064	Q99PU5
Citrate synthase, mitochondrial	Cs		2.14224	1.95024	14	40.3	51.736	22.8911	22.9579	22.9781	22.6987	22.7593	22.9296	24.5387	24.5357	23.5773	23.436	23.3448	23.5643	Q9CZU6;Q0QEL9
Putative uncharacterized protein	Ighg2a		0.668917	4.6952	14	38.9	51.698	22.0857	22.1699	27.1581	27.197	21.9859	22.1684	27.7915	27.7902	28.3289	28.3397	21.7593	22.1426	Q9D8L4
Diacylglycerol kinase	Dgkh		1.68949	3.27351	15	20.3	119.87	16.688	17.0574	19.4205	19.3398	16.6262	17.6439	19.9234	19.3883	19.6196	19.7951	19.8613	18.453	A0JP53;D3YXJ0
Putative oxidoreductase GLYR1	Glyr1		1.04419	0.522754	15	44.7	60.435	22.0751	22.0038	21.2644	21.1312	21.7083	21.9335	19.4858	19.6872	21.9345	22.0169	20.8516	20.5255	D3YYT1;Q922P9
Microtubule-associated serine/threonine-protein kinase 3	Mast3		1.21315	2.61536	15	17.5	142.55	20.0367	19.9516	19.425	19.256	16.7088	19.1721	19.6377	19.3574	20.233	21.4658	22.0126	20.1657	E9Q8S5;Q3U214
von Willebrand factor	Vwf		0.127989	0.804183	15	7.4	309.27	17.0373	17.2222	14.8593	15.1953	19.1604	19.1096	16.8034	16.9855	17.7902	18.3821	16.3121	14.4244	Q8CIZ8;Q2I0J8;Q2I0J7;E9QPU1
Collagen alpha-1(XVIII) chain	Col18a1		1.20298	0.161791	15	11.2	182.17	20.3965	20.4462	20.1563	20.3051	22.2967	22.2867	16.0621	17.8994	21.5793	21.745	17.0905	15.7444	P39061;E9QPX1
Trinucleotide repeat-containing gene 6A protein	Tnrc6a		0.0923316	1.04507	15	12.6	203.15	19.3234	19.2507	19.7991	19.6249	19.2766	19.2854	19.3588	19.2341	20.1952	20.1959	18.8342	19.1234	F6ZMJ4;Q3UHK8;Q8BXM6;Q99JR3;Q3UUG8
Peptidyl-glycine alpha-amidating monooxygenase	Pam		0.593129	0.797817	15	22.2	108.83	20.537	20.492	20.8895	20.9184	20.0135	19.8667	20.3006	20.4307	19.8742	20.8794	19.6343	19.6426	F8VQA4;P97467;E9Q704;Q8BQ31
Enolase 2, gamma neuronal, isoform CRA_a	Eno2		1.31289	2.04534	15	48.6	47.296	21.9548	22.2229	22.0946	22.11	21.2377	21.788	24.0838	24.0325	22.8626	21.7782	22.0022	22.8428	Q545V3;Q3UJ20;P17183;D3Z6E4;Q922A0
Heat shock 70 kDa protein 4L	Hspa4l		1.01275	1.59355	15	25.4	94.381	19.2395	19.0511	19.1126	19.6448	19.289	19.1309	20.874	20.7435	20.246	19.1212	19.1837	19.3331	P48722;E0CY23
Ubiquitin carboxyl-terminal hydrolase	Usp5		2.05522	3.60236	15	28.9	93.354	17.9569	17.7951	19.3695	19.7832	20.1217	20.5439	21.6808	21.0161	21.3999	21.2877	20.8943	20.3851	Q3U4W8;P56399
Putative uncharacterized protein	Kpnb1		1.01404	1.52239	15	25	97.112	19.3358	19.3327	19.7476	19.2732	20.8025	20.7491	20.7484	20.6067	20.517	20.4458	20.5043	20.0567	Q3TFE8;Q7TSZ6;P70168;Q3UHW8
Putative uncharacterized protein	Acta2;Actg2		1.17347	2.0408	15	53.8	41.994	27.269	27.186	26.2308	26.2617	28.6631	28.6181	28.0666	27.8982	28.6831	28.6145	28.5731	28.568	Q3U122;Q3UJ36;P63268;Q61852;D3YZY0
DNA damage-binding protein 1	Ddb1		0.919205	1.74262	15	15.8	126.85	17.2267	17.0409	18.2491	18.359	19.5917	19.2928	19.4014	18.9459	19.2402	19.2516	19.1247	18.6041	Q3U1J4;Q91YC8
AP2-associated protein kinase 1	Aak1		2.08973	1.75039	15	26.4	103.35	20.3106	20.1721	20.4553	20.4745	20.1734	20.2048	21.6255	21.6464	21.0664	21.1752	20.509	20.6142	Q3UHJ0
Prolargin	Prelp		0.496414	0.357779	15	45.8	43.292	21.6949	21.5976	19.7746	19.4816	24.3408	24.3591	16.8034	16.9855	22.4838	22.3875	21.8154	21.8758	Q9JK53;Q8CAZ9;Q543S0
Heterogeneous nuclear ribonucleoprotein Q	Syncrip		0.581374	0.848733	15	27.9	69.632	21.4938	21.5403	21.5335	21.4633	22.1217	21.9973	20.8815	21.3222	22.0171	21.2583	21.6062	21.6447	Q7TMK9;G3UZI2;G3V018;G3UZ48;G3UXJ6;Q3TRV3
Serine/threonine-protein phosphatase PGAM5, mitochondrial	Pgam5		1.7728	1.73067	15	53.5	31.994	23.9239	24.1162	23.3913	23.465	23.2187	23.3082	23.7688	24.0137	24.0903	24.2102	25.0464	25.0419	Q8BX10;B7ZNW0;A1A4A7
Bifunctional glutamate/proline--tRNA ligase	Eprs		0.129123	0.890546	15	14.8	170.08	17.2456	18.2655	18.6208	17.9086	19.1948	18.9752	17.9125	18.4565	18.9903	16.5877	19.3359	17.9242	Q8CGC7
Eukaryotic translation initiation factor 3 subunit B	Eif3b		0.841151	1.23156	15	24.7	91.369	20.0056	20.0286	19.6954	19.6505	20.4713	20.5898	20.3411	20.2016	20.4468	20.6924	20.0212	20.5409	Q8JZQ9;Q8CIJ3
Eukaryotic translation initiation factor 3 subunit C	Eif3c		0.288408	0.92733	15	17.9	105.53	20.6353	20.2081	20.2008	20.3153	20.4005	20.6559	20.4961	20.0792	20.4227	20.8025	20.0288	19.9336	Q8R1B4;Q66JU1
Leucine-rich glioma-inactivated protein 1	Lgi1		2.18268	2.8443	15	29.8	63.643	22.1105	22.2076	22.3791	22.2158	20.6476	20.5738	23.1943	23.3115	23.2576	23.353	22.976	23.0903	Q9JIA1
ELAV-like protein	Elavl2		0.137485	1.05409	16	44.8	42.531	24.0613	24.0422	24.2779	24.1473	24.0488	24.0657	24.5538	24.5253	24.5016	24.4369	23.6028	23.4788	B1AXZ4;B1AXZ5;Q3UR02;Q60899;Q564D8;Q80Y51;B1AXZ6;B1AXZ0;Q91XI8;Q80UJ0;Q91XI9
NADH dehydrogenase [ubiquinone] flavoprotein 1, mitochondrial	Ndufv1		1.48679	1.63757	16	44	49.913	21.98	22.0928	22.0537	21.9462	21.773	21.6789	23.3018	23.3525	21.8461	22.6717	22.2499	22.3719	D3YUM1;Q91YT0;D3Z1U9
Glutaminase kidney isoform, mitochondrial	Gls		1.95896	2.39017	16	33.4	73.963	20.4767	20.4721	20.4268	20.7419	19.3104	19.7444	22.1548	22.3677	20.3969	21.3493	21.7578	20.6885	D3Z7P3;D3Z7P4
MCG142036	Acad12;Acad10		0.498146	0.87926	16	30.1	61.389	21.8459	21.7727	21.2801	21.8233	21.9678	22.297	21.9806	21.6333	21.2946	21.9115	21.3624	21.6905	D3Z7X0;Q9CRH8;Q8K370;D3Z2B3
Kinesin-like protein (Fragment)	Kif2a		0.197859	1.05462	16	27.3	75.968	21.853	21.7911	21.8058	21.773	21.2496	21.5518	22.0702	22.1717	21.6733	21.58	21.405	21.5845	F8VQ42;P28740;E0CZ72
Putative uncharacterized protein	Syt1		1.2322	1.5949	16	36.6	47.435	24.49	24.3934	24.0589	23.9228	23.1452	23.0935	25.1293	25.1134	24.3556	24.3099	24.1606	24.0758	Q3TPT3;P46096;H6RXZ1
Malate dehydrogenase, mitochondrial	Mdh2		2.36485	2.38243	16	61.2	35.611	25.2874	25.3475	25.1638	25.1475	24.0316	23.963	26.7154	26.7628	25.7516	25.7188	25.754	25.7529	P08249
Ribosomal protein L7A	Rpl7a;Gm4978		1.09913	1.44956	16	38.7	30.024	25.3623	25.6106	24.4245	24.302	24.7617	24.7585	24.9294	24.9522	25.8042	25.966	25.3825	25.399	Q6P1A9;Q5EBG5;Q58ET1;P12970;Q80UT7;F6VBB8
Gelsolin, isoform CRA_c	Gsn		0.782384	2.2134	16	29	80.762	18.7477	19.5753	20.3308	19.6242	22.6445	22.714	20.7831	21.2912	22.2653	22.1883	21.7975	22.1888	Q6PAC1;Q3TGJ9;P13020;Q3UCW8;Q3U9Q8
Neurofibromin	Nf1		1.95828	3.33855	16	6	319.59	17.3195	17.6321	17.9148	17.4428	15.8881	15.1804	18.7093	18.3174	18.7919	18.8336	18.536	18.625	Q04690
Vacuolar protein sorting-associated protein 35	Vps35		1.27833	1.73444	16	25.6	91.712	19.3473	19.3778	19.6418	19.8041	21.0793	20.8308	21.3444	20.9062	20.2832	20.4642	20.8195	21.0304	Q9EQH3;Q3TRJ1;Q3TJ43;Q3UQJ1;Q3TKU6
Rab GDP dissociation inhibitor beta	Gdi2		1.73427	2.09575	16	51.9	50.537	20.5115	20.0675	20.7717	20.386	21.7815	21.9429	22.1664	21.9951	21.625	21.9328	22.1526	21.9941	Q61598;Q3UUX9;Q3UC72;Q3UPA3;Q3TIY6;Q9CZ18
Long chain acyl-CoA synthetase 6 isoform 3	Acsl6		2.37777	2.29674	16	26.8	77.969	19.0696	19.244	18.7146	19.0613	18.9886	19.5747	21.2283	20.9789	20.168	19.692	19.8339	19.9493	Q5ICG5;Q8R1X1;Q8BYJ0;E9Q7Y2
U5 small nuclear ribonucleoprotein 200 kDa helicase	Snrnp200		0.880996	0.406488	16	9	244.54	17.0669	17.3333	19.3557	17.2378	17.6547	17.7797	13.3443	16.9855	17.7793	17.9726	16.3087	16.2455	Q6P4T2
Transcription factor 25	Tcf25		0.012078	1.00609	16	33.7	76.684	21.8804	21.8572	21.8828	21.7906	22.5075	22.4838	21.3754	21.7126	22.6215	22.6463	22.175	21.924	Q8R3L2;B2ZAC8;Q80TL2
Structural maintenance of chromosomes protein 1A	Smc1a		0.421438	0.606928	16	14.6	143.23	16.3899	16.9175	17.1041	16.776	19.7641	19.7056	16.8034	16.9855	17.7788	18.7949	16.5036	15.4687	Q9CU62;A0JLM6
Inositol 1,4,5-trisphosphate receptor type 2	Itpr2		1.93658	0.331601	16	8	307.47	17.0934	16.3145	17.901	18.0283	16.5729	15.9051	16.4051	16.4452	14.1962	14.9036	14.738	15.5721	Q9Z329
Cytoskeleton-associated protein 5	Ckap5		1.0808	1.53212	17	10.4	218.71	17.6009	17.572	17.4351	17.8917	17.9346	17.0019	18.6064	18.3222	18.5489	16.8394	18.312	18.5007	Z4YL78;K3W4R5;A2AGT5;Q80U79
Collagen alpha-1(XV) chain	Col15a1		1.08997	0.197472	17	16.2	138.29	19.6953	20.1711	20.3133	20.3029	22.5761	22.5556	17.8603	14.9839	21.567	21.5121	17.6682	17.981	A2AJY2;O35206;A2AJY7;A2AJY5
Protein-tyrosine-phosphatase	Ptprn2		2.12904	0.821767	17	22.2	111.55	21.6258	21.5135	21.7007	21.6418	21.2965	21.4185	21.3876	21.2692	21.0324	21.1867	21.4055	21.2162	A3KN68
40S ribosomal protein SA	Rpsa		0.678712	0.89224	17	64.7	32.838	26.2273	26.0964	25.9332	25.9465	26.5324	26.515	25.8814	25.92	26.1528	26.1073	26.1351	26.0673	P14206;B2CY77
Heterogeneous nuclear ribonucleoprotein K	Hnrnpk;Gm7964		0.130046	1.04144	17	47.5	48.562	23.1014	23.0866	23.4588	23.4537	23.8987	23.7923	23.5085	23.379	23.7921	23.8369	23.452	23.1744	B2M1R6;Q3TL71;Q3U9Q3;Q3U6X2;D3Z5X4;H3BKD0;H3BKI8
CAD protein	Cad		0.632338	2.29681	17	10.3	236.25	16.8367	16.5477	16.5672	16.5453	13.1526	12.7724	15.5244	14.9096	16.4192	16.6407	18.014	18.1118	E9QAI5;B2RQC6;G3UWN2;E9QAT6;Q7TN13;Q6P9L1
Intersectin-2	Itsn2		0.581592	0.853987	17	13.5	188.78	19.5847	19.6115	19.9098	19.9721	19.7203	19.6868	19.8905	19.927	19.7614	19.5182	18.9063	19.1153	E9QNG1;Q9Z0R6;B2RR82;Q80TG5
Junctional protein associated with coronary artery disease	Jcad;9430020K01Rik		0.511404	1.73225	17	20.3	144.8	17.9379	16.9952	16.9282	17.2959	20.1	19.9278	17.5403	17.7245	19.7626	19.8203	19.6429	19.4503	Q5DTX6;B7ZN02
Garnl1 protein	Ralgapa1		0.727271	0.644616	17	11.4	234.38	17.0182	17.1392	18.4439	18.6416	17.2514	17.632	17.3838	17.359	17.6254	17.6801	16.8308	15.4462	B7ZNA3;Q6GYP7
Alpha-2-macroglobulin	A2m;Pzp		0.0419213	1.10892	17	14.8	165.85	13.4207	15.1281	18.7706	18.5211	20.3536	20.4696	16.8034	16.9855	17.9453	19.4283	18.1337	18.2624	Q61838;D3YW52
Protein Numa1	Numa1		0.459746	2.36108	17	11	235.63	16.2078	14.722	12.6914	11.5061	18.4814	18.068	14.8264	16.9855	16.1897	16.7136	17.1274	17.2708	E9Q7G0;Q80Y35
Annexin	Anxa6		0.660725	0.548847	17	29.4	75.26	18.6069	18.5307	18.1315	18.0422	21.0155	20.9211	18.6757	19.5057	18.7528	17.9972	17.3971	17.7262	Q99JX6;Q3TUI1;F8WIT2;Q3UI56;P14824;Q3UDK4;Q3V2Z4;Q8CEX0
Polymerase I and transcript release factor	Ptrf		0.857731	0.317811	17	45.4	43.953	24.2683	24.3299	23.6139	23.6376	25.7628	25.8144	21.0615	19.817	25.3196	25.2674	23.1841	22.8547	O54724
Eukaryotic translation initiation factor 3 subunit A (Fragment)	Eif3a		0.0749993	1.04051	17	24.8	96.091	20.0174	19.7813	19.5388	19.5391	21.0098	20.4876	19.711	19.6523	20.4528	20.2441	20.341	20.3167	Q3UL99;Q6A0B9;P23116;Q3UEK3;Q3TKF9;Q3UM46
ATP-dependent RNA helicase Dhx29	Dhx29		0.634854	0.902108	17	15.8	153.97	19.6296	19.5444	19.3793	19.2032	19.5448	19.6619	19.26	19.1866	19.5849	19.6477	19.3189	19.0734	Q6PGC1
Inositol-trisphosphate 3-kinase A	Itpka		0.86929	1.37945	17	46.6	50.934	21.6325	21.7596	21.0935	21.3468	22.2148	22.2818	21.5765	21.5112	22.6134	22.4706	22.6794	22.2623	Q8R071
LIM domain and actin-binding protein 1	Lima1		0.290729	0.667548	17	30.9	84.059	18.5605	19.3889	19.0139	17.5927	21.396	21.5017	17.1678	17.7	20.2127	20.7503	18.8228	19.3016	Q9ERG0;Q8C7S2;Q8CD09;Q8C3R7;Q8BT15
Protein argonaute (Fragment)	Eif2c1;Ago1		0.770269	0.774633	18	28.5	96.516	20.6112	20.69	20.907	20.8933	20.7378	20.7261	20.4722	20.971	20.7042	20.8021	19.6885	19.7169	Q8CGU0;A2VDG1;Q8CJG1;Q8BJP2;H3BJ70
Erythrocyte protein band 4.1-like 2, isoform CRA_c	Epb4.1l2;Epb41l2		2.06083	1.753	18	29.6	101.81	20.3388	20.1047	20.4305	20.4273	21.3264	21.1755	21.2555	21.4942	21.5277	21.5335	21.6231	21.2282	Q80UE5;Q80UE3;Q3UNQ6;O70318;B6ZHD0
Synaptotagmin-7	Syt7		2.27333	1.58976	18	38.1	63.098	23.8931	23.9602	23.9398	23.9629	23.1929	23.2371	24.0951	24.2018	24.5607	24.6495	24.3116	24.38	E9PZA8
SRSF protein kinase 2	Srpk2		0.123992	0.973591	18	34.2	76.756	23.466	23.5478	23.7378	23.8166	23.2327	23.2477	23.3305	23.2772	23.6281	23.6707	23.4284	23.482	O54781
Putative uncharacterized protein	Ncl		1.76669	1.2563	18	26.2	76.864	22.6021	22.6848	22.3071	22.3955	22.5363	22.5066	22.508	22.6194	23.0788	23.0657	22.8974	22.8382	Q8CD23;Q3TL52;P09405;Q3TT41;Q3TGR3;Q8CE30
Ribosomal protein, large, P0	Rplp0;Gm8730		0.982945	1.16354	18	56.5	34.216	27.7564	27.7168	27.0598	27.3525	27.3782	27.3476	27.6383	27.6407	27.7325	27.8305	27.5864	27.494	Q5M8R8;P14869;Q5FWB6;S4R1N1;E9Q070;D3YVM5
Lamin-B2	Lmnb2		0.409851	0.588282	18	36.2	67.317	20.4717	20.203	20.3261	19.9793	22.4836	22.6061	17.7805	19.3565	22.2607	22.047	19.9556	20.0769	P21619;Q3V159
Putative uncharacterized protein	Des		1.18204	0.135966	18	44.6	53.513	20.8166	20.563	20.2882	20.56	22.9986	23.0041	16.8034	16.9855	22.2363	22.2095	15.4528	17.2708	Q3V2C6;Q3V1K9;P31001
Guanine nucleotide-binding protein subunit beta-2-like 1	Gnb2l1		0.964693	0.911455	18	76.3	35.076	25.5988	25.5566	25.4838	25.5804	25.8129	25.9065	25.52	25.5433	25.5678	25.5857	25.499	25.4206	P68040
T-complex protein 1 subunit delta	Cct4		1.30876	1.49341	18	44	58.066	21.2374	21.0826	20.5824	20.4821	21.7151	21.7559	21.442	21.5419	21.9397	22.0635	21.529	21.8111	Q564F4;Q3UJZ8;Q3TII0;P80315;G5E839
AP-2 complex subunit mu	Ap2m1		0.471824	1.10725	18	46.9	49.389	25.3685	25.385	25.4863	25.5516	25.1133	25.2531	25.5738	25.7492	25.7678	25.7215	25.1587	25.0688	Q3TWV4;Q5FWI9;P84091;Q3TH69;Q6A0C9;Q3UCW9
MAP/microtubule affinity-regulating kinase 3	Mark3		1.57044	1.49103	18	29.9	84.389	22.264	22.174	22.1924	22.2034	21.6411	22.1147	22.1523	22.0349	22.9777	22.8391	23.0798	22.9638	Q03141;Q9JKE5
Probable ATP-dependent RNA helicase DDX5	Ddx5		0.0473793	1.0303	18	34.7	69.289	22.5641	22.5177	22.2501	22.2539	22.1116	22.1921	21.3046	21.4865	22.8599	22.6535	22.9077	22.9358	Q61656;Q8BTS0;Q5U222;Q3V0Z8;A1L333;Q3UXW3;S4R1I6
60S ribosomal protein L4	Rpl4		1.62305	1.77983	18	42.7	47.153	24.6539	24.6068	23.4514	23.5066	24.0411	24.1806	24.1318	24.2774	25.4539	25.361	25.0908	25.1159	Q9D8E6;Q564E8;Q9CSM5
Syntaphilin	Snph		0.0539764	1.01981	18	52.5	53.752	23.7283	23.7526	23.7592	23.954	22.9663	23.0702	23.4998	23.7704	23.5381	23.8204	23.3229	23.4488	Q80U23
RING finger protein 214	Rnf214		0.0194243	1.00764	18	37.4	73.624	21.6007	21.5342	21.5667	21.8413	22.0744	21.9018	21.6977	22.1778	22.0467	22.1264	21.3251	21.2113	Q8BFU3
ATP-dependent RNA helicase DDX1	Ddx1		0.534962	1.14502	18	32	82.499	20.4351	20.3712	20.421	20.3533	19.6013	19.8968	20.1438	20.2347	20.3428	20.8563	20.3296	20.3438	Q91VR5;Q922B8;Q3V1Z7
Pre-mRNA-processing-splicing factor 8	Prpf8		0.195304	1.18055	18	8.9	273.61	16.2707	17.2696	16.5935	17.6359	17.0346	16.6694	16.0715	16.4292	18.674	18.3369	16.8601	16.5387	Q99PV0
Tyrosine--tRNA ligase, cytoplasmic	Yars		0.481663	0.805664	19	39.4	59.105	21.255	21.3681	20.9007	21.0182	20.8786	21.1411	21.058	21.2871	21.4394	20.941	20.3826	19.583	Q91WQ3;A2A7S7
SLIT-ROBO Rho GTPase-activating protein 3	Srgap3		2.08344	5.24427	19	24	121.72	15.3669	16.2249	18.3201	18.9031	18.4004	18.571	20.5175	20.3066	20.4921	20.23	19.7413	18.8434	E9QN14;Q812A2;F8VPQ4
Pyruvate carboxylase, mitochondrial	Pc;Pcx		1.76044	2.07049	19	21.1	129.68	18.5364	18.1978	19.2579	19.3177	20.039	19.7647	20.0601	21.127	19.7269	19.6568	20.3295	20.513	Q05920;G5E8R3;Q3TCQ3;Q3T9S7;E9QPD7;Q3UFS6;Q62043;Q8BP54
Phosphatidylinositol 4-phosphate 5-kinase type-1 gamma	Pip5k1c		0.55695	1.30217	19	38.6	72.407	21.7964	21.8995	21.9491	22.2329	23.0183	23.1589	22.0138	22.3308	23.3263	23.402	22.7154	22.5521	O70161;F8WHW6
Aspartate aminotransferase, cytoplasmic	Got1		0.873241	1.56513	19	59.1	46.247	23.1458	23.154	23.2433	23.3229	22.0829	22.2513	24.5833	24.3865	23.0833	23.4151	22.806	22.8036	P05201
Ribosomal protein S3	Rps3		1.76176	1.22364	19	70.4	26.674	26.2378	26.2231	25.8166	25.7446	25.8909	25.916	26.1199	26.2132	26.2938	26.3467	26.3105	26.2921	Q5YLW3;P62908;Q9D0A2;Q3UK56;Q9CZP6;Q3UCL7;D3YV43
Putative uncharacterized protein	Cct7		0.378843	1.22332	19	47.4	59.636	21.248	21.4551	20.8292	20.9635	22.4668	22.3248	21.6736	22.1098	22.2307	22.3895	21.2923	21.3362	Q8C5Q5;Q3TIJ7;P80313;Q3TET0;Q3TJN2;Q3UIJ0;Q3THH8;Q3UDB1
T-complex protein 1 subunit gamma	Cct3		0.473626	1.29479	19	45.5	60.629	21.4632	21.1635	20.9932	21.2333	22.5855	22.9317	21.8952	21.9946	22.559	22.4291	21.7685	21.9604	Q3U4U6;P80318;Q3U0I3;E9Q133;Q3UJP4;F6Q609
Heterochromatin protein 1-binding protein 3	Hp1bp3		0.414383	0.733353	19	44.2	60.85	24.1323	24.1431	23.0515	23.1616	23.9538	24.0791	21.7555	22.2718	24.3232	24.3165	23.4304	23.7395	Z4YKB8;Q3TEA8;Z4YKA3;A2AM65
Fragile X mental retardation syndrome-related protein 1	Fxr1		1.18423	1.2932	19	31.2	76.221	22.5499	22.2972	22.1476	22.2366	21.9612	21.7325	22.3657	22.5069	23.0214	22.8065	22.3429	22.1072	Q61584
La-related protein 1	Larp1		0.164474	1.05651	19	25.4	121.15	19.6812	19.7217	19.6668	19.6505	20.0982	20.2099	19.4765	19.5067	20.4839	20.1294	20.0724	19.8353	Z4YJT3;Q6ZQ58;Q3UU34
KN motif and ankyrin repeat domain-containing protein 2	Kank2		0.894655	0.284363	19	32.9	90.244	19.4827	19.3247	17.886	17.681	21.3992	21.4084	14.4694	16.9855	20.0064	19.9725	17.9621	16.901	Q8BX02
Trifunctional enzyme subunit beta, mitochondrial	Hadhb		0.569871	0.579479	19	53.5	51.386	22.9748	23.0469	22.5173	22.4915	24.8082	24.7945	21.3635	20.8769	23.8322	23.6533	23.3493	22.8349	Q99JY0
Marshalin-Lc transcript variant 2	Camsap3		2.10486	2.1587	19	23.8	136.6	18.8771	18.4336	19.3315	19.356	18.774	18.3999	18.8471	19.8238	20.6205	20.1028	19.7955	20.6435	U5LGS1;U5LHW1;U5LHT8;U5LGR7;U5LK19;Q80VC9;E9Q5B0;U5LK70;U5LK15;U5LK79;U5LK24;U5LHW4;U5LK74;U5LGT0;U5LHW9;U5LHU4;U5LGS5
Eukaryotic translation initiation factor 4 gamma 1	Eif4g1		1.2714	0.709583	20	16.8	171.28	19.5332	19.7083	19.7283	19.4847	20.3512	20.4697	19.7219	19.4328	19.3285	19.7842	19.2157	18.8224	E9PVC6;E9Q9E1;E9PVC5;Q6NZJ6;Q6PD42;Q8K0J8;Q3UZD9;E9Q770
Collagen alpha-2(VI) chain	Col6a2		0.81429	0.232594	20	22.7	110.33	22.5542	22.5221	20.976	20.9366	24.4533	24.4819	16.5933	17.2296	22.8893	22.7249	21.947	21.9153	Q02788;D3Z7D5
Hyaluronan and proteoglycan link protein 4	Hapln4		1.57126	1.7845	20	65.8	42.808	22.4906	22.4329	22.9946	23.0391	21.3901	21.717	23.4994	23.0801	23.2751	23.4347	22.8673	22.9209	Q80WM4
Protein unc-13 homolog C	Unc13c		1.68357	3.82853	20	12.6	249.84	18.4158	18.6925	17.6984	17.7528	15.8631	15.1262	19.0465	19.2336	19.3023	19.5782	19.2291	18.7799	Q8K0T7
KCC2b variant 2	Slc12a5		2.15003	2.78058	21	20.7	123.59	21.3946	21.3122	20.9139	21.0241	19.5265	19.5147	22.7998	22.7299	21.4827	21.7711	21.937	21.8179	A0A076FSX1;Q91V14;A0A076FRG6;A0A076FR46
Heat shock protein 90, beta (Grp94), member 1	Hsp90b1		0.187031	1.23103	21	36.3	92.489	18.6053	19.2647	20.6015	20.0562	22.1877	22.1163	20.7965	20.7037	20.2706	20.5411	21.6339	20.6851	Q91V38;Q3UBU0;Q3UAD6;P08113;Q3TUD6;Q8CCY5
Enolase 1, alpha non-neuron	Eno1		2.11304	2.07472	21	70.7	47.14	24.2761	24.3469	24.3066	24.1424	23.3327	23.3106	25.7706	25.7656	24.6275	24.5821	24.6213	24.6659	Q5FW97;P17182;Q6PHC1;Q8CF78
Protein disulfide-isomerase A3	Pdia3		0.471659	1.45788	21	47.3	56.678	20.3646	20.598	21.3591	21.5686	23.2487	23.2158	22.4302	22.32	22.2282	22.0174	22.2038	22.4184	P27773
Annexin A5	Anxa5		0.193706	1.4757	21	64.6	35.752	18.4733	18.4808	21.2615	21.4718	24.4028	24.3847	20.989	20.6474	22.5908	22.3819	22.5244	22.7097	P48036
60 kDa heat shock protein, mitochondrial	Hspd1		2.24781	1.75268	21	46.6	60.955	22.7903	22.6005	22.8069	22.6014	22.2154	22.4935	24.0111	23.9362	23.0936	23.2594	23.1005	22.9645	P63038
Transitional endoplasmic reticulum ATPase	Vcp		1.84266	1.447	21	37.1	89.321	21.0115	20.8537	20.7243	20.7512	21.3646	21.3417	21.7811	21.8634	21.2902	21.0485	21.823	21.4391	Q01853;Q8BNF8
Inter-alpha-trypsin inhibitor heavy chain H5	Itih5		0.869111	0.319576	21	26.7	106.75	20.1598	20.0736	20.3373	20.1979	22.6407	22.6276	16.8034	17.7091	21.7597	21.8669	18.7941	19.2293	Q8BJD1
Myelin expression factor 2	Myef2		0.815588	0.772431	21	42.1	63.294	24.0864	24.032	24.0334	24.0425	23.2809	23.4619	22.9435	22.8233	23.895	23.9154	23.5743	23.5505	Q8C854;A2ATP6;G8JL68;A7UQY4;A2ATP5;F6XJA1
Constitutive coactivator of PPAR-gamma-like protein 2	Fam120c		0.25029	1.07679	22	27.8	119.72	22.0983	22.0919	22.0964	22.0601	21.5425	21.5449	22.0474	21.9958	22.3506	22.397	21.5526	21.7313	Q8C3F2;B7ZW94;Q3V3X9
Chaperonin subunit 2 (Beta), isoform CRA_a	Cct2		0.851901	1.57769	22	55.1	57.477	21.2046	21.0666	20.6298	20.4951	22.2975	22.4142	21.8385	21.6203	22.9574	22.4181	21.547	21.6733	Q542X7;P80314;Q9JJD8
Aminopeptidase N	Anpep		1.36477	0.225311	22	29.2	109.65	19.6046	19.7166	19.9734	20.282	22.4895	22.4135	16.8034	16.3083	20.5438	20.5754	18.9085	18.44	P97449;Q3UP74;Q3TB69
Triple functional domain protein	Trio		1.47625	2.66594	22	10.1	347.86	15.8061	16.741	16.1881	16.1828	18.1971	18.7242	18.3425	18.6834	18.3788	18.9668	18.1859	17.7697	Q0KL02
Fibrinogen gamma chain	Fgg		0.232398	0.710948	22	53.9	49.391	25.1078	25.1334	24.1398	24.3846	26.7014	26.6422	22.791	22.7788	26.7724	26.9302	24.9768	24.9068	Q8VCM7;Q3UEM7;Q3UER8
Epidermal growth factor receptor substrate 15-like 1	Eps15l1		2.13706	0.444528	22	33.1	99.307	19.8655	20.1987	20.6081	20.5845	21.6394	21.4181	19.8793	19.6392	19.6491	20.0928	18.9817	19.0542	Q60902
Ubiquitin-like modifier-activating enzyme 1	Uba1		1.44016	1.51924	23	31.9	117.81	20.1125	20.3105	20.573	20.5971	21.2765	21.398	21.5022	21.6435	20.9088	21.1991	21.3174	21.3167	Q02053;B9EHN0
Ceruloplasmin	Cp		1.02835	0.332741	23	32	121.08	18.3225	18.4707	18.8323	18.9222	21.0095	21.0204	16.8034	16.0264	19.6872	20.1373	17.1274	17.2708	G3X9T8;Q61147;G3X8Q5;E9PZD8
Fructose-bisphosphate aldolase C	Aldoc		2.08751	1.69338	23	65.3	39.394	23.6302	23.6139	23.5513	23.6541	24.3533	24.3918	25.1275	25.1701	24.3383	24.4071	24.3502	24.3609	P05063
MCG11560	Slc25a5		2.37557	2.26578	23	65.8	32.931	27.3076	27.2467	27.2859	27.2669	26.0669	26.0711	28.2895	28.3199	28.0743	28.0899	27.8019	27.7498	Q545A2;P51881
Collagen alpha-1(VI) chain	Col6a1		0.894867	0.144564	23	29.5	108.49	22.6475	22.727	21.5152	21.6039	24.9039	24.9696	16.8034	14.6312	23.0486	23.0121	22.0933	22.0372	Q04857;Q99LW4
Glycogen phosphorylase, brain form	Pygb		2.06795	1.8611	23	32.3	96.729	20.0073	20.3462	20.0184	20.3769	21.1421	21.0589	21.9771	21.9111	21.2521	21.0784	20.8823	21.2257	Q8CI94;Q3V3U0;Q3TFQ8;Q3UGT5;Q3UYH9;Q3UZL2
G-protein coupled receptor-associated sorting protein 1	Gprasp1		0.0965728	0.975164	23	24.4	151.74	20.9211	20.8275	20.788	20.641	20.7033	21.0329	21.0196	21.0633	21.0769	20.6557	20.4328	20.4479	Q5U4C1;Q6PD32
Deubiquitinating protein VCIP135	Vcpip1		2.03055	2.27748	23	24.9	134.5	19.7203	19.2783	21.0373	20.9479	20.1306	20.0586	21.5126	21.6826	21.877	21.8821	20.4782	20.8652	Q8CDG3;Q80T83;Q05DM9;Q3UMT4
Double-stranded RNA-binding protein Staufen homolog 2	Stau2		0.690047	0.826411	23	47.9	62.535	22.3025	22.261	21.9555	22.0247	21.5506	21.6637	21.9577	21.9584	22.0601	21.6934	21.3388	21.099	Q8CJ67;E2QRQ3;D3Z6D2
Protein Tns1 (Fragment)	Tns1		1.07286	0.296069	24	21.7	181.79	19.5577	19.7059	18.8962	19.2154	20.8644	21.1332	16.8034	16.9855	20.3861	20.5927	15.9643	18.1048	A0A087WRU0;A0A087WQ94;A0A087WQM0;A0A087WQS0;E9Q0S6;Q9DBT6;Q7TPM8
Dedicator of cytokinesis protein 3	Dock3		2.26559	11.1175	24	14.2	232.91	17.5992	17.2523	16.8583	18.1642	13.0106	16.1172	20.2931	20.0239	19.9765	19.6735	20.2283	19.6549	Q8CIQ7;F8VPQ1;Q3UHH9
Annexin	Anxa2		0.026045	1.09601	24	65.8	38.676	17.2354	15.9277	21.6355	21.4887	25.2181	25.1892	19.411	18.6864	21.5262	22.343	22.905	22.6165	Q542G9;P07356;Q3UCD3;Q9CZI7;B0V2N7;B0V2N8;Q99KH3;B0V2N5
MCG18019	Vgf		1.23801	0.767005	24	53.5	68.231	25.0376	25.0196	25.638	25.6804	24.8442	24.8534	24.8873	24.9511	24.8633	24.8026	24.6508	24.6219	Q0VGU4
General transcription factor II-I	Gtf2i		1.42371	0.264547	24	30.8	108.35	20.2453	20.4886	20.6421	20.5946	22.0979	22.2143	17.1064	17.7981	21.2421	20.8024	19.387	18.4364	Q3UHU8;G3UYD0;Q9ESZ8
Cullin-associated NEDD8-dissociated protein 1	Cand1		1.92599	2.00971	24	24.6	136.33	19.2071	18.7969	19.3713	19.4555	20.1651	20.3477	21.2044	20.9349	20.4171	19.6617	20.8032	20.3641	Q6ZQ38;Q3UMI9
Ribosome-binding protein 1	Rrbp1		0.163424	1.05567	25	19.2	158.39	21.1464	21.1882	20.115	20.3766	20.9144	21.0434	20.8906	20.8161	20.9342	20.8245	20.8756	20.9119	A2AVJ7;Q99PL5
Probable ATP-dependent RNA helicase YTHDC2	Ythdc2		0.447175	1.23339	25	22.5	161.09	20.7753	20.7024	20.3918	20.5346	19.5258	19.2577	20.6036	20.684	20.9194	20.8002	19.9413	20.055	B2RR83
Fibrinogen alpha chain	Fga		0.308295	0.674542	25	36.6	87.428	24.5101	24.4145	23.7592	23.8275	25.7813	25.8277	22.3244	22.205	26.0453	26.0583	24.0701	24.0092	E9PV24;Q08284
Intersectin-1	Itsn1		1.37746	0.344681	25	19	194.29	18.8697	19.1419	19.7276	19.8956	20.0959	20.4481	18.1443	19.0555	19.4454	19.0881	15.7602	17.4652	Q9Z0R4;E9Q0N0;E9Q3I4;E9Q3I5;E9Q3I8;E9Q3I9
Chaperonin subunit 8 (Theta), isoform CRA_a	Cct8		0.326236	1.19652	25	49.6	59.555	21.4036	21.3677	20.9766	21.2173	22.774	22.734	21.8567	21.6858	22.1457	22.2763	21.9876	22.0744	Q3UL22;P42932;Q6A0F1;Q9WVS5;Q3UKQ2;Q8BVY8;H3BL49;Q9CS06;Q9CRW7
Putative uncharacterized protein (Fragment)	Fxr2		0.554568	1.10024	25	47.6	70.528	23.8858	23.9684	23.7742	23.8164	23.5084	23.5292	23.8265	23.8767	24.1598	24.1369	23.711	23.5984	Q3TA75
Glycerol-3-phosphate dehydrogenase, mitochondrial	Gpd2		2.25832	2.02471	26	46.8	80.953	20.8445	21.1351	20.8136	20.6542	20.5657	20.9519	22.6162	22.4951	21.4148	21.6786	21.5682	21.2984	Q64521;A2AQR0
Protein Fryl	Fryl		0.267095	1.20772	26	10.5	337.82	17.7371	17.7882	19.524	19.7701	18.7811	17.468	18.8029	18.552	18.9875	19.1975	18.6749	18.4873	F8VQ05
Protein-glutamine gamma-glutamyltransferase 2	Tgm2		0.782133	0.270913	26	47.2	77.06	23.3131	23.3371	22.0622	22.2791	25.0169	25.1077	19.0214	17.5259	23.7934	23.895	22.8993	22.6766	P21981
Protein argonaute-2	Ago2;Eif2c2		0.553299	0.848861	26	42.1	97.303	21.6024	21.5743	21.8235	22.0186	21.9868	21.9982	21.8815	21.807	21.8792	21.9758	20.9847	21.0573	Q8CJG0;Q8CGT9;Q8R3Q7;Q6P239;Q6PHA2
Enhancer of mRNA decapping 4, isoform CRA_b	Edc4		0.196187	0.891867	27	27.7	152.48	19.7131	19.6892	21.295	21.3015	20.486	20.4706	20.559	20.4094	20.773	20.5264	19.6486	20.0484	G5E896;Q3UJB9;D6RE33
Catenin (Cadherin associated protein), alpha 1	Ctnna1		0.0303991	1.03088	27	40	100.11	21.1792	21.0229	22.3544	20.6144	22.7707	22.6327	20.7057	20.9148	22.4898	22.5015	22.3857	21.84	Q545R0;P26231;Q3TGQ3;Q6NV50
Pyruvate kinase PKM	Pkm		2.25804	2.27062	27	55.6	57.844	23.7204	23.6703	23.6522	23.66	22.9439	22.8295	25.4434	25.4563	24.2676	24.1803	24.1333	24.0939	P52480
Dynamin-1-like protein	Dnm1l		1.99114	1.77762	27	55.4	82.657	20.4254	20.7305	20.8837	20.8644	20.7692	21.1046	21.843	22.4767	21.3058	20.9243	21.7429	21.4649	Q8K1M6;Q3U4P3
Glial fibrillary acidic protein	Gfap		1.70847	4.38575	28	66.3	49.899	23.7543	23.7642	23.3197	23.4973	26.604	26.6333	25.9771	25.9802	27.5931	27.6189	26.6137	26.5868	P03995
Putative uncharacterized protein	Eef2		1.6347	1.68035	28	38.7	95.257	21.1155	21.0026	21.2488	21.2997	22.281	22.2488	22.1716	22.0646	22.2615	22.2401	22.5078	22.4434	Q8C153;Q3UMI7;Q3UDC8;Q3UBL9;P58252;Q6P9L9;Q3TLB1;Q3TJZ1;Q3UZ14;Q3TX47;Q3TK17;Q8BMA8;Q3TWX1;Q3TW58;Q3TSK4
Laminin subunit alpha-4	Lama4		1.25423	0.284805	28	20.5	201.82	18.7011	18.7787	18.6787	18.5695	21.3612	21.2425	16.8034	16.9855	19.5897	19.6781	17.4015	16.0018	P97927;Q91VV0;Q8BSJ0
Putative uncharacterized protein	Hnrnpm		0.344513	0.874092	28	44.6	73.74	23.3331	23.4067	23.2415	23.3845	23.5008	23.6019	22.504	22.5513	23.7433	23.8455	23.3408	23.3186	Q3THB3;Q9D0E1;Q3TW40;Q570Z0;B8JK33;Q3TL61;B8JK32;Q3TQ66
Putative ATP-dependent RNA helicase DHX57	Dhx57		0.466038	1.41187	28	25.9	155.76	20.5579	20.6687	19.8732	19.9091	18.9139	17.7372	19.6628	19.6804	20.4502	20.1408	20.7164	19.9951	Q6P5D3
MCG4624, isoform CRA_c	Jakmip2		0.892218	0.880864	29	40.4	96.315	21.718	21.6407	21.6214	21.4461	21.5267	21.6875	21.0876	21.3459	21.5845	21.2477	21.7236	21.553	D3YXK0
Actinin alpha 4	Actn4		2.09755	2.38317	29	39.9	104.98	22.0506	22.2338	21.3573	21.1257	23.005	22.8337	22.8088	22.9106	23.4084	23.3749	23.8353	23.7851	Q3ULT2;P57780;Q3UDJ7;Q1A602
MICOS complex subunit Mic60	Immt		1.10317	1.5857	29	50.9	83.899	22.2411	22.5005	22.1194	21.8938	23.5531	23.5857	23.2097	23.2216	23.4615	23.3934	23.2777	23.3205	Q8CAQ8;E9Q800;Q3U7N2;Q3TVZ5;Q3TEY5;Q3TQL4;Q2YDW0;E9QAY6
Protein SOGA1	Soga1		0.0683532	1.03155	30	24.6	159.18	20.7957	20.9212	21.1895	20.9091	20.9694	20.9527	20.6072	20.662	21.8009	21.6245	20.5893	20.7225	E1U8D0;A2ACV6
Calcium-transporting ATPase	Atp2b2		2.12957	2.33066	30	31.7	132.1	22.7537	22.7147	22.5906	22.752	21.316	21.4544	24.2102	24.17	23.3611	23.0168	22.9975	23.1499	Q3UHH0;Q9R0K7;Q3UHJ3;F8WHB1;D5L240;S4R1C4
Adaptor protein complex AP-2, alpha 2 subunit	Ap2a2		0.368415	1.09291	30	41.7	104	23.8477	23.7794	24.0372	24.1188	24.2194	24.2559	24.3656	24.392	24.3525	24.3975	23.8332	23.6866	Q6PEE6;P17427;Q69ZW4;Q3U7X9
Trifunctional enzyme subunit alpha, mitochondrial	Hadha		0.199507	1.18272	30	55.6	82.669	23.4152	23.3786	23.924	22.6904	25.2366	25.4499	23.7245	23.8549	24.3477	24.8374	24.2513	24.5316	Q8BMS1;Q3TB39
ATP-dependent RNA helicase A	Dhx9		0.294071	1.14424	31	28.5	149.69	21.479	21.5909	21.2962	21.2056	21.6074	21.7449	20.9861	21.0857	22.375	22.5349	21.5219	21.5869	E9QNN1;A0A087WPL5;O70133
Polyadenylate-binding protein	Pabpc1		0.190729	0.968112	31	51.6	70.669	25.1149	25.1247	25.1417	25.2145	25.1593	25.1304	25.1442	25.2186	25.4057	25.1844	24.8033	24.8489	Q8BN32;Q3U8U8;P29341;Q99KL3
Fibrinogen beta chain	Fgb		0.248726	0.685859	31	70.3	54.752	25.076	25.1108	24.3678	24.4001	26.5607	26.5924	22.3372	22.7559	26.9647	26.8919	24.9583	24.9355	Q8K0E8;Q3TGR2
Laminin subunit beta-1	Lamb1		1.28479	0.227216	32	25.9	197.09	18.071	18.558	19.0472	18.7705	21.8666	21.8179	15.6302	15.9322	19.4278	19.4911	17.6429	17.1799	P02469;Q3UHL7;E9QN70;B9EKB0;Q9CRX6;Q8K271
Contactin-associated protein 1	Cntnap1		2.24779	12.5738	32	32.1	156.31	20.2202	19.9104	19.5767	19.8492	16.8505	15.5837	22.5523	22.6512	22.1379	22.0358	22.2589	22.2687	O54991;Q3U428
Inositol 1,4,5-trisphosphate receptor type 1	Itpr1		0.141525	0.907361	32	14.2	313.16	18.7797	18.5028	18.8977	18.7724	19.8164	19.727	19.3666	19.2264	19.431	19.4206	18.7114	17.4985	P11881
Lamin-B1	Lmnb1		0.780972	0.45887	32	56.1	66.785	22.2652	22.5498	21.9432	22.0543	24.3554	24.4122	20.6239	19.6085	23.3835	22.9363	22.2693	22.0156	P14733;Q8C553
Ubiquitin carboxyl-terminal hydrolase	Usp9x		2.36179	4.86181	32	15.8	290.21	15.871	16.1285	18.6303	18.2318	18.0232	17.9096	19.5516	19.7342	20.1458	19.8966	19.5995	19.5557	Q4FE56;P70398
GRIP1-associated protein 1	Gripap1		0.0450611	0.886406	33	47.8	95.912	15.9091	15.2876	19.9833	19.7632	22.4988	22.4792	18.2108	17.7088	20.2542	20.4769	19.0632	19.1636	A2AEW8;A2AEW9;Q8VD04;A2AEW5;A2AEW6
Constitutive coactivator of PPAR-gamma-like protein 1	FAM120A		0.148112	1.0756	33	43.3	121.64	22.466	22.4843	22.6168	22.6987	21.6883	21.6769	22.7072	22.7987	22.763	22.4559	21.6667	21.8705	Q6A0A9
E3 ubiquitin-protein ligase TTC3	Ttc3		0.169423	1.04083	34	24.3	223.91	21.0613	20.9396	21.2345	21.0017	21.1469	21.2433	21.0141	21.0742	21.6755	21.3395	21.0408	20.8297	G5E8T2
Heat shock protein 84b	Hsp90ab1		2.32853	1.93999	34	49.2	83.28	23.3927	23.4466	23.8629	23.8782	24.5308	24.5778	25.1174	25.1116	24.717	24.8045	24.8376	24.837	Q71LX8;P11499
Caskin-1	Caskin1		2.30558	2.08923	34	36.8	150.49	20.597	20.5151	21.1768	21.1905	21.7364	21.8514	22.1094	22.0383	22.8463	22.7748	21.8803	21.796	Q6P9K8;B7ZNJ3
Unconventional myosin-Ib	Myo1b		1.3567	2.10116	35	37.2	128.56	19.918	19.7201	19.8002	19.9851	21.6942	21.5498	20.868	20.5302	21.9032	21.9438	21.896	21.9534	P46735;Q7TQD7;E9QNH6;E9Q580;Q3TTZ3;Q3UEQ4
Synaptojanin-1	Synj1		1.33738	1.81722	36	36.1	144.59	20.5879	20.693	20.6527	20.7346	19.4139	19.3541	21.8683	21.9564	20.7442	20.7097	20.8904	20.4375	E9Q7S0;F7BQW7;Q8CHC4;D3Z656
Protein Utrn	Utrn		0.11539	0.866248	36	14.9	392.7	16.9748	15.1806	16.7839	16.8521	19.1926	19.3378	16.8034	16.9855	17.6906	17.2013	17.1274	17.2708	E9Q6R7;O08614
Putative uncharacterized protein	Nid2		1.01096	0.293388	37	40.3	153.94	21.355	21.5378	21.5844	21.6352	23.8091	23.918	17.8366	19.0956	22.7199	22.8376	20.6013	20.134	Q3TPN0;O88322;Q8CFA3;Q3US45;Q8R5G0;Q8C6Z2
Unconventional myosin-Ic	Myo1c		0.118507	0.881803	37	42.2	121.94	20.9071	20.9834	20.351	20.2758	22.5963	22.64	19.8818	20.0488	22.148	21.89	21.3006	21.3956	Q9WTI7
Nidogen-1	Nid1		0.844637	0.332141	38	41.2	136.54	23.1139	23.1071	23.0971	23.4094	25.0984	24.9288	19.5802	19.7804	24.496	24.4565	22.4707	22.43	P10493
Prelamin-A/C	Lmna		0.838148	0.411394	38	58.8	74.237	23.9494	23.9513	23.4719	23.3552	25.6757	25.6961	21.3562	21.1768	24.9932	24.8641	23.2064	22.8145	P48678
CLIP-associating protein 2	Clasp2		2.13895	1.39561	40	43	140.74	21.5919	21.7518	21.655	21.6859	21.1447	21.1908	21.7891	21.9413	22.082	21.6667	22.2251	22.2011	Q8BRT1;E9Q8N5;Q08EB6;Q08EB5;F7DCH5;B9EJA4;A2RRR3
Vimentin	Vim		0.113159	1.14815	40	71	53.687	26.3704	26.3944	25.3567	25.3619	28.4969	28.5421	26.1327	26.1606	27.7691	27.7614	26.9303	26.9643	Q5FWJ3;P20152;Q3V2S4;Q3U6S1;Q3TFD9;A0A0A6YWC8;Q3TWV0;Q3UAX1;Q3UD36;A4IF59
Microtubule cross-linking factor 1	Soga2		1.30012	0.792982	40	27.5	213.86	20.6492	20.5522	20.7882	20.8667	20.5698	20.5365	20.1804	20.3913	20.5727	20.7106	20.2888	19.8111	Q3UHU5;B8JJI7
Vinculin	Vcl		0.384579	0.686715	40	45.6	116.72	20.8993	20.8753	20.4977	20.7474	22.9322	22.9832	19.798	19.8973	22.1109	22.2382	20.777	20.8605	Q64727
Putative ATP-dependent RNA helicase DHX30	Dhx30		0.99761	1.2859	40	41.9	136.67	22.321	22.2548	21.7203	21.7056	21.2264	21.425	22.0996	22.0857	22.3828	22.1513	22.0534	22.057	Q99PU8;Q80TP6
Tight junction protein ZO-1	Tjp1		0.555235	1.54998	43	35.4	188.85	20.5288	20.5065	19.8657	19.8116	22.1392	22.1983	20.4284	20.4544	21.8121	21.9678	22.2575	21.9233	B9EHJ3;P39447
E3 ubiquitin-protein ligase MYCBP2	Mycbp2		1.50779	3.80055	43	11.7	517.73	18.2713	18.3942	17.9004	17.7921	15.2458	14.829	18.9504	18.403	19.1291	19.1151	19.2048	19.1877	Q7TPH6;E9PUJ6;F6SMY7
AP-2 complex subunit alpha-1	Ap2a1		0.0132702	0.996477	44	60	107.66	25.2268	25.1708	25.4006	25.4116	25.6718	25.5724	25.4779	25.5145	25.6819	25.5819	25.0907	25.0766	P17426
Tln2 protein	Tln2		0.204638	0.865526	46	27.4	271.64	18.7421	18.8552	18.9532	18.9362	20.4919	20.431	18.5875	19.0318	20.2408	19.1289	18.8168	19.3537	B2RY15;Q71LX4;E9PUM4;Q68FD6;Q8CDM9;Q8CHG4
CLIP-associating protein 1	Clasp1		0.918858	1.12062	48	36.8	168.02	22.0878	22.2005	22.0835	22.1628	21.7659	21.7643	21.9992	22.1269	22.1354	22.1373	22.3193	22.3326	A0A087WRE8;E9QNY9
Myosin phosphatase Rho-interacting protein	Mprip		2.30825	6.3985	49	31.2	257.28	17.9656	17.9348	16.0663	16.8469	19.544	19.8594	20.2193	20.0532	20.5934	20.2999	21.7563	21.3611	Q5SWZ5;Q8CHC7
Regulator of nonsense transcripts 1	Upf1		0.0265048	0.992811	51	55.2	123.97	23.5596	23.5362	23.5465	23.6365	23.3168	23.4217	23.6819	23.7506	23.6922	23.6375	23.129	23.0638	Q9EPU0
Laminin subunit alpha-2	Lama2		1.04192	0.165554	52	21.9	343.81	18.8077	18.8394	19.3962	19.2261	21.2436	21.2832	13.3126	13.8622	20.2013	20.0678	17.6844	18.1001	Q60675;A0A087WRP2
AP-2 complex subunit beta	Ap2b1		0.112953	0.971518	53	59	104.58	25.6527	25.6215	25.9192	25.9246	26.0395	26.0296	25.9589	25.9511	26.0819	26.0269	25.4722	25.4457	Q9DBG3;Q5SWR1;H3BIY9;H3BKM0
Laminin subunit alpha-5	Lama5		0.890889	0.268548	54	21.2	404.05	20.87	20.8339	21.0511	20.9936	21.4304	21.4556	17.2556	16.5938	22.4244	22.3507	18.4943	18.1353	Q61001;Q6ZQA1
Agrin	Agrn		0.850178	0.355596	55	38.8	216.65	22.0262	22.2454	22.1843	22.2593	23.7394	23.8379	19.055	19.2095	23.6395	23.6054	20.8609	20.972	M0QWP1;Z4YK85;A2ASQ1;Q6PCM6;Q5EBX5
Fibronectin	Fn1		0.781824	0.276526	57	36.3	260.13	21.1998	21.3961	20.0576	19.8131	22.3385	22.3285	15.7592	16.316	21.9843	21.9008	19.8866	20.1596	Q3UHL6;Q3UGY5;A0A087WR50;A0A087WS56;P11276;B9EHT6;A0A087WSN6;B7ZNJ1;Q3UH17;Q3TCF1;Q3TBB4;Q3UHR1;Q3TCL7
Protein Ahnak	Ahnak		0.422625	0.406405	58	29.8	604.25	15.4328	14.9394	14.5279	15.7121	19.8658	19.8474	16.8034	10.5242	16.52	16.2621	16.4124	16.0093	E9Q616;Q6UL10
Filamin-B	Flnb		1.10461	0.289204	58	32.2	277.82	18.1377	17.9833	17.6514	17.8471	21.2544	21.2118	15.4685	16.9855	18.5766	18.5022	18.1559	15.6579	Q80X90
Laminin subunit beta-2	Lamb2		0.900682	0.308673	59	43.9	196.58	22.6005	22.623	23.0553	23.0929	24.2756	24.3205	19.2909	19.1229	24.1199	24.1943	21.5776	21.4872	Q61292;Q3USI2
Laminin subunit gamma-1	Lamc1		0.973164	0.323088	60	47.7	177.19	22.6598	22.6826	23.0175	22.9996	24.9111	24.9683	19.8432	20.0113	24.148	24.1571	21.5832	21.7161	F8VQJ3
Protein furry homolog	Fry		0.905937	1.47082	63	28.2	339.09	20.1768	20.1869	21.7435	21.8077	20.7034	20.7102	21.3045	21.3224	21.8033	21.6536	21.3958	21.1885	E9Q8I9
Talin-1	Tln1		0.694826	0.463328	69	43.1	269.82	19.9587	19.6086	20.3429	20.3634	22.5013	22.4538	18.1641	17.7544	21.2656	21.384	19.9344	20.0667	P26039;Q80TM2;Q3UHS6
Laminin subunit alpha-1	Lama1		0.834338	0.296839	76	30.2	338.14	21.0401	21.0981	21.4943	21.5383	23.6568	23.6699	16.919	18.2102	22.6679	22.688	20.7917	20.7073	F8VQ40;P19137
Collagen alpha-1(XII) chain	Col12a1		0.955697	0.140245	79	33.6	333.73	21.4254	21.4215	21.2168	21.1611	23.9089	23.9501	13.6756	16.4412	22.2283	22.3059	20.6402	20.7887	E9PX70;Q60847
Myh11 protein	Myh11		0.453827	0.632623	79	42.3	227.15	22.7762	22.7735	21.4704	21.5985	23.9355	23.9488	20.7476	20.7388	23.5881	23.4982	22.0293	21.9375	Q8R384;Q69ZX3;E9QPE7;O08638
Filamin, alpha	Flna		0.970571	0.217036	87	48.2	280.47	22.5797	22.5305	21.4475	21.4109	23.7792	23.8462	17.133	17.1955	23.1322	23.0719	20.8693	20.9681	B9EKP5;Q6KAM8
Protein Col6a3	Col6a3		0.901039	0.174652	92	34	353.93	22.8672	22.8254	21.5466	21.573	24.7909	24.8035	16.4457	16.3839	23.0708	23.073	22.2123	22.1161	E9PWQ3;J3QQ16;A0A087WS16;O88493;D3YWD1;Q9Z0I9
Myosin-9	Myh9		0.39157	1.4998	94	49.3	226.37	21.9488	21.929	21.2837	21.2845	24.2579	24.2554	21.994	21.9738	23.7201	23.4937	23.6545	23.6316	Q8VDD5;Q3UFT0
Basement membrane-specific heparan sulfate proteoglycan core protein	Hspg2		1.03825	0.265295	113	39.8	469.78	22.4007	22.3203	22.3518	22.3576	24.1319	24.1552	18.909	18.7824	23.7829	23.5977	20.5075	20.6521	E9PZ16;B1B0C7;Q05793;Q3UHH3

## Sheet: Compartment distribution
Gene.names	NCBI.ID	Postsynaptic	Presynaptic				Distribution of genes between pre- and post- synaptic compartments according to the proteomic studies collected in Supplementary Table 2.
Srcin1	56013	1	1
D630045J12Rik;Kiaa1549	330286	1	0
Gm996	381353	0	0
Plekha5	109135	1	0
Syne1	64009	1	0
Raph1	77300	1	0
Lrrtm1	74342	1	1
Cldn12	64945	1	0
Homer2	26557	1	0
Enpp6	320981	1	0
Arvcf	11877	1	0
Arfgap2	77038	1	0
Pdzd11	72621	1	0
Cdh10	320873	1	0
Cit	12704	1	1
Myh14	71960	1	0
Cdh2	12558	1	1
Cdh11	12552	1	0
Begain	380785	1	0
Shank1	243961	1	1
Cacng3	54376	1	0
Ppp1r9a	243725	1	0
Rapgef2	76089	1	0
Ablim3	319713	1	0
Cyld	74256	1	0
Shank3	58234	1	0
Sipa1l1	217692	1	0
Ablim1	226251	1	0
Grip2	243547	1	0
Cecr6	94047	1	0
Sptb	20741	1	1
Elfn2	207393	1	0
Lphn1	330814	1	0
Traf3	22031	1	0
Ankrd29	225187	0	0
Ctnna2	12386	1	1
Tenm4	23966	1	0
Etl4;Skt	208618	1	0
Plekha6	240753	1	0
Ildr2	100039795	1	0
Cacna2d3	12294	1	0
Lphn3	319387	1	0
Dlgap2	244310	1	0
Grm1	14816	1	0
Ppfia3	76787	1	1
Lmo7	380928	1	0
Grm5	108071	1	0
Ppp6c	67857	1	0
Frmpd3	245643	1	0
Rimbp2	231760	1	0
Rhog	56212	1	0
Grip1	74053	1	0
Mllt4	17356	1	0
Shank2	210274	1	0
Hecw1	94253	1	0
Fbxo41	330369	1	0
Nefh	380684	1	1
Dlg4	13385	1	1
Gabbr1	54393	1	0
Lzts3	241638	1	0
Cyth1	19157	1	0
Actr3b	242894	1	1
Nefm	18040	1	1
Dlg2	23859	1	0
Igsf9b	235086	1	0
Nefl	18039	1	1
Rims4	241770	1	0
Pkp4	227937	1	0
Map7	17761	1	0
Mlip	69642	1	0
Ina	226180	1	1
Gm20459;Akap2	677884	0	0
Ppfia2	327814	1	1
Madd	228355	1	1
Arhgap32	330914	1	0
Ctnnd2	18163	1	1
Bai2	230775	1	0
Tmem132b	208151	1	0
Strip1	229707	1	0
Atp6v1g1	66290	1	0
Ablim2	231148	1	0
Iqcb1	320299	1	0
Dcps	69305	0	0
Grin2a	14811	1	0
Iqgap2	544963	1	0
Actn4	60595	1	0
Homer1	26556	1	0
Vcan	13003	1	0
Cdh4	12561	1	0
Sptbn2	20743	1	1
Kiaa1239	319807	1	0
Pex5	19305	1	0
Lzts1	211134	1	0
Fam81a	76886	1	0
Prr7	432763	1	0
Arhgef7	54126	1	0
Ctnnb1	12387	1	1
Rab35	77407	1	1
Ppp1r9b	217124	1	0
D430041D05Rik	241589	1	0
Sipa1l2	244668	1	0
Gria1	14799	1	0
Cacna1e	12290	1	0
Pcdh10	18526	1	0
Rasgrp2	19395	1	0
Gabbr2	242425	1	0
Arhgap21	71435	1	0
Flrt2	399558	0	0
Nrn1	68404	1	0
Lrrc7	242274	1	0
Nrxn3	18191	1	1
Apbb1	11785	1	0
Kcnj4	16520	1	0
Hapln1	12950	1	1
Wasf1	83767	1	1
Gria3	53623	1	0
Rgs17	56533	1	0
Prrt3	210673	1	0
Pclo	26875	1	1
Actn2	11472	1	0
Magi1	14924	1	0
Ctnnd1	12388	1	1
Atp6v1d	73834	1	1
Frmd4a	209630	1	0
Dagla	269060	1	0
Tenm2	23964	1	0
Mpp1	17524	1	0
Tbk1	56480	1	0
Cttnbp2	30785	1	0
Dst	13518	1	0
Grin2b	14812	1	0
Tanc2	77097	1	0
Igsf21	230868	1	0
Cfl2	12632	1	0
Pak7	241656	1	0
Kif21a	16564	1	0
Arpc1a	56443	1	1
Prmt8	381813	1	0
Synpo	104027	1	0
Gphn	268566	1	0
Fam131b	76156	1	0
Kalrn	545156	1	1
Prickle1	106042	1	0
Myo5a	17918	1	1
Prickle2	243548	1	0
Shisa6	380702	1	0
Rapgef4	56508	1	0
Dock4	238130	1	0
Ank2	109676	1	1
Olfm1	56177	1	0
Cldn11	18417	1	0
Kcnma1	16531	1	1
Ksr1	16706	1	0
Dlgap3	242667	1	0
Gpsm1	67839	1	0
Rit2	19762	0	0
Arpc5l	74192	1	0
Rp2	19889	1	0
Spata2l	78779	1	0
mt-Nd5;ND5;Mtnd5;Nd5	17721	1	0
Myo18a	360013	1	0
Capn5	12337	1	0
Shisa7	232813	1	0
Cacna2d2	56808	1	0
Nyap1	243300	1	0
Cdh6	12563	1	0
Iqsec2	245666	1	0
Plppr2	235044	1	0
Coro2b	235431	1	0
Rims1	116837	1	1
Vps51	68505	1	0
Tuba8	53857	1	1
Cntn2	21367	1	0
Grin1	14810	1	0
Omg	18377	1	0
Add2	11519	1	0
Macf1	11426	1	0
Klhl22	224023	0	0
Spred1	114715	1	0
Arhgap23	58996	1	1
Erc2	238988	1	1
Cdk16	18555	1	0
Dab2ip	69601	1	0
Gnaz	14687	1	1
Strn	268980	1	0
Erbb2ip	59079	1	0
Spire1	68166	1	0
Rims2	116838	1	0
Cntfr	12804	1	0
Map3k5	26408	1	0
Clmn	94040	1	0
Myh10	77579	1	1
Fyn	14360	1	0
Dbn1	56320	1	0
Iqsec3	243621	1	0
Git1	216963	1	0
Lsamp	268890	1	1
Kctd16	383348	1	0
Nhsl2	100042480	1	0
Myo1d	338367	1	0
Bcr	110279	1	0
Myo6	17920	1	0
Grcc10	14790	1	1
Pgbd5	209966	1	0
Trim9	94090	1	0
Ppp1cc	19047	1	0
Enah	13800	1	0
Baiap2	108100	1	1
Actb	11461	1	1
Cacnb3	12297	1	1
Wnk2	75607	1	0
Ncan	13004	1	0
Arfgap3	66251	1	0
Capza1	12340	1	0
Epha4	13838	1	0
Dmxl2	235380	1	0
Arhgap44	216831	1	0
Snrk	20623	1	0
Rnf14	56736	0	0
2017-09-05	18951	1	1
Nckipsd	80987	1	0
Scn2a1;Scn3a;Scn1a;Scn8a	110876	1	1
Ppp1ca	19045	1	0
Tom1l2	216810	1	1
Dnahc8	13417	1	0
Smyd3	69726	1	0
Spta1	20739	1	1
Pum1	80912	0	0
Ppp2r5c	26931	1	0
Tmod1	21916	1	0
Sh3kbp1	58194	1	0
Lrrc73	224813	1	0
Arhgap39	223666	1	0
Negr1	320840	1	1
Nck2	17974	1	0
Syn3	27204	1	1
Fam171b	241520	1	0
Pcdhac2	353237	0	0
Opcml	330908	1	0
Atp6v0a1	11975	1	1
Gucy1a2	234889	1	0
Fam171a2	217219	1	0
Ntm	235106	1	1
Dnajb5	56323	1	0
Bsn	12217	1	1
Bcan	12032	1	0
Cdk18	18557	1	0
Ank1	11733	1	0
Map7d1	245877	1	0
Arhgef9	236915	1	0
Gabrg2	14406	1	0
Stag1;Stag2	20842	0	0
Akap5	238276	1	0
Wdr7	104082	1	1
Cacna1a	12286	1	0
Cntn1	12805	1	1
Trank1	320429	1	0
Lphn2	99633	1	0
Tenm1	23963	1	0
Acap3	140500	0	0
Unc13a	382018	1	1
Gprin1	26913	1	0
Ipo9	226432	1	0
Slc12a2	20496	1	0
Gnal	14680	1	1
Rgs20	58175	1	0
Erc1	111173	1	0
Psd3	234353	1	0
Ank3	11735	1	0
mt-Nd2;ND2;Mtnd2	17717	0	0
Atp6v0d1	11972	1	1
Sptan1	20740	1	1
Tnr	21960	1	0
Atp6ap1	54411	1	1
Cacna2d1	12293	1	1
mt-Co1;COX1;COXI;Mtco1	17708	0	0
Specc1	432572	1	0
Myadm	50918	1	0
Sptbn1	20742	1	1
Map2k7	26400	1	0
Cnksr2	245684	1	0
Crnkl1;Gm4782	66877	0	0
Diras1	208666	1	1
Anks1b	77531	1	0
Flot2	14252	1	1
Cadm1	54725	1	0
Camk2a	12322	1	1
Rogdi	66049	1	1
Map1b	17755	1	1
Flii	14248	1	0
Nrxn1	18189	1	1
Scai	320271	1	0
Add3	27360	1	0
Agap3	213990	1	0
Rab10	19325	1	1
Arpc2	76709	1	1
Dlg3	53310	1	0
Bag6	224727	1	0
Iqsec1	232227	1	1
Actr2	66713	1	1
Tmod2	50876	1	0
Map1s	270058	1	0
Slit2	20563	1	0
Jup	16480	1	1
Plec	18810	1	1
Olfm2	244723	1	0
Rgs14	51791	1	0
Sorbs2	234214	1	1
Bai3	210933	1	0
Capza2	12343	1	1
Dgkg	110197	1	0
Lyn	17096	1	0
Phactr1	218194	1	1
Camk4	12326	1	1
Grm2	108068	1	1
Pi4ka	224020	1	1
Nav1	215690	1	0
Flot1	14251	1	1
Cntn4	269784	1	0
Atp6v0c;Gm15487	11984	1	1
Atp6v1b2	11966	1	1
Sptbn4	80297	1	0
Arpc3	56378	1	1
Nlgn3	245537	1	0
Kctd8	243043	1	0
Add1	11518	1	0
Ssbp1	381760	1	1
Actn1	109711	1	1
Gabrb2	14401	1	0
Eif4e2	26987	0	0
Tnik	665113	1	0
Grasp	56149	1	0
Ube3c	100763	1	0
Nap1l1	53605	1	0
Cask	12361	1	1
Map6d1	208158	1	0
Pde4b	18578	1	0
Gucy1b3	54195	1	0
Vps45	22365	1	1
Gpc4	14735	1	0
Ogdhl	239017	1	0
Kif5c	16574	1	1
Agap1	347722	1	0
Nbea	26422	1	0
Kbtbd11	74901	1	0
Mpp5	56217	0	0
Rasgrf1	19417	1	0
Sh3bgrl2	212531	1	0
Cdk17	237459	1	0
2310061I04Rik	69662	1	0
Thy1	21838	1	1
Ngef	53972	1	0
