# Supplementary material for: Synaptic Interactome Mining Reveals p140Cap as a New Hub for PSD Proteins Involved in Psychiatric and Neurological Disorders
Source: Front Mol Neurosci. 2017 Jun 30;10:212. doi: 10.3389/fnmol.2017.00212 (PMC5492163; doi:10.3389/fnmol.2017.00212)
Supplement: Supplementary file 2 [file Table2.XLSX]

## Sheet: Sheet1
Name	Count	Species	PubMed	Year	Description	Localisation	SRCIN1	genes_found	p-val adjust Bonferroni correction
Post synaptic studies
BAYES_2011	1443	human	21170055	2010	Human cortex biopsy PSD full list	PSD	YES	203	1.55431e-14
BAYES_2012	1552	mouse	23071613	2012	Cortex PSD full list	PSD	YES	268	0
CHENG_2006	289	rat	16507876	2006	PSD identifications found in both cerebellum and forebrain	PSD	YES	94	7.77156e-15
COLLINS_2006	801	mouse	16635246	2006	NRC/MASC complex + AMPA complex + mGLUR5 complex	PSD	YES	161	7.77156e-15
DOSEMESI_2006	114	rat	16332460	2006	PSD from hippocampus	PSD	YES	49	1.16573e-14
DOSEMESI_2007	550	rat	17623647	2007	Cortex PSD	PSD	YES	149	1.55431e-14
JORDAN_2004	393	mouse and rat	15169875	2004	Brain PSD	PSD	YES	134	1.94289e-14
LI_2004	139	rat	14532281	2004	Brain PSD	PSD	NO	30	3.32767e-10
PENG_2002	327	rat	15020595	2004	Forebrain PSD	PSD	YES	113	1.55431e-14
SATON_2002	45	mouse	11895482	2002	Forebrain PSD	PSD	NO	12	6.11512e-05
SCHWENK_2013	34	mouse	22632720	2013	AMPA receptor complex	PSD	NO	10	0.00132574
SELIMI_2009	63	mouse	19402746	2009	PSD from parallel fiber/purkinje cell synapse	PSD	YES	25	5.67324e-13
FERNANDEZ_2009	294	mouse	19455133	2009	TAP-PSD-95 pull-down full list	PSD	NO	40	3.36331e-07
TRINIDAD_2005	236	mouse	15748150	2005	Forebrain PSD	PSD	YES	65	7.77156e-15
TRINIDAD_2008	2158	mouse	18056256	2008	PSD identifications found in all of: cortex, hippocampus, midbrain, cerebellum	PSD	YES	279	7.77156e-15
WALIKONIS_2000	29	rat	10818142	2000	72	PSD	YES	19	0
WALTES_2014	12	human	24442360	2014	Common FMRP signalling pathway variants are ASD risk factors	PSD	NO	6	0.000440545
YOSHIMURA_2004	398	rat	14720225	2004	Forebrain PSD	PSD	YES	110	0
FROMER_2014	168	mouse	24463507	2014	ARK and MNDA protein complexes	PSD	NO	26	1.22413e-05
BAYES_2014	1136	human	25429717	2014	PSD (post-mortem neocortex samples and biopsy tissue)	PSD	NO	121	3.88578e-15
DISTLER_2014	3587	mouse	25211037	2014	mouse hyppocampus PSD LS-MS/MS	PSD	YES	295	7.77156e-15
UEZU_2016	1118	mouse	27609886	2016	iPSD	PSD	YES	141	1.94289e-14
FOCKING_2016	2000	mouse		2016	PSD	PSD	YES	228	7.77156e-15
FARR_2004	71	rat	15447677	2004	mGluR5 interacting complex (co IP)	PSD	YES	12	0.00812
WILHELM_2014	36	rat	24876496	2014	post synaptic density	PSD	NO	20	1.16573e-14
presynaptic studies
BOYKEN_2013	141	rat	23622064	2013	Synaptic vesicle docking and endocytosis	Presynaptic	YES	45	3.44459e-05
MORCIANO_2009	308	rat	19187093	2009	Synaptic vesicle proteins	Presynaptic	NO	21	1
WILHELM_2014	73	rat	24876496	2014	Synaptic vesicle cycle proteins	Presynaptic	NO	13	0.0025622
BRINKMALM_2014	68	mouse	24973420	2014	Presynaptic (SNARE complex)	Presynaptic	NO	5	1
GORINI_2010	49	mouse	20114047	2010	Presynaptic vesicle recycling	Presynaptic	NO	3	1
WEiNGARTEN_2014	467	mouse	24534009	2014	Presynaptic active zone	Presynaptic	YES	31	1
GRONBORG_2010	619	rat	20053882	2010	Synaptic vesicle proteome (glutamargetic and GABA synapses)	Presynaptic	YES	49	0.0646
MORCIANO_2005	85	rat	16269012	2005	Synaptic vesicle proteins	Presynaptic	NO	12	0.0436
BURRE_2006	157	rat	17080482	2006	Synaptic vesicle proteins	Presynaptic	NO	22	0.000522
synaptosome studies
COCHEN_2013	2450	rat	23658807	2013	Synaptic protein turnover rates	Synaptosome	YES	143	1
DAHlHAUS_2011	664	mouse	21398567	2011	Synaptic proteome from mouse visual cortex	Synaptosome	YES	108	0
BIESEMANN_2014	159	mouse	24413018	2014	VGLUT1VENUS knock-in mice, glutamargetic synaptosomes	Synaptosome	NO	26	3.96609e-06
FILIOU_2010	2822	mouse	20309889	2010	Synaptosome and phosphoproteome	Synaptosome	YES	258	1.55431e-14
CHANG_2015	2076	human	25958317	2015	Synaptic proteome from hyppocampus and motor cortex in autopsy brain for Alzheimer's disease and control	Synaptosome	YES	182	0
DISTLER_2014	4503	mouse	25211037	2014	synaptc junctions and synaptosome	Synaptosome	YES	306	1.55431e-14
