# Supplementary material for: Synaptic Interactome Mining Reveals p140Cap as a New Hub for PSD Proteins Involved in Psychiatric and Neurological Disorders
Source: Front Mol Neurosci. 2017 Jun 30;10:212. doi: 10.3389/fnmol.2017.00212 (PMC5492163; doi:10.3389/fnmol.2017.00212)
Supplement: Supplementary file 3 [file Table3.XLS]

## Sheet: MF_mouseGenome.txt
ID	Description	GeneRatio	BgRatio	pvalue	p.adjust	qvalue	geneID	Count
GO:0003779	actin binding	56/340	380/22837	4.39322e-39	2.25811e-36	1.64168e-36	64009/26557/71960/58234/243725/319713/217692/226251/20741/12386/242894/231148/544963/60595/217124/83767/11472/13518/12632/56443/104027/17918/16531/74192/19889/360013/235431/11519/11426/68166/94040/77579/56320/338367/17920/13800/12340/20739/21916/238276/20740/20742/17755/14248/27360/76709/66713/50876/270058/18810/12343/218194/80297/56378/11518/109711	56
GO:0051015	actin filament binding	27/340	124/22837	6.43899e-24	1.65482e-21	1.20307e-21	64009/71960/243725/217692/20741/12386/544963/60595/217124/11472/12632/56443/360013/235431/11519/77579/56320/338367/17920/12340/21916/76709/66713/270058/56378/11518/109711	27
GO:0035254	glutamate receptor binding	18/340	47/22837	2.54348e-21	4.35783e-19	3.1682e-19	26557/243961/58234/243547/210274/13385/23859/14811/26556/12387/14812/14810/17717/14252/12322/53310/14251/19417	18
GO:0050839	cell adhesion molecule binding	33/340	442/22837	3.12157e-14	4.01122e-12	2.91621e-12	12386/23966/17356/14811/20743/12387/12388/23964/14812/69601/59079/56320/17920/108100/12340/238276/23963/111173/11735/20740/21960/20742/54725/18189/19325/16480/18810/17096/224020/245537/11518/109711/21838	33
GO:0019902	phosphatase binding	22/340	183/22837	5.22297e-14	5.36921e-12	3.90348e-12	12558/243725/207393/22031/13385/23859/13003/12387/217124/12388/114715/69601/268980/26408/19047/19045/238276/26400/53310/16480/218194/80297	22
GO:0035255	ionotropic glutamate receptor binding	11/340	27/22837	7.14696e-14	6.12257e-12	4.45118e-12	243961/58234/210274/13385/23859/12387/14812/17717/14252/53310/14251	11
GO:0030165	PDZ domain binding	18/340	114/22837	9.0512e-14	6.64617e-12	4.83184e-12	12704/76089/53623/13385/241638/23859/14799/16520/238130/242667/238988/108100/99633/111173/54725/53310/56149/12361	18
GO:0019903	protein phosphatase binding	19/340	138/22837	2.38661e-13	1.47273e-11	1.07069e-11	12558/243725/22031/13385/23859/13003/12387/217124/12388/69601/268980/26408/19047/19045/238276/26400/53310/16480/218194	19
GO:0005516	calmodulin binding	21/340	177/22837	2.57871e-13	1.47273e-11	1.07069e-11	71960/320299/544963/17918/19762/14810/11519/268980/77579/338367/17920/238276/12286/20740/20742/12322/27360/12326/11518/12361/208158	21
GO:0030695	GTPase regulator activity	23/340	248/22837	3.46755e-12	1.78232e-10	1.29577e-10	77038/76089/217692/330914/244668/71435/56533/238130/67839/19889/58996/69601/216963/110279/66251/216831/58175/213990/20563/51791/210933/347722/21838	23
GO:0060589	nucleoside-triphosphatase regulator activity	23/340	270/22837	1.98976e-11	9.2976e-10	6.75947e-10	77038/76089/217692/330914/244668/71435/56533/238130/67839/19889/58996/69601/216963/110279/66251/216831/58175/213990/20563/51791/210933/347722/21838	23
GO:0005096	GTPase activator activity	21/340	228/22837	3.51776e-11	1.50677e-09	1.09544e-09	77038/76089/217692/330914/244668/71435/56533/238130/19889/58996/69601/216963/110279/66251/216831/58175/213990/51791/210933/347722/21838	21
GO:0044325	ion channel binding	15/340	118/22837	2.60712e-10	1.03082e-08	7.49416e-09	243725/241770/60595/26556/12387/217124/11472/116837/109676/116838/14360/11735/17096/109711/18578	15
GO:0008022	protein C-terminus binding	18/340	202/22837	1.55142e-09	5.69593e-08	4.14101e-08	243961/58234/243725/380928/74053/210274/13385/23859/18039/12387/217124/242274/16706/19047/26400/53310/12361/19417	18
GO:0005085	guanyl-nucleotide exchange factor activity	17/340	184/22837	2.56039e-09	8.77361e-08	6.37852e-08	76089/19157/228355/54126/19395/545156/56508/238130/245666/243621/110279/17974/236915/234353/232227/19417/53972	17
GO:0008066	glutamate receptor activity	8/340	27/22837	3.85786e-09	1.23934e-07	9.01014e-08	53623/14816/108071/14811/14799/14812/14810/108068	8
GO:0030507	spectrin binding	8/340	31/22837	1.3015e-08	3.93511e-07	2.86087e-07	109676/11519/11733/382018/11735/20740/80297/11518	8
GO:0017124	SH3 domain binding	13/340	116/22837	1.94978e-08	5.56769e-07	4.04778e-07	12704/243961/58234/210274/30785/116837/238130/69601/13800/80987/58194/17096/212531	13
GO:0045296	cadherin binding	20/340	298/22837	2.52885e-08	6.52316e-07	4.74241e-07	12386/17356/20743/12387/12388/69601/56320/17920/108100/12340/238276/111173/11735/20740/20742/19325/16480/18810/224020/11518	20
GO:0032947	protein complex scaffold	10/340	62/22837	2.53819e-08	6.52316e-07	4.74241e-07	26557/243961/58234/74053/26556/14924/268566/16706/242667/51791	10
GO:0051020	GTPase binding	20/340	309/22837	4.61048e-08	1.12847e-06	8.20411e-07	12704/243725/17356/544963/19305/14799/83767/116837/17918/56508/238130/116838/216963/235380/226432/111173/54411/20742/56149/19417	20
GO:0097110	scaffold protein binding	9/340	52/22837	6.7735e-08	1.58254e-06	1.15052e-06	12704/243961/58234/13385/14811/26556/242667/17974/245537	9
GO:0005200	structural constituent of cytoskeleton	10/340	69/22837	7.32005e-08	1.63587e-06	1.1893e-06	20741/380684/18039/53857/11735/20742/76709/66713/18810/56378	10
GO:0098641	cadherin binding involved in cell-cell adhesion	18/340	277/22837	2.06399e-07	4.42038e-06	3.21367e-06	12386/17356/20743/12387/12388/69601/56320/17920/108100/12340/111173/20740/20742/19325/16480/18810/224020/11518	18
GO:0031267	small GTPase binding	18/340	280/22837	2.42149e-07	4.97859e-06	3.61949e-06	12704/17356/544963/19305/14799/83767/116837/17918/56508/238130/116838/216963/235380/226432/111173/54411/56149/19417	18
GO:0098632	protein binding involved in cell-cell adhesion	18/340	284/22837	2.98608e-07	5.90325e-06	4.29173e-06	12386/17356/20743/12387/12388/69601/56320/17920/108100/12340/111173/20740/20742/19325/16480/18810/224020/11518	18
GO:0098631	protein binding involved in cell adhesion	18/340	289/22837	3.85977e-07	7.34786e-06	5.34199e-06	12386/17356/20743/12387/12388/69601/56320/17920/108100/12340/111173/20740/20742/19325/16480/18810/224020/11518	18
GO:0005086	ARF guanyl-nucleotide exchange factor activity	6/340	22/22837	6.35834e-07	1.16721e-05	8.48575e-06	19157/245666/243621/17974/234353/232227	6
GO:0030159	receptor signaling complex scaffold activity	5/340	14/22837	1.2735e-06	2.25717e-05	1.64099e-05	26557/243961/58234/74053/51791	5
GO:0008047	enzyme activator activity	21/340	418/22837	1.42511e-06	2.44169e-05	1.77514e-05	77038/76089/217692/330914/244668/71435/56533/238130/19889/58996/69601/216963/110279/66251/216831/58175/213990/51791/210933/347722/21838	21
GO:0022836	gated channel activity	17/340	295/22837	2.35948e-06	3.91216e-05	2.84419e-05	54376/53623/12294/14811/14799/12290/16520/14812/16531/56808/14810/12297/110876/14406/12286/12293/14401	17
GO:0005245	voltage-gated calcium channel activity	7/340	43/22837	3.09917e-06	4.97804e-05	3.6191e-05	54376/12294/12290/56808/12297/12286/12293	7
GO:0005262	calcium channel activity	10/340	104/22837	3.54642e-06	5.52382e-05	4.01588e-05	54376/12294/14811/12290/14812/56808/14810/12297/12286/12293	10
GO:0022843	voltage-gated cation channel activity	11/340	135/22837	5.86892e-06	8.87242e-05	6.45036e-05	54376/12294/14811/12290/16520/16531/56808/14810/12297/12286/12293	11
GO:0004970	ionotropic glutamate receptor activity	5/340	19/22837	6.95699e-06	9.66457e-05	7.02626e-05	53623/14811/14799/14812/14810	5
GO:0005234	extracellular-glutamate-gated ion channel activity	5/340	19/22837	6.95699e-06	9.66457e-05	7.02626e-05	53623/14811/14799/14812/14810	5
GO:0008157	protein phosphatase 1 binding	5/340	19/22837	6.95699e-06	9.66457e-05	7.02626e-05	243725/217124/19047/19045/218194	5
GO:0015085	calcium ion transmembrane transporter activity	10/340	120/22837	1.2785e-05	0.000172934	0.000125725	54376/12294/14811/12290/14812/56808/14810/12297/12286/12293	10
GO:0005244	voltage-gated ion channel activity	12/340	184/22837	2.16313e-05	0.000277962	0.000202082	54376/12294/14811/12290/16520/16531/56808/14810/12297/110876/12286/12293	12
GO:0022832	voltage-gated channel activity	12/340	184/22837	2.16313e-05	0.000277962	0.000202082	54376/12294/14811/12290/16520/16531/56808/14810/12297/110876/12286/12293	12
GO:0036442	hydrogen-exporting ATPase activity	5/340	27/22837	4.37978e-05	0.000549075	0.000399184	66290/11975/11972/54411/11984	5
GO:0017016	Ras GTPase binding	14/340	266/22837	4.97691e-05	0.000609079	0.000442808	12704/17356/544963/83767/116837/17918/56508/238130/116838/235380/226432/111173/54411/19417	14
GO:0003774	motor activity	9/340	115/22837	5.69627e-05	0.000680903	0.000495025	71960/16564/17918/360013/77579/338367/17920/13417/16574	9
GO:0005088	Ras guanyl-nucleotide exchange factor activity	9/340	117/22837	6.51857e-05	0.000761488	0.000553611	76089/228355/54126/545156/56508/110279/236915/19417/53972	9
GO:0005230	extracellular ligand-gated ion channel activity	7/340	69/22837	7.45195e-05	0.000832618	0.000605323	53623/14811/14799/14812/14810/14406/14401	7
GO:0005216	ion channel activity	17/340	386/22837	7.53277e-05	0.000832618	0.000605323	54376/53623/12294/14811/14799/12290/16520/14812/16531/56808/14810/12297/110876/14406/12286/12293/14401	17
GO:0000146	microfilament motor activity	4/340	16/22837	7.626e-05	0.000832618	0.000605323	71960/17918/77579/338367	4
GO:0060090	binding, bridging	10/340	148/22837	7.77542e-05	0.000832618	0.000605323	380684/18039/11472/209630/109676/16706/69601/108100/11733/11735	10
GO:0005246	calcium channel regulator activity	5/340	31/22837	8.77875e-05	0.00088476	0.000643231	12294/18191/18189/108068/18751	5
GO:0022824	transmitter-gated ion channel activity	5/340	31/22837	8.77875e-05	0.00088476	0.000643231	53623/14811/14799/14812/14810	5
GO:0022835	transmitter-gated channel activity	5/340	31/22837	8.77875e-05	0.00088476	0.000643231	53623/14811/14799/14812/14810	5
GO:0022838	substrate-specific channel activity	17/340	398/22837	0.000109142	0.00107882	0.000784317	54376/53623/12294/14811/14799/12290/16520/14812/16531/56808/14810/12297/110876/14406/12286/12293/14401	17
GO:0022890	inorganic cation transmembrane transporter activity	19/340	479/22837	0.000115209	0.00111731	0.000812298	54376/12294/66290/14811/12290/16520/14812/16531/56808/14810/12297/110876/11975/12286/11972/54411/12293/17708/11984	19
GO:0030674	protein binding, bridging	8/340	102/22837	0.000144701	0.00137734	0.00100134	380684/18039/11472/209630/109676/108100/11733/11735	8
GO:0019201	nucleotide kinase activity	4/340	19/22837	0.000156774	0.00146513	0.00106516	13385/23859/53310/56217	4
GO:0072509	divalent inorganic cation transmembrane transporter activity	10/340	163/22837	0.00017282	0.00158624	0.00115322	54376/12294/14811/12290/14812/56808/14810/12297/12286/12293	10
GO:0005540	hyaluronic acid binding	4/340	21/22837	0.000236453	0.00205994	0.0014976	13003/12950/13004/12032	4
GO:0030506	ankyrin binding	4/340	21/22837	0.000236453	0.00205994	0.0014976	20741/20742/18810/80297	4
GO:0046961	proton-transporting ATPase activity, rotational mechanism	4/340	21/22837	0.000236453	0.00205994	0.0014976	11975/11972/54411/11984	4
GO:0015267	channel activity	17/340	427/22837	0.000250722	0.00211264	0.00153592	54376/53623/12294/14811/14799/12290/16520/14812/16531/56808/14810/12297/110876/14406/12286/12293/14401	17
GO:0022803	passive transmembrane transporter activity	17/340	427/22837	0.000250722	0.00211264	0.00153592	54376/53623/12294/14811/14799/12290/16520/14812/16531/56808/14810/12297/110876/14406/12286/12293/14401	17
GO:0016917	GABA receptor activity	4/340	22/22837	0.000285623	0.0023679	0.00172149	54393/242425/14406/14401	4
GO:0047485	protein N-terminus binding	8/340	115/22837	0.000330366	0.00269537	0.00195956	60595/19305/12290/69601/19047/382018/20740/18810	8
GO:0004674	protein serine/threonine kinase activity	17/340	439/22837	0.000345192	0.00277232	0.00201551	12704/56480/241656/545156/18555/26408/110279/75607/20623/18557/26400/12322/12326/665113/12361/237459/18751	17
GO:0045294	alpha-catenin binding	3/340	10/22837	0.000363205	0.00287211	0.00208806	12558/12387/16480	3
GO:0005261	cation channel activity	13/340	287/22837	0.000399202	0.00310894	0.00226024	54376/12294/14811/12290/16520/14812/16531/56808/14810/12297/110876/12286/12293	13
GO:0001664	G-protein coupled receptor binding	12/340	256/22837	0.000488703	0.00362668	0.00263664	26557/243961/76089/108071/13385/26556/217124/14799/14812/14687/14360/238276	12
GO:0005522	profilin binding	3/340	11/22837	0.000493906	0.00362668	0.00263664	26875/56320/13800	3
GO:0008331	high voltage-gated calcium channel activity	3/340	11/22837	0.000493906	0.00362668	0.00263664	12290/12297/12286	3
GO:0030898	actin-dependent ATPase activity	3/340	11/22837	0.000493906	0.00362668	0.00263664	71960/77579/338367	3
GO:0015276	ligand-gated ion channel activity	8/340	124/22837	0.000547994	0.00391207	0.00284412	53623/14811/14799/16520/14812/14810/14406/14401	8
GO:0022834	ligand-gated channel activity	8/340	124/22837	0.000547994	0.00391207	0.00284412	53623/14811/14799/16520/14812/14810/14406/14401	8
GO:0005089	Rho guanyl-nucleotide exchange factor activity	6/340	69/22837	0.000567721	0.00399738	0.00290614	54126/545156/110279/236915/19417/53972	6
GO:0044769	ATPase activity, coupled to transmembrane movement of ions, rotational mechanism	4/340	27/22837	0.000646227	0.00446353	0.00324504	11975/11972/54411/11984	4
GO:0015643	toxic substance binding	3/340	12/22837	0.000651294	0.00446353	0.00324504	330814/380684/18040	3
GO:0003924	GTPase activity	10/340	196/22837	0.000745768	0.00504375	0.00366686	56212/77407/19762/53857/14687/14680/208666/213990/19325/347722	10
GO:0035258	steroid hormone receptor binding	6/340	74/22837	0.000824523	0.00550396	0.00400145	14816/74053/12387/268980/56736/18751	6
GO:0046875	ephrin receptor binding	4/340	29/22837	0.000854317	0.00562973	0.00409288	217692/14360/13838/53972	4
GO:0005231	excitatory extracellular ligand-gated ion channel activity	5/340	51/22837	0.000951745	0.00619236	0.00450192	53623/14811/14799/14812/14810	5
GO:0008553	hydrogen-exporting ATPase activity, phosphorylative mechanism	3/340	14/22837	0.00105403	0.00668855	0.00486266	66290/11972/11984	3
GO:0042043	neurexin family protein binding	3/340	14/22837	0.00105403	0.00668855	0.00486266	13385/245537/12361	3
GO:0016820	hydrolase activity, acting on acid anhydrides, catalyzing transmembrane movement of substances	7/340	111/22837	0.00137934	0.00864613	0.00628584	66290/73834/11975/11972/54411/11984/11966	7
GO:0016776	phosphotransferase activity, phosphate group as acceptor	4/340	34/22837	0.00157344	0.00969003	0.00704477	13385/23859/53310/56217	4
GO:0051427	hormone receptor binding	8/340	146/22837	0.00158359	0.00969003	0.00704477	14816/74053/60595/12387/268980/14360/56736/18751	8

## Sheet: MF_synapticProteome
ID	Description	GeneRatio	BgRatio	pvalue	p.adjust	qvalue	geneID	Count
GO:0003779	actin binding	56/340	269/6466	5.55491e-20	2.78856e-17	2.33891e-17	64009/26557/71960/58234/243725/319713/217692/226251/20741/12386/242894/231148/544963/60595/217124/83767/11472/13518/12632/56443/104027/17918/16531/74192/19889/360013/235431/11519/11426/68166/94040/77579/56320/338367/17920/13800/12340/20739/21916/238276/20740/20742/17755/14248/27360/76709/66713/50876/270058/18810/12343/218194/80297/56378/11518/109711	56
GO:0035254	glutamate receptor binding	18/340	39/6466	1.37866e-13	3.46043e-11	2.90243e-11	26557/243961/58234/243547/210274/13385/23859/14811/26556/12387/14812/14810/17717/14252/12322/53310/14251/19417	18
GO:0051015	actin filament binding	27/340	99/6466	4.63774e-13	7.76049e-11	6.50911e-11	64009/71960/243725/217692/20741/12386/544963/60595/217124/11472/12632/56443/360013/235431/11519/77579/56320/338367/17920/12340/21916/76709/66713/270058/56378/11518/109711	27
GO:0019904	protein domain specific binding	50/340	399/6466	4.15485e-09	5.21433e-07	4.37352e-07	56013/26557/12704/243961/58234/243725/76089/53623/244310/17356/210274/13385/241638/23859/18039/11641/14799/16520/11472/12388/30785/116837/238130/242667/238988/69601/268980/234214/116838/338367/19047/13800/108100/13838/80987/110876/58194/238276/99633/382018/58175/111173/54725/53310/17096/109711/56149/12361/56217/212531	50
GO:0035255	ionotropic glutamate receptor binding	11/340	23/6466	5.54522e-09	5.5674e-07	4.66966e-07	243961/58234/210274/13385/23859/12387/14812/17717/14252/53310/14251	11
GO:0030165	PDZ domain binding	18/340	71/6466	1.45729e-08	1.21926e-06	1.02266e-06	12704/76089/53623/13385/241638/23859/14799/16520/238130/242667/238988/108100/99633/111173/54725/53310/56149/12361	18
GO:0019902	phosphatase binding	22/340	109/6466	3.36679e-08	2.41447e-06	2.02514e-06	12558/243725/207393/22031/13385/23859/13003/12387/217124/12388/114715/69601/268980/26408/19047/19045/238276/26400/53310/16480/218194/80297	22
GO:0019903	protein phosphatase binding	19/340	85/6466	5.30303e-08	3.32765e-06	2.79107e-06	12558/243725/22031/13385/23859/13003/12387/217124/12388/69601/268980/26408/19047/19045/238276/26400/53310/16480/218194	19
GO:0046982	protein heterodimerization activity	27/340	199/6466	4.43541e-06	0.000247398	0.000207505	26557/20741/23966/380684/18040/23859/18039/226180/14811/26556/12387/68404/23964/14812/381813/17918/14810/11519/116838/20739/23963/382018/20740/14252/14251/11518/54195	27
GO:0030695	GTPase regulator activity	23/340	156/6466	5.70558e-06	0.00028642	0.000240235	77038/76089/217692/330914/244668/71435/56533/238130/67839/19889/58996/69601/216963/110279/66251/216831/58175/213990/20563/51791/210933/347722/21838	23
GO:0005516	calmodulin binding	20/340	129/6466	1.09371e-05	0.000499128	0.000418644	71960/320299/544963/17918/14810/11519/268980/77579/338367/17920/238276/12286/20740/20742/12322/27360/12326/11518/12361/208158	20
GO:0019900	kinase binding	40/340	382/6466	1.73204e-05	0.000630902	0.000529169	56013/12558/243725/76089/74256/217692/22031/380684/13385/23859/235086/14811/54126/12387/217124/14799/12388/116837/238130/16706/114715/69601/26408/11461/12297/216810/238276/58175/17717/26400/245684/27360/53310/16480/51791/53605/26422/19417/21838/18751	40
GO:0005096	GTPase activator activity	21/340	144/6466	1.73965e-05	0.000630902	0.000529169	77038/76089/217692/330914/244668/71435/56533/238130/19889/58996/69601/216963/110279/66251/216831/58175/213990/51791/210933/347722/21838	21
GO:0008066	glutamate receptor activity	8/340	24/6466	1.88516e-05	0.000630902	0.000529169	53623/14816/108071/14811/14799/14812/14810/108068	8
GO:0030507	spectrin binding	8/340	24/6466	1.88516e-05	0.000630902	0.000529169	109676/11519/11733/382018/11735/20740/80297/11518	8
GO:0044325	ion channel binding	15/340	84/6466	2.56016e-05	0.00080325	0.000673726	243725/241770/60595/26556/12387/217124/11472/116837/109676/116838/14360/11735/17096/109711/18578	15
GO:0060589	nucleoside-triphosphatase regulator activity	23/340	173/6466	3.21854e-05	0.000950415	0.000797161	77038/76089/217692/330914/244668/71435/56533/238130/67839/19889/58996/69601/216963/110279/66251/216831/58175/213990/20563/51791/210933/347722/21838	23
GO:0008022	protein C-terminus binding	18/340	121/6466	5.33141e-05	0.00148687	0.00124711	243961/58234/243725/380928/74053/210274/13385/23859/18039/12387/217124/242274/16706/19047/26400/53310/12361/19417	18
GO:0097110	scaffold protein binding	9/340	36/6466	7.35152e-05	0.00194235	0.00162915	12704/243961/58234/13385/14811/26556/242667/17974/245537	9
GO:0019901	protein kinase binding	35/340	344/6466	0.000108484	0.00272295	0.00228387	56013/12558/243725/76089/74256/217692/22031/380684/13385/14811/54126/12387/14799/12388/116837/238130/16706/114715/69601/26408/11461/12297/216810/238276/58175/17717/26400/245684/27360/16480/51791/26422/19417/21838/18751	35
GO:0008157	protein phosphatase 1 binding	5/340	6466-11-01	0.00013866	0.00316397	0.00265378	243725/217124/19047/19045/218194	5
GO:0030159	receptor signaling complex scaffold activity	5/340	6466-11-01	0.00013866	0.00316397	0.00265378	26557/243961/58234/74053/51791	5
GO:0032947	protein complex scaffold	10/340	48/6466	0.000154281	0.00336734	0.00282436	26557/243961/58234/74053/26556/14924/268566/16706/242667/51791	10
GO:0050839	cell adhesion molecule binding	33/340	329/6466	0.000225022	0.00470672	0.00394776	12386/23966/17356/14811/20743/12387/12388/23964/14812/69601/59079/56320/17920/108100/12340/238276/23963/111173/11735/20740/21960/20742/54725/18189/19325/16480/18810/17096/224020/245537/11518/109711/21838	33
GO:0005085	guanyl-nucleotide exchange factor activity	17/340	124/6466	0.000238923	0.00479757	0.00402396	76089/19157/228355/54126/19395/545156/56508/238130/245666/243621/110279/17974/236915/234353/232227/19417/53972	17
GO:0005198	structural molecule activity	36/340	373/6466	0.000250275	0.00483223	0.00405303	64945/26557/243961/58234/20741/12386/74053/380684/13385/18040/18039/17761/226180/26556/13003/12950/14924/268566/18417/16706/242667/53857/11519/13004/12032/245877/11735/20742/27360/76709/66713/16480/18810/51791/56378/11518	36
GO:0004930	G-protein coupled receptor activity	10/340	51/6466	0.000261793	0.00486721	0.00408238	330814/319387/14816/108071/54393/230775/242425/99633/210933/108068	10
GO:0017124	SH3 domain binding	13/340	81/6466	0.000271478	0.00486721	0.00408238	12704/243961/58234/210274/30785/116837/238130/69601/13800/80987/58194/17096/212531	13
GO:0005086	ARF guanyl-nucleotide exchange factor activity	6/340	19/6466	0.000306003	0.00529701	0.00444287	19157/245666/243621/17974/234353/232227	6
GO:0005245	voltage-gated calcium channel activity	7/340	28/6466	0.000473715	0.00792683	0.00664863	54376/12294/12290/56808/12297/12286/12293	7
GO:0005200	structural constituent of cytoskeleton	10/340	56/6466	0.000577094	0.0093452	0.00783829	20741/380684/18039/53857/11735/20742/76709/66713/18810/56378	10

## Sheet: BP_mouseGenome
ID	Description	GeneRatio	BgRatio	pvalue	p.adjust	qvalue	geneID	Count
GO:0050808	synapse organization	38/345	232/23262	1.90464e-28	3.20209e-25	2.46979e-25	74342/12558/243961/58234/243725/330814/12386/319387/210274/13385/18163/230775/20743/12387/399558/18191/26875/268566/545156/17918/56808/21367/14810/69601/56320/17920/12297/13004/12217/12286/99633/382018/11735/21960/54725/18189/210933/245537	38
GO:0050804	modulation of synaptic transmission	43/345	321/23262	2.27907e-28	3.20209e-25	2.46979e-25	74342/243961/58234/243725/76089/217692/14816/76787/108071/210274/13385/54393/235086/241770/18163/14811/211134/217124/14799/14812/116837/545156/380702/56508/232813/56808/245666/21367/14810/116838/56320/17920/108100/12286/382018/21960/12322/18189/51791/108068/14251/245537/19417	43
GO:0016358	dendrite development	36/345	242/23262	1.73466e-25	1.6248e-22	1.25322e-22	56013/64009/12704/243961/58234/243725/76089/217692/12386/74053/13385/18163/211134/217124/545156/56508/14810/69601/268980/68166/14360/56320/216963/17920/108100/13838/17974/238276/12286/12322/17755/66713/210933/245537/665113/53972	36
GO:0010975	regulation of neuron projection development	46/345	488/23262	1.12205e-23	7.88241e-21	6.07975e-21	56013/64009/12704/12558/243961/58234/243725/76089/217692/18040/18039/12561/211134/242274/11785/116837/545156/56508/56177/19762/21367/14810/18377/69601/116838/14360/56320/108100/13838/80987/320840/235106/238276/12286/12805/382018/21960/17755/66713/20563/210933/17096/245537/665113/21838/53972	46
GO:0007015	actin filament organization	38/345	323/23262	4.30259e-23	2.41806e-20	1.86506e-20	12704/243961/58234/243725/20741/242894/11641/544963/60595/217124/83767/11472/12632/56443/104027/74192/11519/234214/68166/56320/13800/108100/12340/20739/21916/17974/20740/50918/20742/76709/66713/50876/20563/12343/218194/56378/11518/109711	38
GO:0048167	regulation of synaptic plasticity	29/345	164/23262	6.44047e-23	2.73378e-20	2.10858e-20	74342/58234/243725/76089/217692/76787/108071/210274/13385/18163/14811/211134/14799/14812/116837/545156/380702/232813/245666/21367/14810/17920/108100/382018/21960/12322/51791/245537/19417	29
GO:0022604	regulation of cell morphogenesis	45/345	485/23262	6.81013e-23	2.73378e-20	2.10858e-20	56013/64009/12704/71960/12558/58234/243725/76089/74256/217692/18040/18039/229707/60595/12561/211134/54126/116837/545156/56177/21367/14810/18377/116838/77579/14360/56320/108100/13838/20739/58194/238276/12286/382018/21960/50918/17755/76709/66713/20563/210933/245537/665113/21838/53972	45
GO:0032535	regulation of cellular component size	39/345	353/23262	1.13318e-22	3.9803e-20	3.07002e-20	12704/58234/243725/20741/242894/18040/18039/544963/12561/83767/11472/12632/56443/56177/16531/74192/21367/18377/11519/68166/56320/108100/12340/20739/21916/17974/20496/20740/21960/50918/20742/17755/76709/66713/50876/20563/12343/56378/11518	39
GO:0010769	regulation of cell morphogenesis involved in differentiation	35/345	282/23262	4.06177e-22	1.26817e-19	9.78149e-20	56013/64009/12704/12558/58234/243725/76089/217692/18040/18039/60595/12561/211134/54126/545156/56177/21367/14810/18377/56320/108100/13838/238276/12286/21960/50918/17755/76709/66713/20563/210933/245537/665113/21838/53972	35
GO:0008064	regulation of actin polymerization or depolymerization	28/345	160/23262	4.89988e-22	1.37687e-19	1.06199e-19	12704/243725/20741/242894/544963/83767/11472/12632/56443/74192/11519/68166/56320/108100/12340/20739/21916/17974/20740/50918/20742/76709/66713/50876/20563/12343/56378/11518	28
GO:0030832	regulation of actin filament length	28/345	161/23262	5.85305e-22	1.49519e-19	1.15325e-19	12704/243725/20741/242894/544963/83767/11472/12632/56443/74192/11519/68166/56320/108100/12340/20739/21916/17974/20740/50918/20742/76709/66713/50876/20563/12343/56378/11518	28
GO:0008154	actin polymerization or depolymerization	29/345	181/23262	1.1662e-21	2.73086e-19	2.10633e-19	12704/243725/20741/242894/544963/83767/11472/12632/56443/74192/11519/68166/56320/13800/108100/12340/20739/21916/17974/20740/50918/20742/76709/66713/50876/20563/12343/56378/11518	29
GO:0048813	dendrite morphogenesis	26/345	142/23262	4.57125e-21	9.88094e-19	7.62122e-19	56013/64009/12704/243961/58234/243725/76089/217692/12386/13385/18163/211134/545156/14810/14360/56320/108100/13838/238276/12286/12322/66713/210933/245537/665113/53972	26
GO:0030833	regulation of actin filament polymerization	25/345	140/23262	5.05555e-20	1.01472e-17	7.8266e-18	243725/20741/242894/544963/83767/56443/74192/11519/68166/56320/108100/12340/20739/21916/17974/20740/50918/20742/76709/66713/50876/20563/12343/56378/11518	25
GO:0032970	regulation of actin filament-based process	34/345	325/23262	3.93787e-19	7.15333e-17	5.5174e-17	12704/243961/58234/243725/20741/242894/544963/83767/11472/12632/56443/104027/109676/74192/11519/68166/56320/108100/12340/20739/21916/17974/20740/50918/20742/76709/66713/50876/20563/16480/12343/56378/11518/18578	34
GO:0030041	actin filament polymerization	25/345	152/23262	4.07307e-19	7.15333e-17	5.5174e-17	243725/20741/242894/544963/83767/56443/74192/11519/68166/56320/108100/12340/20739/21916/17974/20740/50918/20742/76709/66713/50876/20563/12343/56378/11518	25
GO:0032271	regulation of protein polymerization	26/345	171/23262	6.02583e-19	9.96034e-17	7.68247e-17	243725/20741/242894/544963/83767/56443/74192/11519/68166/56320/108100/12340/20739/21916/17974/20740/50918/20742/17755/76709/66713/50876/20563/12343/56378/11518	26
GO:0032956	regulation of actin cytoskeleton organization	31/345	287/23262	6.17016e-18	9.6323e-16	7.42945e-16	12704/243961/58234/243725/20741/242894/544963/83767/11472/12632/56443/104027/74192/11519/68166/56320/108100/12340/20739/21916/17974/20740/50918/20742/76709/66713/50876/20563/12343/56378/11518	31
GO:0072657	protein localization to membrane	35/345	381/23262	7.45029e-18	1.10186e-15	8.4987e-16	72621/12558/58234/76089/56212/13385/23859/17761/19305/217124/11472/14812/268566/545156/17918/109676/11426/56320/12297/11733/236915/12286/11735/50918/20742/14252/18189/19325/76709/53310/224727/16480/14251/665113/56217	35
GO:0007409	axonogenesis	36/345	412/23262	1.24079e-17	1.74331e-15	1.34463e-15	77300/12558/12552/217692/226251/12386/380684/18040/18039/12561/399558/68404/11785/13518/545156/56177/21367/14810/18377/77579/56320/13800/11461/13838/12286/11735/21960/17755/19325/20563/14251/269784/80297/245537/16574/21838	36
GO:0051493	regulation of cytoskeleton organization	36/345	415/23262	1.56693e-17	2.0967e-15	1.6172e-15	12704/243961/58234/243725/74256/20741/242894/544963/12387/83767/11472/13518/12632/56443/104027/74192/11519/68166/56320/108100/12340/20739/21916/17974/20740/50918/20742/17755/76709/66713/50876/20563/12343/56378/11518/208158	36
GO:0048814	regulation of dendrite morphogenesis	19/345	91/23262	7.50931e-17	9.59143e-15	7.39792e-15	56013/64009/12704/58234/243725/76089/217692/211134/545156/14810/56320/108100/13838/238276/66713/210933/245537/665113/53972	19
GO:0051258	protein polymerization	27/345	228/23262	8.77593e-17	1.07219e-14	8.26986e-15	243725/20741/242894/18039/544963/83767/56443/74192/11519/68166/56320/108100/12340/20739/21916/17974/20740/50918/20742/17755/76709/66713/50876/20563/12343/56378/11518	27
GO:0061564	axon development	36/345	440/23262	1.01414e-16	1.18739e-14	9.15841e-15	77300/12558/12552/217692/226251/12386/380684/18040/18039/12561/399558/68404/11785/13518/545156/56177/21367/14810/18377/77579/56320/13800/11461/13838/12286/11735/21960/17755/19325/20563/14251/269784/80297/245537/16574/21838	36
GO:0043254	regulation of protein complex assembly	32/345	341/23262	1.11066e-16	1.24838e-14	9.62881e-15	243725/20741/242894/544963/19305/12387/83767/56443/116837/74192/11519/69601/68166/56320/94090/108100/12340/20739/21916/17974/382018/20740/50918/20742/17755/76709/66713/50876/20563/12343/56378/11518	32
GO:0007416	synapse assembly	21/345	123/23262	1.34325e-16	1.45174e-14	1.11973e-14	74342/12558/58234/243725/330814/319387/210274/230775/20743/399558/18191/26875/14810/17920/12217/12286/99633/54725/18189/210933/245537	21
GO:0050806	positive regulation of synaptic transmission	22/345	142/23262	2.13525e-16	2.22224e-14	1.71403e-14	74342/243961/58234/243725/210274/13385/235086/14811/14799/14812/116837/545156/245666/14810/116838/56320/382018/21960/18189/51791/14251/245537	22
GO:0044708	single-organism behavior	36/345	470/23262	8.07693e-16	8.10578e-14	6.25203e-14	74342/26557/71960/243961/58234/108071/210274/13385/18163/14811/26556/20743/14799/12290/11785/14812/241656/545156/16531/21367/14810/68166/268890/13838/80912/21916/14406/12286/21960/18189/50876/51791/210933/12326/80297/245537	36
GO:0050773	regulation of dendrite development	22/345	153/23262	1.08298e-15	1.04937e-13	8.09385e-14	56013/64009/12704/243961/58234/243725/76089/217692/211134/545156/56508/14810/69601/56320/108100/13838/238276/66713/210933/245537/665113/53972	22
GO:0007626	locomotory behavior	26/345	240/23262	2.93062e-15	2.74501e-13	2.11725e-13	74342/58234/319387/14816/108071/13385/14811/12290/241656/545156/17918/16531/21367/14810/268980/56320/268890/17920/13838/80912/21916/320840/12286/21960/244723/80297	26
GO:0048168	regulation of neuronal synaptic plasticity	15/345	60/23262	7.93569e-15	7.10852e-13	5.48284e-13	58234/76787/108071/13385/14811/14812/116837/545156/380702/232813/21367/14810/382018/12322/19417	15
GO:0060997	dendritic spine morphogenesis	14/345	49/23262	8.09511e-15	7.10852e-13	5.48284e-13	56013/243961/58234/243725/217692/13385/18163/545156/56320/108100/13838/66713/245537/53972	14
GO:0007264	small GTPase mediated signal transduction	35/345	481/23262	9.77129e-15	8.3204e-13	6.41757e-13	12558/76089/217692/56212/19157/228355/330914/54126/77407/244668/19395/83767/545156/56508/238130/16706/19762/245666/69601/243621/216963/110279/108100/236915/234353/208666/320271/213990/19325/232227/20563/14251/347722/19417/53972	35
GO:0060996	dendritic spine development	17/345	92/23262	2.82228e-14	2.33253e-12	1.79909e-12	56013/243961/58234/243725/217692/13385/18163/545156/68166/56320/216963/108100/13838/17974/66713/245537/53972	17
GO:0097061	dendritic spine organization	14/345	58/23262	1.07815e-13	8.65599e-12	6.67642e-12	56013/243961/58234/243725/217692/13385/18163/545156/56320/108100/13838/66713/245537/53972	14
GO:0010976	positive regulation of neuron projection development	26/345	286/23262	1.91006e-13	1.4909e-11	1.14994e-11	243961/58234/243725/76089/18039/12561/242274/11785/116837/545156/19762/69601/116838/14360/56320/108100/13838/80987/320840/238276/12805/382018/17755/66713/17096/245537	26
GO:0007215	glutamate receptor signaling pathway	14/345	61/23262	2.29896e-13	1.74597e-11	1.34667e-11	26557/243961/54376/58234/14816/108071/13385/14811/26556/14812/14810/12322/245537/19417	14
GO:0050807	regulation of synapse organization	18/345	124/23262	3.8241e-13	2.82782e-11	2.18111e-11	74342/12558/58234/243725/330814/12386/319387/230775/399558/18191/14810/69601/56320/13004/99633/18189/210933/245537	18
GO:0051494	negative regulation of cytoskeleton organization	18/345	125/23262	4.40786e-13	3.17592e-11	2.4496e-11	243961/58234/243725/20741/11519/56320/12340/20739/21916/20740/50918/20742/17755/50876/20563/12343/11518/208158	18
GO:0050803	regulation of synapse structure or activity	18/345	130/23262	8.79477e-13	6.17833e-11	4.76538e-11	74342/12558/58234/243725/330814/12386/319387/230775/399558/18191/14810/69601/56320/13004/99633/18189/210933/245537	18
GO:2000463	positive regulation of excitatory postsynaptic potential	10/345	25/23262	1.21318e-12	8.31474e-11	6.4132e-11	243961/58234/13385/14811/116837/14810/116838/56320/18189/245537	10
GO:0031346	positive regulation of cell projection organization	28/345	365/23262	1.44791e-12	9.68722e-11	7.4718e-11	243961/58234/243725/76089/18039/12561/54126/242274/11785/116837/545156/19762/69601/116838/14360/56320/108100/13838/80987/320840/238276/12805/382018/17755/76709/66713/17096/245537	28
GO:0007270	neuron-neuron synaptic transmission	19/345	154/23262	1.67697e-12	1.09588e-10	8.45258e-11	58234/244310/14816/108071/210274/545156/245666/14810/14406/12286/382018/21960/18189/50876/12326/108068/14251/245537/14401	19
GO:1901879	regulation of protein depolymerization	14/345	71/23262	2.15072e-12	1.37353e-10	1.05941e-10	20741/11472/12632/11519/12340/20739/21916/20740/20742/17755/50876/12343/11518/208158	14
GO:0030834	regulation of actin filament depolymerization	12/345	46/23262	2.31717e-12	1.44694e-10	1.11604e-10	20741/11472/12632/11519/12340/20739/21916/20740/20742/50876/12343/11518	12
GO:0050905	neuromuscular process	17/345	120/23262	2.6121e-12	1.59565e-10	1.23074e-10	243961/58234/12386/13385/18039/14811/19305/14812/17918/16531/14810/77579/56320/110279/12286/21960/18189	17
GO:0007009	plasma membrane organization	24/345	270/23262	2.69722e-12	1.61259e-10	1.2438e-10	12558/76089/20741/56212/17761/217124/11472/545156/17918/109676/77579/108100/12297/20739/11733/11735/50918/20742/14252/19325/16480/14251/665113/56217	24
GO:0035418	protein localization to synapse	10/345	27/23262	3.04969e-12	1.78534e-10	1.37704e-10	74342/243961/13385/23859/26556/26875/12217/18189/53310/245537	10
GO:0061001	regulation of dendritic spine morphogenesis	11/345	37/23262	3.94786e-12	2.26398e-10	1.74622e-10	56013/58234/243725/217692/545156/56320/108100/13838/66713/245537/53972	11
GO:0007265	Ras protein signal transduction	24/345	282/23262	6.82869e-12	3.70446e-10	2.85727e-10	12558/76089/56212/19157/228355/330914/54126/83767/545156/16706/19762/245666/69601/243621/216963/110279/108100/236915/234353/320271/232227/14251/19417/53972	24
GO:0030042	actin filament depolymerization	12/345	50/23262	6.85523e-12	3.70446e-10	2.85727e-10	20741/11472/12632/11519/12340/20739/21916/20740/20742/50876/12343/11518	12
GO:0030837	negative regulation of actin filament polymerization	12/345	50/23262	6.85523e-12	3.70446e-10	2.85727e-10	20741/11519/12340/20739/21916/20740/50918/20742/50876/20563/12343/11518	12
GO:0043623	cellular protein complex assembly	31/345	480/23262	7.93024e-12	4.20452e-10	3.24297e-10	243725/20741/242894/18039/544963/83767/56443/116837/74192/11519/68166/56320/94090/108100/12340/20739/21916/17974/11975/382018/20740/50918/20742/17755/76709/66713/50876/20563/12343/56378/11518	31
GO:0051056	regulation of small GTPase mediated signal transduction	21/345	213/23262	9.02733e-12	4.69756e-10	3.62325e-10	12558/217692/19157/228355/54126/244668/545156/19762/245666/69601/243621/216963/110279/236915/234353/320271/232227/20563/14251/19417/53972	21
GO:0042391	regulation of membrane potential	27/345	369/23262	1.10431e-11	5.64203e-10	4.35173e-10	71960/243961/58234/243725/13385/235086/241770/14811/14799/12290/11472/14812/116837/56508/109676/16531/14810/116838/56320/12297/110876/12286/11735/12293/18189/16480/245537	27
GO:0010256	endomembrane system organization	31/345	488/23262	1.20973e-11	6.07024e-10	4.68201e-10	64009/12704/12558/76089/20741/56212/17761/19305/54126/217124/71435/11472/545156/17918/109676/360013/77579/108100/12297/20739/11733/11735/50918/20742/14252/19325/224727/16480/14251/665113/56217	31
GO:0051693	actin filament capping	10/345	31/23262	1.52106e-11	7.49858e-10	5.78369e-10	20741/11519/12340/20739/21916/20740/20742/50876/12343/11518	10
GO:0007612	learning	18/345	154/23262	1.64324e-11	7.94274e-10	6.12628e-10	243961/58234/108071/210274/18163/14811/12290/11785/14812/241656/545156/21367/14810/21960/18189/51791/210933/245537	18
GO:1990778	protein localization to cell periphery	21/345	220/23262	1.67576e-11	7.94274e-10	6.12628e-10	72621/12558/76089/56212/17761/217124/11472/545156/17918/109676/12297/11733/11735/50918/20742/14252/19325/16480/14251/665113/56217	21
GO:0043244	regulation of protein complex disassembly	14/345	82/23262	1.69596e-11	7.94274e-10	6.12628e-10	20741/11472/12632/11519/12340/20739/21916/20740/20742/17755/50876/12343/11518/208158	14
GO:0050769	positive regulation of neurogenesis	30/345	469/23262	2.22192e-11	1.02354e-09	7.89461e-10	243961/58234/243725/76089/23966/108071/18039/12561/12387/242274/11785/116837/545156/19762/69601/116838/14360/56320/108100/13838/80987/320840/238276/12805/382018/17755/66713/51791/17096/245537	30
GO:0072659	protein localization to plasma membrane	20/345	207/23262	4.12168e-11	1.86805e-09	1.44084e-09	12558/76089/56212/17761/217124/11472/545156/17918/109676/12297/11733/11735/50918/20742/14252/19325/16480/14251/665113/56217	20
GO:0098815	modulation of excitatory postsynaptic potential	10/345	34/23262	4.32294e-11	1.92817e-09	1.48721e-09	243961/58234/13385/14811/116837/14810/116838/56320/18189/245537	10
GO:1901880	negative regulation of protein depolymerization	12/345	58/23262	4.52806e-11	1.9881e-09	1.53343e-09	20741/11519/12340/20739/21916/20740/20742/17755/50876/12343/11518/208158	12
GO:0099565	chemical synaptic transmission, postsynaptic	13/345	73/23262	5.19568e-11	2.24613e-09	1.73245e-09	243961/58234/243725/13385/235086/14811/14812/116837/14810/116838/56320/18189/245537	13
GO:0007269	neurotransmitter secretion	16/345	125/23262	5.59445e-11	2.34633e-09	1.80974e-09	72621/243725/330814/76787/241770/20743/18191/26875/116837/116838/94090/27204/12286/382018/12322/18189	16
GO:0099643	signal release from synapse	16/345	125/23262	5.59445e-11	2.34633e-09	1.80974e-09	72621/243725/330814/76787/241770/20743/18191/26875/116837/116838/94090/27204/12286/382018/12322/18189	16
GO:0060078	regulation of postsynaptic membrane potential	13/345	75/23262	7.42407e-11	3.06789e-09	2.36628e-09	243961/58234/243725/13385/235086/14811/14812/116837/14810/116838/56320/18189/245537	13
GO:0045666	positive regulation of neuron differentiation	26/345	373/23262	7.8632e-11	3.20226e-09	2.46992e-09	243961/58234/243725/76089/18039/12561/242274/11785/116837/545156/19762/69601/116838/14360/56320/108100/13838/80987/320840/238276/12805/382018/17755/66713/17096/245537	26
GO:0030835	negative regulation of actin filament depolymerization	10/345	36/23262	8.16217e-11	3.27653e-09	2.5272e-09	20741/11519/12340/20739/21916/20740/20742/50876/12343/11518	10
GO:0032272	negative regulation of protein polymerization	12/345	61/23262	8.49974e-11	3.31726e-09	2.55862e-09	20741/11519/12340/20739/21916/20740/50918/20742/50876/20563/12343/11518	12
GO:0043242	negative regulation of protein complex disassembly	12/345	61/23262	8.49974e-11	3.31726e-09	2.55862e-09	20741/11519/12340/20739/21916/20740/20742/17755/50876/12343/11518/208158	12
GO:0030534	adult behavior	18/345	170/23262	8.68931e-11	3.34479e-09	2.57985e-09	26557/243961/58234/210274/26556/20743/545156/16531/21367/14810/13838/80912/21916/14406/12286/18189/80297/245537	18
GO:0060291	long-term synaptic potentiation	12/345	63/23262	1.26783e-10	4.81435e-09	3.71333e-09	74342/58234/243725/210274/14811/14812/116837/545156/382018/21960/51791/245537	12
GO:0099531	presynaptic process involved in chemical synaptic transmission	16/345	132/23262	1.28744e-10	4.82362e-09	3.72048e-09	72621/243725/330814/76787/241770/20743/18191/26875/116837/116838/94090/27204/12286/382018/12322/18189	16
GO:0051261	protein depolymerization	14/345	95/23262	1.32537e-10	4.90039e-09	3.7797e-09	20741/11472/12632/11519/12340/20739/21916/20740/20742/17755/50876/12343/11518/208158	14
GO:0007611	learning or memory	21/345	247/23262	1.48163e-10	5.407e-09	4.17045e-09	243961/58234/108071/210274/18163/14811/14799/12290/11785/14812/241656/545156/21367/14810/21960/18189/50876/51791/210933/12326/245537	21
GO:0043624	cellular protein complex disassembly	15/345	114/23262	1.50944e-10	5.43787e-09	4.19426e-09	20741/11472/12632/11519/12340/20739/21916/238276/20740/20742/17755/50876/12343/11518/208158	15
GO:0060079	excitatory postsynaptic potential	12/345	64/23262	1.53983e-10	5.47711e-09	4.22452e-09	243961/58234/243725/13385/14811/14812/116837/14810/116838/56320/18189/245537	12
GO:0035249	synaptic transmission, glutamatergic	13/345	83/23262	2.78835e-10	9.79409e-09	7.55424e-09	58234/14816/108071/210274/545156/245666/14810/12286/382018/21960/18189/108068/245537	13
GO:0060998	regulation of dendritic spine development	12/345	68/23262	3.23763e-10	1.12318e-08	8.66313e-09	56013/243961/58234/243725/217692/545156/56320/108100/13838/66713/245537/53972	12
GO:0071625	vocalization behavior	7/345	14/23262	4.66283e-10	1.59787e-08	1.23245e-08	71960/243961/58234/210274/13385/18189/245537	7
GO:0046578	regulation of Ras protein signal transduction	18/345	190/23262	5.44481e-10	1.84336e-08	1.4218e-08	12558/19157/228355/54126/545156/19762/245666/69601/243621/216963/110279/236915/234353/320271/232227/14251/19417/53972	18
GO:0032984	macromolecular complex disassembly	16/345	146/23262	5.88446e-10	1.96849e-08	1.51831e-08	20741/11472/12632/11519/12340/20739/21916/238276/20740/20742/17755/50876/270058/12343/11518/208158	16
GO:0010639	negative regulation of organelle organization	21/345	269/23262	7.12103e-10	2.35413e-08	1.81575e-08	243961/58234/243725/20741/11519/224023/56320/94090/12340/216810/20739/21916/20740/50918/20742/17755/50876/20563/12343/11518/208158	21
GO:0044089	positive regulation of cellular component biogenesis	26/345	417/23262	8.71632e-10	2.84801e-08	2.19668e-08	74342/330814/319387/242894/230775/544963/12387/399558/18191/83767/56443/116837/104027/74192/68166/108100/17974/99633/17755/18189/76709/66713/210933/14251/56378/245537	26
GO:0031333	negative regulation of protein complex assembly	14/345	111/23262	1.10102e-09	3.55616e-08	2.74289e-08	20741/19305/11519/94090/12340/20739/21916/20740/50918/20742/50876/20563/12343/11518	14
GO:0050890	cognition	21/345	276/23262	1.13522e-09	3.62496e-08	2.79595e-08	243961/58234/108071/210274/18163/14811/14799/12290/11785/14812/241656/545156/21367/14810/21960/18189/50876/51791/210933/12326/245537	21
GO:0001505	regulation of neurotransmitter levels	17/345	177/23262	1.33797e-09	4.22439e-08	3.2583e-08	72621/243725/330814/76787/241770/20743/18191/26875/269060/116837/116838/94090/27204/12286/382018/12322/18189	17
GO:0043241	protein complex disassembly	15/345	135/23262	1.68212e-09	5.25196e-08	4.05086e-08	20741/11472/12632/11519/12340/20739/21916/238276/20740/20742/17755/50876/12343/11518/208158	15
GO:0043113	receptor clustering	10/345	49/23262	2.22409e-09	6.86781e-08	5.29718e-08	12558/58234/13385/23859/14812/268566/236915/12286/18189/53310	10
GO:0023061	signal release	26/345	438/23262	2.45322e-09	7.49298e-08	5.77938e-08	72621/243725/330814/100039795/76787/54393/241770/228355/20743/54126/12290/18191/26875/116837/545156/17918/56508/18555/116838/94090/27204/12286/382018/12322/18189/17096	26
GO:0035637	multicellular organismal signaling	14/345	119/23262	2.78332e-09	8.40982e-08	6.48654e-08	71960/54376/14799/12290/56508/109676/16531/110876/12286/11735/21960/12293/16480/80297	14
GO:0050885	neuromuscular process controlling balance	11/345	65/23262	2.85388e-09	8.53128e-08	6.58022e-08	243961/58234/13385/18039/17918/16531/77579/110279/12286/21960/18189	11
GO:0001508	action potential	14/345	125/23262	5.32241e-09	1.57431e-07	1.21428e-07	71960/14811/14799/12290/14812/56508/109676/16531/12297/110876/12286/11735/12293/16480	14
GO:0050770	regulation of axonogenesis	16/345	170/23262	5.51669e-09	1.61478e-07	1.24549e-07	12558/217692/18040/18039/12561/56177/21367/14810/18377/56320/13838/12286/21960/17755/20563/21838	16
GO:0006836	neurotransmitter transport	16/345	171/23262	6.00524e-09	1.73966e-07	1.34181e-07	72621/243725/330814/76787/241770/20743/18191/26875/116837/116838/94090/27204/12286/382018/12322/18189	16
GO:0051963	regulation of synapse assembly	12/345	87/23262	6.12841e-09	1.75723e-07	1.35536e-07	74342/243725/330814/319387/230775/399558/18191/14810/99633/18189/210933/245537	12
GO:0034765	regulation of ion transmembrane transport	23/345	369/23262	8.46032e-09	2.40136e-07	1.85219e-07	243961/54376/58234/12294/13385/26556/12290/16520/11472/17918/109676/16531/56808/12297/75607/12286/11735/12293/17096/245537/18578/19417/21838	23
GO:0034314	Arp2/3 complex-mediated actin nucleation	8/345	30/23262	9.50722e-09	2.67153e-07	2.06057e-07	242894/544963/83767/56443/74192/76709/66713/56378	8
GO:0051656	establishment of organelle localization	22/345	346/23262	1.25586e-08	3.49404e-07	2.69497e-07	64009/330814/380684/18039/241770/60595/20743/12387/71435/26875/116837/17918/68166/116838/77579/94090/12286/382018/54411/17755/66713/17096	22
GO:0051966	regulation of synaptic transmission, glutamatergic	10/345	59/23262	1.49103e-08	4.10763e-07	3.16824e-07	58234/14816/108071/210274/545156/245666/21960/18189/108068/245537	10
GO:0045010	actin nucleation	9/345	45/23262	1.73274e-08	4.72718e-07	3.6461e-07	242894/544963/83767/56443/74192/68166/76709/66713/56378	9
GO:0034762	regulation of transmembrane transport	23/345	384/23262	1.77849e-08	4.80533e-07	3.70638e-07	243961/54376/58234/12294/13385/26556/12290/16520/11472/17918/109676/16531/56808/12297/75607/12286/11735/12293/17096/245537/18578/19417/21838	23
GO:0006887	exocytosis	20/345	293/23262	1.80033e-08	4.81803e-07	3.71617e-07	56013/72621/330814/241770/20743/26875/116837/17918/56508/18555/116838/77579/110279/94090/12286/382018/54411/18189/17096/22365	20
GO:0043087	regulation of GTPase activity	19/345	265/23262	1.87143e-08	4.96107e-07	3.8265e-07	76089/217692/56212/17356/227937/544963/54126/19395/71435/545156/56508/58996/69601/243621/13838/232227/19417/21838/53972	19
GO:1905114	cell surface receptor signaling pathway involved in cell-cell signaling	25/345	451/23262	1.95761e-08	5.14101e-07	3.96529e-07	12558/243961/58234/243725/74256/13385/235086/18163/14811/12387/12388/14812/116837/106042/14810/11426/69601/268980/116838/56320/58175/18189/11984/245537/665113	25
GO:0019226	transmission of nerve impulse	11/345	78/23262	2.08889e-08	5.43498e-07	4.19203e-07	71960/54376/14799/12290/56508/16531/110876/12286/11735/21960/80297	11
GO:0051640	organelle localization	24/345	422/23262	2.33342e-08	6.01551e-07	4.6398e-07	64009/12558/330814/380684/18039/241770/60595/20743/12387/71435/26875/116837/17918/68166/116838/77579/94090/12286/382018/54411/17755/66713/17096/245537	24
GO:0098742	cell-cell adhesion via plasma-membrane adhesion molecules	14/345	145/23262	3.62632e-08	9.26359e-07	7.14506e-07	11877/320873/12558/12552/330814/23966/235086/12561/18526/23964/12563/23963/50918/54725	14
GO:0090150	establishment of protein localization to membrane	18/345	248/23262	3.69204e-08	9.34651e-07	7.20901e-07	12558/56212/19305/217124/11472/109676/11426/11733/11735/50918/20742/14252/19325/76709/224727/16480/14251/56217	18
GO:0051705	multi-organism behavior	10/345	65/23262	3.92644e-08	9.85115e-07	7.59825e-07	243961/58234/210274/13385/14812/545156/14810/12804/18189/245537	10
GO:0032273	positive regulation of protein polymerization	12/345	103/23262	4.27365e-08	1.06274e-06	8.19696e-07	242894/544963/83767/56443/74192/68166/108100/17974/17755/76709/66713/56378	12
GO:0030838	positive regulation of actin filament polymerization	11/345	85/23262	5.22372e-08	1.2764e-06	9.84497e-07	242894/544963/83767/56443/74192/68166/108100/17974/76709/66713/56378	11
GO:1900006	positive regulation of dendrite development	11/345	85/23262	5.22372e-08	1.2764e-06	9.84497e-07	243961/58234/243725/545156/69601/56320/108100/13838/238276/66713/245537	11
GO:0071709	membrane assembly	7/345	25/23262	5.67488e-08	1.37469e-06	1.06031e-06	12558/11735/20742/14252/18189/14251/245537	7
GO:0032011	ARF protein signal transduction	6/345	16/23262	7.19954e-08	1.71447e-06	1.32238e-06	19157/245666/243621/216963/234353/232227	6
GO:0032012	regulation of ARF protein signal transduction	6/345	16/23262	7.19954e-08	1.71447e-06	1.32238e-06	19157/245666/243621/216963/234353/232227	6
GO:0051495	positive regulation of cytoskeleton organization	15/345	178/23262	7.32421e-08	1.7295e-06	1.33397e-06	242894/544963/83767/11472/12632/56443/104027/74192/68166/108100/17974/17755/76709/66713/56378	15
GO:0032412	regulation of ion transmembrane transporter activity	15/345	179/23262	7.88807e-08	1.84712e-06	1.4247e-06	243961/54376/58234/13385/26556/11472/17918/109676/12297/75607/11735/12293/245537/18578/19417	15
GO:0006816	calcium ion transport	21/345	356/23262	9.72021e-08	2.25734e-06	1.7411e-06	54376/12294/14811/26556/12387/12290/14812/17918/109676/56808/14810/12297/238276/12286/12293/12322/17096/12361/18578/21838/18751	21
GO:0051668	localization within membrane	10/345	72/23262	1.07288e-07	2.45105e-06	1.89051e-06	12558/58234/13385/23859/14812/268566/236915/12286/18189/53310	10
GO:0051965	positive regulation of synapse assembly	10/345	72/23262	1.07288e-07	2.45105e-06	1.89051e-06	74342/330814/319387/230775/399558/18191/99633/18189/210933/245537	10
GO:0022898	regulation of transmembrane transporter activity	15/345	185/23262	1.21811e-07	2.7604e-06	2.12911e-06	243961/54376/58234/13385/26556/11472/17918/109676/12297/75607/11735/12293/245537/18578/19417	15
GO:0090002	establishment of protein localization to plasma membrane	13/345	139/23262	1.62912e-07	3.66227e-06	2.82473e-06	12558/56212/217124/11472/109676/11733/11735/50918/20742/14252/16480/14251/56217	13
GO:0001941	postsynaptic membrane organization	7/345	29/23262	1.75091e-07	3.90481e-06	3.0118e-06	12558/58234/13385/268566/56320/18189/245537	7
GO:0097479	synaptic vesicle localization	12/345	119/23262	2.14539e-07	4.74689e-06	3.6613e-06	12558/330814/241770/20743/12387/26875/116837/116838/94090/12286/382018/245537	12
GO:0044091	membrane biogenesis	7/345	30/23262	2.25486e-07	4.93322e-06	3.80502e-06	12558/11735/20742/14252/18189/14251/245537	7
GO:0043547	positive regulation of GTPase activity	15/345	194/23262	2.26472e-07	4.93322e-06	3.80502e-06	76089/217692/56212/17356/227937/54126/19395/71435/545156/56508/58996/243621/232227/19417/21838	15
GO:0035176	social behavior	8/345	44/23262	2.40262e-07	5.15372e-06	3.97509e-06	243961/58234/210274/13385/545156/14810/18189/245537	8
GO:0051703	intraspecies interaction between organisms	8/345	44/23262	2.40262e-07	5.15372e-06	3.97509e-06	243961/58234/210274/13385/545156/14810/18189/245537	8
GO:0007266	Rho protein signal transduction	13/345	145/23262	2.67083e-07	5.68564e-06	4.38536e-06	12558/56212/330914/54126/545156/19762/110279/108100/236915/320271/14251/19417/53972	13
GO:0032409	regulation of transporter activity	15/345	198/23262	2.9497e-07	6.23206e-06	4.80682e-06	243961/54376/58234/13385/26556/11472/17918/109676/12297/75607/11735/12293/245537/18578/19417	15
GO:0060999	positive regulation of dendritic spine development	8/345	46/23262	3.44717e-07	7.22877e-06	5.57559e-06	243961/58234/243725/545156/56320/108100/66713/245537	8
GO:0099504	synaptic vesicle cycle	11/345	103/23262	3.85152e-07	8.01687e-06	6.18346e-06	12558/330814/241770/20743/26875/116837/116838/94090/12286/382018/245537	11
GO:0048169	regulation of long-term neuronal synaptic plasticity	7/345	33/23262	4.55422e-07	9.40983e-06	7.25785e-06	58234/108071/13385/14811/14812/116837/14810	7
GO:0098655	cation transmembrane transport	24/345	496/23262	4.61718e-07	9.47027e-06	7.30447e-06	54376/12294/26556/12290/16520/11472/17918/109676/16531/56808/12297/75607/110876/11975/12286/11735/11972/54411/12293/17096/11984/11966/18578/21838	24
GO:0034329	cell junction assembly	13/345	155/23262	5.7739e-07	1.1757e-05	9.06823e-06	76089/227937/60595/54126/12387/11472/11426/16480/18810/14251/109711/56217/21838	13
GO:0022411	cellular component disassembly	21/345	398/23262	6.13705e-07	1.24065e-05	9.56924e-06	20741/241589/12950/11472/12632/76156/11519/12340/20739/21916/238276/20740/20742/66877/17755/50876/270058/12343/14251/11518/208158	21
GO:0051648	vesicle localization	14/345	183/23262	6.52745e-07	1.31015e-05	1.01053e-05	12558/330814/241770/60595/20743/12387/26875/116837/17918/116838/94090/12286/382018/245537	14
GO:0098662	inorganic cation transmembrane transport	23/345	470/23262	6.62838e-07	1.32097e-05	1.01887e-05	54376/12294/12290/16520/11472/17918/109676/16531/56808/12297/75607/110876/11975/12286/11735/11972/54411/12293/17096/11984/11966/18578/21838	23
GO:0051017	actin filament bundle assembly	12/345	133/23262	7.20625e-07	1.42603e-05	1.0999e-05	243961/58234/243725/60595/104027/11519/68166/56320/108100/218194/11518/109711	12
GO:0050805	negative regulation of synaptic transmission	9/345	69/23262	8.10604e-07	1.59287e-05	1.22859e-05	58234/243725/210274/54393/14799/56508/245666/21960/245537	9
GO:1900271	regulation of long-term synaptic potentiation	6/345	23/23262	8.31315e-07	1.62222e-05	1.25123e-05	58234/243725/14811/14812/545156/245537	6
GO:0070838	divalent metal ion transport	21/345	406/23262	8.46251e-07	1.63998e-05	1.26492e-05	54376/12294/14811/26556/12387/12290/14812/17918/109676/56808/14810/12297/238276/12286/12293/12322/17096/12361/18578/21838/18751	21
GO:0021700	developmental maturation	17/345	275/23262	8.6084e-07	1.65682e-05	1.27792e-05	243961/330814/13385/23859/12387/18191/17918/16531/21367/14810/69601/18952/12286/382018/18189/210933/80297	17
GO:0030048	actin filament-based movement	10/345	90/23262	9.04016e-07	1.72808e-05	1.33288e-05	71960/60595/11785/17918/109676/77579/56320/12293/16480/18578	10
GO:0061572	actin filament bundle organization	12/345	136/23262	9.15726e-07	1.73864e-05	1.34102e-05	243961/58234/243725/60595/104027/11519/68166/56320/108100/218194/11518/109711	12
GO:0072511	divalent inorganic cation transport	21/345	409/23262	9.52486e-07	1.7963e-05	1.38549e-05	54376/12294/14811/26556/12387/12290/14812/17918/109676/56808/14810/12297/238276/12286/12293/12322/17096/12361/18578/21838/18751	21
GO:0031334	positive regulation of protein complex assembly	14/345	190/23262	1.02537e-06	1.92086e-05	1.48157e-05	242894/544963/12387/83767/56443/116837/74192/68166/108100/17974/17755/76709/66713/56378	14
GO:0007613	memory	11/345	115/23262	1.17307e-06	2.18301e-05	1.68376e-05	243961/58234/210274/14811/14799/14812/241656/545156/14810/51791/12326	11
GO:0016079	synaptic vesicle exocytosis	9/345	73/23262	1.31821e-06	2.43695e-05	1.87963e-05	330814/241770/20743/26875/116837/116838/94090/12286/382018	9
GO:0007163	establishment or maintenance of cell polarity	13/345	167/23262	1.34856e-06	2.47676e-05	1.91034e-05	72621/13385/19157/209630/243548/360013/11426/14252/17755/19325/53310/66713/56217	13
GO:0034330	cell junction organization	14/345	195/23262	1.39803e-06	2.55095e-05	1.96756e-05	76089/17356/227937/60595/54126/12387/11472/11426/16480/18810/14251/109711/56217/21838	14
GO:0051968	positive regulation of synaptic transmission, glutamatergic	6/345	25/23262	1.42238e-06	2.57863e-05	1.98891e-05	58234/210274/245666/21960/18189/245537	6
GO:0010770	positive regulation of cell morphogenesis involved in differentiation	12/345	142/23262	1.4512e-06	2.61403e-05	2.01621e-05	18039/12561/54126/545156/56320/108100/13838/238276/50918/17755/76709/66713	12
GO:0060560	developmental growth involved in morphogenesis	15/345	233/23262	2.31012e-06	4.13467e-05	3.18909e-05	77300/12561/68404/116837/56177/18377/116838/56320/382018/20496/21960/54725/17755/20563/245537	15
GO:0008277	regulation of G-protein coupled receptor protein signaling pathway	10/345	100/23262	2.39979e-06	4.24114e-05	3.27122e-05	26557/108071/217124/67839/21367/216963/383348/50876/51791/243043	10
GO:0017156	calcium ion regulated exocytosis	10/345	100/23262	2.39979e-06	4.24114e-05	3.27122e-05	330814/241770/20743/26875/116837/56508/116838/94090/12286/382018	10
GO:0043270	positive regulation of ion transport	15/345	236/23262	2.70523e-06	4.74477e-05	3.65967e-05	58234/54393/26556/11472/14812/109676/75607/238276/12805/11735/12293/12322/245537/12361/21838	15
GO:0060627	regulation of vesicle-mediated transport	21/345	437/23262	2.71853e-06	4.74477e-05	3.65967e-05	64009/74342/13385/241770/60595/71435/26875/11472/116837/17918/56508/19762/116838/110279/94090/12286/382018/54411/17096/14251/11518	21
GO:0035640	exploration behavior	6/345	29/23262	3.62887e-06	6.29451e-05	4.85499e-05	74342/58234/210274/13385/268890/21960	6
GO:0001764	neuron migration	12/345	156/23262	3.89506e-06	6.7148e-05	5.17916e-05	76089/319387/19305/12387/399558/11785/56177/21367/69601/77579/14360/215690	12
GO:0048588	developmental cell growth	14/345	213/23262	3.94732e-06	6.76339e-05	5.21664e-05	77300/12561/68404/116837/56177/18377/234214/116838/56320/382018/21960/17755/20563/245537	14
GO:0010959	regulation of metal ion transport	18/345	343/23262	4.23673e-06	7.21527e-05	5.56518e-05	12294/26556/12387/11472/17918/109676/12297/75607/238276/12805/11735/12293/12322/17096/80297/12361/18578/21838	18
GO:0001964	startle response	6/345	30/23262	4.47971e-06	7.58312e-05	5.8489e-05	12386/14811/14812/14810/56320/18189	6
GO:0035023	regulation of Rho protein signal transduction	10/345	108/23262	4.83487e-06	8.13531e-05	6.27481e-05	12558/54126/545156/19762/110279/236915/320271/14251/19417/53972	10
GO:1990138	neuron projection extension	12/345	160/23262	5.06224e-06	8.46721e-05	6.5308e-05	77300/12561/68404/116837/56177/116838/56320/382018/21960/17755/20563/245537	12
GO:1900449	regulation of glutamate receptor signaling pathway	6/345	31/23262	5.48583e-06	9.1214e-05	7.03539e-05	243961/54376/58234/13385/245537/19417	6
GO:0017157	regulation of exocytosis	12/345	163/23262	6.12931e-06	0.000101314	7.8144e-05	241770/26875/116837/17918/56508/116838/110279/94090/12286/382018/54411/17096	12
GO:0099601	regulation of neurotransmitter receptor activity	6/345	32/23262	6.66792e-06	0.000108301	8.35332e-05	243961/54376/58234/13385/245537/19417	6
GO:0042692	muscle cell differentiation	19/345	390/23262	6.70374e-06	0.000108301	8.35332e-05	64009/12558/26556/12387/11472/12632/106042/109676/56808/234214/26408/77579/69726/21916/14252/50876/244723/210933/14251	19
GO:0048489	synaptic vesicle transport	10/345	112/23262	6.70619e-06	0.000108301	8.35332e-05	330814/241770/20743/12387/26875/116837/116838/94090/12286/382018	10
GO:0097480	establishment of synaptic vesicle localization	10/345	112/23262	6.70619e-06	0.000108301	8.35332e-05	330814/241770/20743/12387/26875/116837/116838/94090/12286/382018	10
GO:0060080	inhibitory postsynaptic potential	5/345	19/23262	6.83183e-06	0.0001097	8.46119e-05	235086/116837/116838/56320/245537	5
GO:0099003	vesicle-mediated transport in synapse	9/345	90/23262	7.68945e-06	0.000122769	9.46924e-05	330814/241770/20743/26875/116837/116838/94090/12286/382018	9
GO:0007411	axon guidance	13/345	198/23262	8.83108e-06	0.0001402	0.000108137	226251/12561/399558/11785/21367/77579/13800/13838/11735/20563/14251/269784/16574	13
GO:0030252	growth hormone secretion	5/345	20/23262	8.99863e-06	0.000142057	0.000109569	54393/228355/54126/545156/18555	5
GO:0008306	associative learning	9/345	92/23262	9.21641e-06	0.000143958	0.000111036	243961/14811/12290/11785/14812/14810/21960/51791/245537	9
GO:0060052	neurofilament cytoskeleton organization	4/345	10/23262	9.30533e-06	0.000143958	0.000111036	380684/18040/18039/226180	4
GO:0099068	postsynapse assembly	4/345	10/23262	9.30533e-06	0.000143958	0.000111036	12558/58234/18189/245537	4
GO:0097485	neuron projection guidance	13/345	199/23262	9.32398e-06	0.000143958	0.000111036	226251/12561/399558/11785/21367/77579/13800/13838/11735/20563/14251/269784/16574	13
GO:0051650	establishment of vesicle localization	12/345	170/23262	9.41908e-06	0.000144632	0.000111555	330814/241770/60595/20743/12387/26875/116837/17918/116838/94090/12286/382018	12
GO:0007157	heterophilic cell-cell adhesion via plasma membrane cell adhesion molecules	7/345	51/23262	9.81625e-06	0.000149911	0.000115627	12558/330814/23966/12561/23964/23963/54725	7
GO:0045055	regulated exocytosis	12/345	173/23262	1.12472e-05	0.000170835	0.000131766	330814/241770/20743/26875/116837/56508/116838/110279/94090/12286/382018/17096	12
GO:0090129	positive regulation of synapse maturation	4/345	11/23262	1.44516e-05	0.000218328	0.000168398	330814/18191/69601/18189	4
GO:0060074	synapse maturation	5/345	22/23262	1.49161e-05	0.000223772	0.000172597	243961/330814/18191/69601/18189	5
GO:0019932	second-messenger-mediated signaling	13/345	208/23262	1.49712e-05	0.000223772	0.000172597	26557/243725/76089/14816/217124/26875/17918/56508/109676/16706/19762/116838/54195	13
GO:0015672	monovalent inorganic cation transport	19/345	418/23262	1.77304e-05	0.000263611	0.000203324	66290/16520/11472/73834/109676/16531/75607/110876/11975/11733/238276/12805/20496/11735/11972/54411/11984/11966/80297	19
GO:0046928	regulation of neurotransmitter secretion	7/345	57/23262	2.07728e-05	0.000307218	0.000236959	243725/241770/116837/116838/12286/382018/12322	7
GO:0007216	G-protein coupled glutamate receptor signaling pathway	4/345	12/23262	2.1424e-05	0.000315191	0.000243108	26557/14816/108071/26556	4
GO:0072661	protein targeting to plasma membrane	5/345	24/23262	2.34954e-05	0.000343865	0.000265225	109676/11733/11735/50918/20742	5
GO:0050768	negative regulation of neurogenesis	15/345	283/23262	2.38147e-05	0.000346732	0.000267436	12704/76089/12387/11785/56177/19762/21367/13838/235106/21960/20563/269784/245537/21838/53972	15
GO:0010721	negative regulation of cell development	16/345	318/23262	2.42252e-05	0.000350891	0.000270644	12704/76089/60595/12387/11785/56177/19762/21367/13838/235106/21960/20563/269784/245537/21838/53972	16
GO:0045665	negative regulation of neuron differentiation	13/345	219/23262	2.57928e-05	0.00037168	0.000286679	12704/76089/11785/19762/21367/13838/235106/21960/20563/269784/245537/21838/53972	13
GO:0030031	cell projection assembly	18/345	393/23262	2.66517e-05	0.000382098	0.000294714	243725/76089/319713/74256/226251/56212/320299/54126/217124/11472/73834/77579/56320/17974/76709/66713/20563/665113	18
GO:0008344	adult locomotory behavior	9/345	105/23262	2.69354e-05	0.000383925	0.000296123	545156/16531/21367/14810/13838/80912/21916/12286/80297	9
GO:0051924	regulation of calcium ion transport	13/345	220/23262	2.70523e-05	0.000383925	0.000296123	12294/26556/12387/17918/109676/12297/238276/12293/12322/17096/12361/18578/21838	13
GO:0019228	neuronal action potential	6/345	41/23262	2.95692e-05	0.000417535	0.000322047	71960/14799/56508/16531/110876/11735	6
GO:0060134	prepulse inhibition	4/345	13/23262	3.05842e-05	0.000429708	0.000331436	12386/14810/56320/18189	4
GO:0060292	long term synaptic depression	5/345	26/23262	3.54869e-05	0.000496111	0.000382653	58234/243725/210274/14799/245666	5
GO:2001257	regulation of cation channel activity	8/345	85/23262	3.84952e-05	0.000535503	0.000413037	26556/11472/17918/109676/12297/11735/12293/18578	8
GO:0050775	positive regulation of dendrite morphogenesis	6/345	43/23262	3.91044e-05	0.000541297	0.000417505	545156/56320/108100/13838/238276/66713	6
GO:0034332	adherens junction organization	8/345	86/23262	4.19026e-05	0.000574458	0.000443082	17356/54126/12387/11472/11426/16480/109711/21838	8
GO:0035235	ionotropic glutamate receptor signaling pathway	4/345	14/23262	4.23177e-05	0.000574458	0.000443082	14811/14812/14810/12322	4
GO:0035641	locomotory exploration behavior	4/345	14/23262	4.23177e-05	0.000574458	0.000443082	58234/13385/268890/21960	4
GO:0090128	regulation of synapse maturation	4/345	14/23262	4.23177e-05	0.000574458	0.000443082	330814/18191/69601/18189	4
GO:0010771	negative regulation of cell morphogenesis involved in differentiation	8/345	87/23262	4.55579e-05	0.00061547	0.000474715	12704/76089/60595/21960/20563/245537/21838/53972	8
GO:0016049	cell growth	20/345	489/23262	4.78121e-05	0.000642832	0.00049582	77300/12561/217124/68404/11785/241656/116837/56177/18377/69601/234214/116838/56320/12286/382018/21960/54725/17755/20563/245537	20
GO:0010977	negative regulation of neuron projection development	10/345	142/23262	5.32071e-05	0.000711962	0.00054914	12704/76089/19762/13838/235106/21960/20563/245537/21838/53972	10
GO:0051961	negative regulation of nervous system development	15/345	305/23262	5.61708e-05	0.000748057	0.00057698	12704/76089/12387/11785/56177/19762/21367/13838/235106/21960/20563/269784/245537/21838/53972	15
GO:0098900	regulation of action potential	6/345	46/23262	5.78773e-05	0.000767147	0.000591705	56508/109676/12297/11735/12293/16480	6
GO:0051588	regulation of neurotransmitter transport	7/345	68/23262	6.62588e-05	0.000874119	0.000674212	243725/241770/116837/116838/12286/382018/12322	7
GO:0000910	cytokinesis	9/345	118/23262	6.77295e-05	0.000889345	0.000685957	12704/227937/77407/68166/77579/216963/11735/20742/66713	9
GO:0007156	homophilic cell adhesion via plasma membrane adhesion molecules	8/345	92/23262	6.80659e-05	0.000889606	0.000686158	320873/12558/12552/235086/12561/18526/12563/54725	8
GO:0015988	energy coupled proton transmembrane transport, against electrochemical gradient	5/345	30/23262	7.3227e-05	0.000943889	0.000728027	11975/11972/54411/11984/11966	5
GO:0015991	ATP hydrolysis coupled proton transport	5/345	30/23262	7.3227e-05	0.000943889	0.000728027	11975/11972/54411/11984/11966	5
GO:0090662	ATP hydrolysis coupled transmembrane transport	5/345	30/23262	7.3227e-05	0.000943889	0.000728027	11975/11972/54411/11984/11966	5
GO:0051016	barbed-end actin filament capping	4/345	16/23262	7.51556e-05	0.000955599	0.000737059	11519/12340/12343/11518	4
GO:0060123	regulation of growth hormone secretion	4/345	16/23262	7.51556e-05	0.000955599	0.000737059	54393/228355/54126/545156	4
GO:1900273	positive regulation of long-term synaptic potentiation	4/345	16/23262	7.51556e-05	0.000955599	0.000737059	58234/14811/14812/545156	4
GO:0043279	response to alkaloid	8/345	94/23262	7.93408e-05	0.00100427	0.000774598	26557/319387/13385/26556/217124/545156/14810/14680	8
GO:0045216	cell-cell junction organization	11/345	180/23262	8.27725e-05	0.00104301	0.000804477	17356/227937/60595/54126/12387/11472/11426/16480/109711/56217/21838	11
GO:0007616	long-term memory	5/345	31/23262	8.62541e-05	0.00108203	0.000834573	243961/14799/14810/51791/12326	5
GO:0008361	regulation of cell size	11/345	182/23262	9.13727e-05	0.00114114	0.000880171	58234/12561/56177/16531/18377/56320/20496/21960/17755/20563/11518	11
GO:0032414	positive regulation of ion transmembrane transporter activity	7/345	72/23262	9.57142e-05	0.00119007	0.000917911	58234/11472/109676/75607/11735/12293/245537	7
GO:0048172	regulation of short-term neuronal synaptic plasticity	4/345	17/23262	9.71342e-05	0.00120241	0.000927425	76787/380702/232813/382018	4
GO:0010923	negative regulation of phosphatase activity	7/345	73/23262	0.000104535	0.00128273	0.000989373	207393/231760/23859/217124/114715/338367/53310	7
GO:0034333	adherens junction assembly	7/345	73/23262	0.000104535	0.00128273	0.000989373	54126/12387/11472/11426/16480/109711/21838	7
GO:0097581	lamellipodium organization	7/345	74/23262	0.000114006	0.00139286	0.00107432	319713/226251/54126/83767/17974/76709/20563	7
GO:0042220	response to cocaine	5/345	33/23262	0.000117589	0.00142811	0.00110151	26557/319387/13385/26556/545156	5
GO:0021537	telencephalon development	12/345	220/23262	0.000117908	0.00142811	0.00110151	12558/58234/17356/19305/12387/21367/14810/69601/77579/12032/21960/20563	12
GO:0030705	cytoskeleton-dependent intracellular transport	9/345	127/23262	0.000119511	0.00144131	0.00111169	380684/18040/18039/60595/71435/13518/17918/17755/16574	9
GO:0006612	protein targeting to membrane	8/345	100/23262	0.000122829	0.001475	0.00113768	19305/109676/11426/11733/11735/50918/20742/76709	8
GO:0050774	negative regulation of dendrite morphogenesis	4/345	18/23262	0.000123431	0.00147592	0.00113838	12704/76089/245537/53972	4
GO:0010638	positive regulation of organelle organization	19/345	484/23262	0.000125829	0.00149822	0.00115559	319713/242894/544963/12387/83767/11472/12632/56443/104027/74192/68166/108100/17974/11733/26400/17755/76709/66713/56378	19
GO:0070588	calcium ion transmembrane transport	12/345	222/23262	0.000128382	0.00152216	0.00117405	54376/12294/12290/17918/109676/56808/12297/12286/12293/17096/18578/21838	12
GO:0007272	ensheathment of neurons	9/345	130/23262	0.000142827	0.00167927	0.00129523	12558/23966/12387/17918/18417/21367/18377/14360/56217	9
GO:0008366	axon ensheathment	9/345	130/23262	0.000142827	0.00167927	0.00129523	12558/23966/12387/17918/18417/21367/18377/14360/56217	9
GO:0006936	muscle contraction	13/345	260/23262	0.000148044	0.00173334	0.00133694	71960/243547/26556/11472/238130/109676/16531/56320/21916/12293/50876/16480/18578	13
GO:0031103	axon regeneration	5/345	35/23262	0.000156982	0.00183037	0.00141177	380684/18039/18377/13838/21960	5
GO:0031345	negative regulation of cell projection organization	10/345	164/23262	0.000176374	0.00204798	0.00157962	12704/76089/19762/13838/235106/21960/20563/245537/21838/53972	10
GO:0048013	ephrin receptor signaling pathway	5/345	36/23262	0.000180103	0.00208267	0.00160637	217692/216963/13838/17974/53972	5
GO:0061003	positive regulation of dendritic spine morphogenesis	4/345	20/23262	0.000190905	0.00218957	0.00168882	545156/56320/108100/66713	4
GO:2000311	regulation of alpha-amino-3-hydroxy-5-methyl-4-isoxazole propionate selective glutamate receptor activity	4/345	20/23262	0.000190905	0.00218957	0.00168882	243961/54376/58234/245537	4
GO:0032411	positive regulation of transporter activity	7/345	81/23262	0.000201643	0.00230333	0.00177657	58234/11472/109676/75607/11735/12293/245537	7
GO:0000226	microtubule cytoskeleton organization	17/345	422/23262	0.000209592	0.00238443	0.00183912	74256/380684/18040/18039/17761/12387/13518/53857/21367/68166/245877/432572/17755/270058/51791/215690/208158	17
GO:0030032	lamellipodium assembly	6/345	58/23262	0.00021543	0.00244096	0.00188272	319713/226251/54126/17974/76709/20563	6
GO:0035305	negative regulation of dephosphorylation	7/345	82/23262	0.000217698	0.00245675	0.00189491	207393/231760/23859/217124/114715/338367/53310	7
GO:1903305	regulation of regulated secretory pathway	8/345	109/23262	0.000223505	0.0025122	0.00193767	241770/116837/116838/110279/94090/12286/382018/17096	8
GO:0051345	positive regulation of hydrolase activity	17/345	431/23262	0.000267985	0.00300015	0.00231403	76089/217692/56212/17356/227937/54126/19395/71435/545156/56508/58996/26408/243621/232227/381760/19417/21838	17
GO:0055001	muscle cell development	10/345	173/23262	0.000271716	0.00302985	0.00233694	26556/11472/12632/109676/56808/234214/77579/69726/21916/50876	10
GO:0030010	establishment of cell polarity	8/345	114/23262	0.000303744	0.0033736	0.00260208	19157/209630/243548/360013/14252/17755/19325/56217	8
GO:0008542	visual learning	6/345	62/23262	0.000311355	0.00344452	0.00265677	14811/12290/11785/14810/51791/245537	6
GO:0015992	proton transport	7/345	87/23262	0.000314152	0.00346184	0.00267013	66290/73834/11975/11972/54411/11984/11966	7
GO:0010921	regulation of phosphatase activity	8/345	115/23262	0.000322314	0.0035379	0.0027288	207393/231760/23859/13003/217124/114715/338367/53310	8
GO:0048266	behavioral response to pain	4/345	23/23262	0.000336871	0.00365653	0.0028203	12290/14812/545156/12286	4
GO:2000300	regulation of synaptic vesicle exocytosis	4/345	23/23262	0.000336871	0.00365653	0.0028203	241770/116837/116838/382018	4
GO:0006818	hydrogen transport	7/345	88/23262	0.000337026	0.00365653	0.0028203	66290/73834/11975/11972/54411/11984/11966	7
GO:0045161	neuronal ion channel clustering	3/345	10/23262	0.000359193	0.0038088	0.00293775	23859/21367/80297	3
GO:0070444	oligodendrocyte progenitor proliferation	3/345	10/23262	0.000359193	0.0038088	0.00293775	12558/17356/17096	3
GO:0070445	regulation of oligodendrocyte progenitor proliferation	3/345	10/23262	0.000359193	0.0038088	0.00293775	12558/17356/17096	3
GO:0072578	neurotransmitter-gated ion channel clustering	3/345	10/23262	0.000359193	0.0038088	0.00293775	58234/13385/268566	3
GO:1900452	regulation of long term synaptic depression	3/345	10/23262	0.000359193	0.0038088	0.00293775	58234/243725/245666	3
GO:1901626	regulation of postsynaptic membrane organization	3/345	10/23262	0.000359193	0.0038088	0.00293775	12558/58234/56320	3
GO:0017158	regulation of calcium ion-dependent exocytosis	6/345	64/23262	0.000370429	0.00391318	0.00301825	241770/116837/116838/94090/12286/382018	6
GO:0007628	adult walking behavior	5/345	42/23262	0.000377889	0.00397703	0.00306751	16531/21367/13838/12286/80297	5
GO:0007214	gamma-aminobutyric acid signaling pathway	4/345	24/23262	0.000399546	0.00418927	0.00323121	54393/242425/14406/12286	4
GO:0007632	visual behavior	6/345	65/23262	0.000403073	0.00421054	0.00324761	14811/12290/11785/14810/51791/245537	6
GO:0061640	cytoskeleton-dependent cytokinesis	5/345	43/23262	0.000422466	0.00436763	0.00336878	68166/77579/11735/20742/66713	5
GO:0090659	walking behavior	5/345	43/23262	0.000422466	0.00436763	0.00336878	16531/21367/13838/12286/80297	5
GO:0031589	cell-substrate adhesion	13/345	290/23262	0.000425676	0.00436763	0.00336878	56013/60595/54126/12387/11472/21367/11426/56320/50918/76709/109711/12361/21838	13
GO:0002757	immune response-activating signal transduction	12/345	253/23262	0.000425883	0.00436763	0.00336878	74256/22031/69601/59079/14360/12297/80912/17096/14251/18578/21838/18751	12
GO:0030072	peptide hormone secretion	12/345	253/23262	0.000425883	0.00436763	0.00336878	100039795/54393/228355/54126/12290/26875/545156/17918/56508/18555/116838/18189	12
GO:1904062	regulation of cation transmembrane transport	11/345	218/23262	0.000437683	0.00445855	0.0034389	26556/11472/17918/109676/12297/75607/11735/12293/17096/18578/21838	11
GO:0022029	telencephalon cell migration	6/345	66/23262	0.000437921	0.00445855	0.0034389	19305/12387/21367/69601/21960/20563	6
GO:0034767	positive regulation of ion transmembrane transport	8/345	121/23262	0.000454167	0.00460725	0.0035536	58234/11472/109676/75607/11735/12293/245537/21838	8
GO:0048675	axon extension	8/345	123/23262	0.000506764	0.00512233	0.00395088	77300/12561/56177/56320/21960/17755/20563/245537	8
GO:0007528	neuromuscular junction development	5/345	45/23262	0.000523387	0.00523387	0.00403691	268566/545156/56808/12297/382018	5
GO:0048678	response to axon injury	5/345	45/23262	0.000523387	0.00523387	0.00403691	380684/18039/18377/13838/21960	5
GO:1900024	regulation of substrate adhesion-dependent cell spreading	5/345	45/23262	0.000523387	0.00523387	0.00403691	60595/54126/56320/50918/76709	5
GO:0006884	cell volume homeostasis	4/345	26/23262	0.000549149	0.00541441	0.00417617	58234/16531/20496/11518	4
GO:0021952	central nervous system projection neuron axonogenesis	4/345	26/23262	0.000549149	0.00541441	0.00417617	12552/13838/20563/80297	4
GO:0032232	negative regulation of actin filament bundle assembly	4/345	26/23262	0.000549149	0.00541441	0.00417617	243961/58234/243725/56320	4
GO:0090162	establishment of epithelial cell polarity	4/345	26/23262	0.000549149	0.00541441	0.00417617	19157/209630/360013/56217	4
GO:0021885	forebrain cell migration	6/345	69/23262	0.000556716	0.00546983	0.00421891	19305/12387/21367/69601/21960/20563	6
GO:0002790	peptide secretion	12/345	261/23262	0.00056178	0.00550036	0.00424246	100039795/54393/228355/54126/12290/26875/545156/17918/56508/18555/116838/18189	12
GO:0055002	striated muscle cell development	9/345	157/23262	0.000579237	0.00562152	0.00433591	26556/11472/12632/56808/234214/77579/69726/21916/50876	9
GO:0001662	behavioral fear response	5/345	46/23262	0.000580156	0.00562152	0.00433591	58234/12290/14812/545156/68166	5
GO:0031102	neuron projection regeneration	5/345	46/23262	0.000580156	0.00562152	0.00433591	380684/18039/18377/13838/21960	5
GO:0003012	muscle system process	14/345	340/23262	0.000603418	0.00582682	0.00449426	71960/243547/26556/11472/238130/109676/16531/234214/56320/21916/12293/50876/16480/18578	14
GO:0070509	calcium ion import	9/345	158/23262	0.000606376	0.00583533	0.00450082	26556/12387/12290/17918/109676/12286/17096/12361/21838	9
GO:0045197	establishment or maintenance of epithelial cell apical/basal polarity	4/345	27/23262	0.00063717	0.00607407	0.00468496	72621/13385/243548/53310	4
GO:0002209	behavioral defense response	5/345	47/23262	0.000641422	0.00607407	0.00468496	58234/12290/14812/545156/68166	5
GO:0002253	activation of immune response	13/345	303/23262	0.000641974	0.00607407	0.00468496	74256/22031/56480/69601/59079/14360/12297/80912/17096/14251/18578/21838/18751	13
GO:0002764	immune response-regulating signaling pathway	12/345	265/23262	0.000642361	0.00607407	0.00468496	74256/22031/69601/59079/14360/12297/80912/17096/14251/18578/21838/18751	12
GO:0031987	locomotion involved in locomotory behavior	3/345	12/23262	0.000644154	0.00607407	0.00468496	319387/17918/56320	3
GO:0097120	receptor localization to synapse	3/345	12/23262	0.000644154	0.00607407	0.00468496	13385/23859/53310	3
GO:0034764	positive regulation of transmembrane transport	8/345	128/23262	0.000660091	0.00618286	0.00476887	58234/11472/109676/75607/11735/12293/245537/21838	8
GO:0042552	myelination	8/345	128/23262	0.000660091	0.00618286	0.00476887	12558/23966/12387/17918/21367/18377/14360/56217	8
GO:0042063	gliogenesis	12/345	267/23262	0.000686154	0.00640562	0.00494069	12558/23966/17356/54126/12387/21367/18377/69601/13838/17096/245537/56217	12
GO:0019233	sensory perception of pain	8/345	129/23262	0.00069483	0.00646514	0.0049866	14816/23859/14811/12290/14812/14810/14360/12286	8
GO:0019933	cAMP-mediated signaling	5/345	48/23262	0.000707406	0.00655332	0.00505461	76089/26875/56508/16706/116838	5
GO:0051146	striated muscle cell differentiation	12/345	268/23262	0.000708971	0.00655332	0.00505461	12558/26556/11472/12632/56808/234214/77579/69726/21916/50876/210933/14251	12
GO:0009612	response to mechanical stimulus	8/345	130/23262	0.000731027	0.00673504	0.00519477	58234/12387/14812/545156/14360/20496/18189/16480	8
GO:0010927	cellular component assembly involved in morphogenesis	13/345	308/23262	0.000746848	0.00685831	0.00528985	319713/74256/226251/23966/320299/11472/73834/12632/77579/21916/66713/50876/56217	13
GO:0007044	cell-substrate junction assembly	6/345	73/23262	0.000752391	0.0068867	0.00531175	54126/11472/11426/18810/109711/21838	6
GO:0030900	forebrain development	14/345	350/23262	0.000799769	0.0072966	0.00562791	12558/58234/76089/17356/19305/12387/21367/14810/69601/77579/14360/12032/21960/20563	14
GO:0021987	cerebral cortex development	7/345	102/23262	0.000822003	0.00747517	0.00576564	12558/17356/19305/12387/14810/69601/20563	7
GO:0031032	actomyosin structure organization	9/345	165/23262	0.000826916	0.0074956	0.00578139	71960/243725/11472/12632/360013/77579/21916/50876/218194	9
GO:1902803	regulation of synaptic vesicle transport	4/345	29/23262	0.000842417	0.00761155	0.00587083	241770/116837/116838/382018	4
GO:0042596	fear response	5/345	50/23262	0.000854436	0.0076954	0.0059355	58234/12290/14812/545156/68166	5
GO:0010469	regulation of receptor activity	7/345	104/23262	0.000922121	0.0082521	0.00636489	243961/54376/58234/13385/17918/245537/19417	7
GO:0090279	regulation of calcium ion import	7/345	104/23262	0.000922121	0.0082521	0.00636489	26556/12387/17918/109676/17096/12361/21838	7
GO:0050954	sensory perception of mechanical stimulus	9/345	168/23262	0.000939525	0.00838116	0.00646443	26557/71960/14812/16531/14360/17920/20496/80297/14401	9
GO:0021953	central nervous system neuron differentiation	10/345	203/23262	0.000948446	0.00843396	0.00650516	12552/58234/76089/19305/12387/21367/13838/12286/20563/80297	10
GO:0048791	calcium ion-regulated exocytosis of neurotransmitter	4/345	30/23262	0.000960754	0.00851646	0.00656879	241770/116837/116838/12286	4
GO:0015833	peptide transport	12/345	278/23262	0.000974229	0.00860876	0.00663998	100039795/54393/228355/54126/12290/26875/545156/17918/56508/18555/116838/18189	12
GO:0032536	regulation of cell projection size	3/345	14/23262	0.00104256	0.00918371	0.00708344	18040/18039/21367	3
GO:0014047	glutamate secretion	4/345	31/23262	0.00109031	0.00957428	0.00738469	54393/14812/17920/108068	4
GO:1902600	hydrogen ion transmembrane transport	5/345	53/23262	0.00111612	0.0097704	0.00753596	11975/11972/54411/11984/11966	5

## Sheet: BP_synapticProteome
ID	Description	GeneRatio	BgRatio	pvalue	p.adjust	qvalue	geneID	Count
GO:0007268	chemical synaptic transmission	61/345	336/6476	2.77399e-18	1.80517e-15	1.57533e-15	74342/72621/243961/58234/243725/76089/217692/330814/244310/14816/76787/108071/210274/13385/54393/23859/235086/241770/18163/14811/20743/211134/12387/217124/14799/18191/26875/14812/116837/545156/17918/380702/56508/16531/232813/56808/245666/21367/14810/116838/56320/17920/94090/108100/12297/27204/14406/12286/382018/21960/12322/18189/53310/50876/51791/12326/108068/14251/245537/14401/19417	61
GO:0098916	anterograde trans-synaptic signaling	61/345	336/6476	2.77399e-18	1.80517e-15	1.57533e-15	74342/72621/243961/58234/243725/76089/217692/330814/244310/14816/76787/108071/210274/13385/54393/23859/235086/241770/18163/14811/20743/211134/12387/217124/14799/18191/26875/14812/116837/545156/17918/380702/56508/16531/232813/56808/245666/21367/14810/116838/56320/17920/94090/108100/12297/27204/14406/12286/382018/21960/12322/18189/53310/50876/51791/12326/108068/14251/245537/14401/19417	61
GO:0099536	synaptic signaling	61/345	336/6476	2.77399e-18	1.80517e-15	1.57533e-15	74342/72621/243961/58234/243725/76089/217692/330814/244310/14816/76787/108071/210274/13385/54393/23859/235086/241770/18163/14811/20743/211134/12387/217124/14799/18191/26875/14812/116837/545156/17918/380702/56508/16531/232813/56808/245666/21367/14810/116838/56320/17920/94090/108100/12297/27204/14406/12286/382018/21960/12322/18189/53310/50876/51791/12326/108068/14251/245537/14401/19417	61
GO:0099537	trans-synaptic signaling	61/345	336/6476	2.77399e-18	1.80517e-15	1.57533e-15	74342/72621/243961/58234/243725/76089/217692/330814/244310/14816/76787/108071/210274/13385/54393/23859/235086/241770/18163/14811/20743/211134/12387/217124/14799/18191/26875/14812/116837/545156/17918/380702/56508/16531/232813/56808/245666/21367/14810/116838/56320/17920/94090/108100/12297/27204/14406/12286/382018/21960/12322/18189/53310/50876/51791/12326/108068/14251/245537/14401/19417	61
GO:0048812	neuron projection morphogenesis	59/345	354/6476	7.11544e-16	3.7043e-13	3.23266e-13	56013/64009/77300/12704/12558/12552/243961/58234/243725/76089/217692/226251/12386/380684/13385/18040/18039/18163/12561/211134/68404/11785/13518/116837/545156/56177/243300/21367/14810/18377/69601/116838/77579/14360/56320/13800/108100/11461/13838/238276/12286/382018/11735/21960/12322/17755/19325/66713/270058/20563/210933/14251/269784/80297/245537/665113/16574/21838/53972	59
GO:0050808	synapse organization	37/345	153/6476	1.86309e-15	8.08271e-13	7.0536e-13	74342/12558/243961/58234/243725/330814/12386/319387/210274/13385/18163/230775/20743/12387/18191/26875/268566/545156/17918/56808/21367/14810/69601/56320/17920/12297/13004/12217/12286/99633/382018/11735/21960/54725/18189/210933/245537	37
GO:0050804	modulation of synaptic transmission	43/345	215/6476	1.32954e-14	4.94398e-12	4.3145e-12	74342/243961/58234/243725/76089/217692/14816/76787/108071/210274/13385/54393/235086/241770/18163/14811/211134/217124/14799/14812/116837/545156/380702/56508/232813/56808/245666/21367/14810/116838/56320/17920/108100/12286/382018/21960/12322/18189/51791/108068/14251/245537/19417	43
GO:0030029	actin filament-based process	61/345	401/6476	1.76297e-14	5.73627e-12	5.00592e-12	12704/71960/243961/58234/243725/319713/217692/20741/56212/242894/11641/229707/231148/544963/60595/217124/11785/83767/11472/30785/12632/56443/104027/17918/109676/74192/360013/245666/235431/11519/234214/68166/77579/56320/243621/110279/13800/108100/12340/20739/21916/17974/20740/12293/432572/50918/20742/14248/76709/232227/66713/50876/20563/16480/12343/218194/56378/11518/109711/665113/18578	61
GO:0032990	cell part morphogenesis	67/345	474/6476	2.98391e-14	8.63014e-12	7.53132e-12	56013/64009/77300/12704/71960/12558/12552/243961/58234/243725/76089/319713/74256/217692/226251/12386/380684/13385/18040/18039/18163/320299/12561/211134/54126/68404/11785/83767/73834/13518/116837/545156/56177/243300/21367/14810/18377/69601/116838/77579/14360/56320/13800/108100/11461/13838/238276/12286/382018/11735/21960/12322/17755/19325/66713/270058/20563/210933/14251/269784/80297/245537/381760/6…	67
GO:0048667	cell morphogenesis involved in neuron differentiation	53/345	325/6476	6.65485e-14	1.73226e-11	1.5117e-11	56013/64009/77300/12704/12558/12552/243961/58234/243725/76089/217692/226251/12386/380684/13385/18040/18039/18163/12561/211134/68404/11785/13518/545156/56177/21367/14810/18377/77579/14360/56320/13800/108100/11461/13838/238276/12286/11735/21960/12322/17755/19325/66713/20563/210933/14251/269784/80297/245537/665113/16574/21838/53972	53
GO:0048858	cell projection morphogenesis	65/345	460/6476	7.96574e-14	1.80167e-11	1.57227e-11	56013/64009/77300/12704/12558/12552/243961/58234/243725/76089/319713/74256/217692/226251/12386/380684/13385/18040/18039/18163/320299/12561/211134/54126/68404/11785/83767/73834/13518/116837/545156/56177/243300/21367/14810/18377/69601/116838/77579/14360/56320/13800/108100/11461/13838/238276/12286/382018/11735/21960/12322/17755/19325/66713/270058/20563/210933/14251/269784/80297/245537/665113/16574/2…	65
GO:0000904	cell morphogenesis involved in differentiation	59/345	392/6476	8.30579e-14	1.80167e-11	1.57227e-11	56013/64009/77300/12704/12558/12552/243961/58234/243725/76089/217692/226251/12386/380684/13385/18040/18039/18163/60595/12561/211134/54126/12387/68404/11785/13518/545156/56177/21367/14810/18377/77579/14360/56320/13800/108100/11461/13838/238276/12286/11735/21960/50918/12322/17755/19325/76709/66713/20563/210933/14251/269784/80297/245537/109711/665113/16574/21838/53972	59
GO:0030036	actin cytoskeleton organization	55/345	356/6476	2.18225e-13	4.36953e-11	3.81319e-11	12704/71960/243961/58234/243725/319713/217692/20741/56212/242894/11641/229707/231148/544963/60595/217124/83767/11472/30785/12632/56443/104027/74192/360013/245666/235431/11519/234214/68166/77579/56320/243621/110279/13800/108100/12340/20739/21916/17974/20740/432572/50918/20742/14248/76709/232227/66713/50876/20563/12343/218194/56378/11518/109711/665113	55
GO:0016358	dendrite development	36/345	171/6476	4.40545e-13	8.19099e-11	7.14809e-11	56013/64009/12704/243961/58234/243725/76089/217692/12386/74053/13385/18163/211134/217124/545156/56508/14810/69601/268980/68166/14360/56320/216963/17920/108100/13838/17974/238276/12286/12322/17755/66713/210933/245537/665113/53972	36
GO:0048167	regulation of synaptic plasticity	29/345	127/6476	1.13088e-11	1.96245e-09	1.71258e-09	74342/58234/243725/76089/217692/76787/108071/210274/13385/18163/14811/211134/14799/14812/116837/545156/380702/232813/245666/21367/14810/17920/108100/382018/21960/12322/51791/245537/19417	29
GO:0007015	actin filament organization	38/345	210/6476	1.32705e-11	2.15895e-09	1.88406e-09	12704/243961/58234/243725/20741/242894/11641/544963/60595/217124/83767/11472/12632/56443/104027/74192/11519/234214/68166/56320/13800/108100/12340/20739/21916/17974/20740/50918/20742/76709/66713/50876/20563/12343/218194/56378/11518/109711	38
GO:0008064	regulation of actin polymerization or depolymerization	28/345	120/6476	1.49477e-11	2.1616e-09	1.88638e-09	12704/243725/20741/242894/544963/83767/11472/12632/56443/74192/11519/68166/56320/108100/12340/20739/21916/17974/20740/50918/20742/76709/66713/50876/20563/12343/56378/11518	28
GO:0030832	regulation of actin filament length	28/345	120/6476	1.49477e-11	2.1616e-09	1.88638e-09	12704/243725/20741/242894/544963/83767/11472/12632/56443/74192/11519/68166/56320/108100/12340/20739/21916/17974/20740/50918/20742/76709/66713/50876/20563/12343/56378/11518	28
GO:0008154	actin polymerization or depolymerization	29/345	130/6476	2.09613e-11	2.87169e-09	2.50606e-09	12704/243725/20741/242894/544963/83767/11472/12632/56443/74192/11519/68166/56320/13800/108100/12340/20739/21916/17974/20740/50918/20742/76709/66713/50876/20563/12343/56378/11518	29
GO:0048813	dendrite morphogenesis	26/345	108/6476	3.87224e-11	5.03971e-09	4.39804e-09	56013/64009/12704/243961/58234/243725/76089/217692/12386/13385/18163/211134/545156/14810/14360/56320/108100/13838/238276/12286/12322/66713/210933/245537/665113/53972	26
GO:0010769	regulation of cell morphogenesis involved in differentiation	35/345	189/6476	4.60737e-11	5.71094e-09	4.98381e-09	56013/64009/12704/12558/58234/243725/76089/217692/18040/18039/60595/12561/211134/54126/545156/56177/21367/14810/18377/56320/108100/13838/238276/12286/21960/50918/17755/76709/66713/20563/210933/245537/665113/21838/53972	35
GO:0032535	regulation of cellular component size	39/345	230/6476	5.5743e-11	6.59541e-09	5.75566e-09	12704/58234/243725/20741/242894/18040/18039/544963/12561/83767/11472/12632/56443/56177/16531/74192/21367/18377/11519/68166/56320/108100/12340/20739/21916/17974/20496/20740/21960/50918/20742/17755/76709/66713/50876/20563/12343/56378/11518	39
GO:0051960	regulation of nervous system development	58/345	444/6476	6.0554e-11	6.85314e-09	5.98058e-09	56013/64009/74342/12704/12558/243961/58234/243725/76089/217692/330814/23966/319387/108071/17356/18040/18039/230775/12561/211134/12387/242274/18191/11785/116837/545156/56508/56177/21367/14810/18377/69601/116838/14360/56320/108100/13838/80987/320840/235106/238276/12286/12805/99633/382018/21960/17755/18189/66713/20563/51791/210933/17096/269784/245537/665113/21838/53972	58
GO:0030833	regulation of actin filament polymerization	25/345	105/6476	1.20803e-10	1.31021e-08	1.14339e-08	243725/20741/242894/544963/83767/56443/74192/11519/68166/56320/108100/12340/20739/21916/17974/20740/50918/20742/76709/66713/50876/20563/12343/56378/11518	25
GO:0010975	regulation of neuron projection development	45/345	309/6476	3.28379e-10	3.41909e-08	2.98376e-08	56013/64009/12704/12558/243961/58234/243725/76089/217692/18040/18039/12561/211134/242274/11785/116837/545156/56508/56177/21367/14810/18377/69601/116838/14360/56320/108100/13838/80987/320840/235106/238276/12286/12805/382018/21960/17755/66713/20563/210933/17096/245537/665113/21838/53972	45
GO:0060284	regulation of cell development	56/345	441/6476	4.15961e-10	4.16441e-08	3.63419e-08	56013/64009/12704/12558/243961/58234/243725/76089/217692/23966/108071/17356/18040/18039/60595/12561/211134/54126/12387/242274/11785/116837/545156/56508/56177/21367/14810/18377/69601/116838/14360/56320/108100/13838/80987/320840/235106/238276/12286/12805/382018/21960/54411/50918/17755/76709/66713/20563/51791/210933/17096/269784/245537/665113/21838/53972	56
GO:0030041	actin filament polymerization	25/345	111/6476	4.33261e-10	4.17696e-08	3.64513e-08	243725/20741/242894/544963/83767/56443/74192/11519/68166/56320/108100/12340/20739/21916/17974/20740/50918/20742/76709/66713/50876/20563/12343/56378/11518	25
GO:0007610	behavior	45/345	314/6476	5.62024e-10	5.04465e-08	4.40235e-08	74342/26557/71960/243961/58234/319387/14816/108071/210274/13385/18163/14811/26556/20743/14799/12290/11785/14812/241656/545156/17918/16531/21367/14810/268980/68166/12804/56320/268890/17920/13838/80912/21916/320840/14406/12286/21960/18189/50876/244723/51791/210933/12326/80297/245537	45
GO:0022604	regulation of cell morphogenesis	45/345	314/6476	5.62024e-10	5.04465e-08	4.40235e-08	56013/64009/12704/71960/12558/58234/243725/76089/74256/217692/18040/18039/229707/60595/12561/211134/54126/116837/545156/56177/21367/14810/18377/116838/77579/14360/56320/108100/13838/20739/58194/238276/12286/382018/21960/50918/17755/76709/66713/20563/210933/245537/665113/21838/53972	45
GO:0048814	regulation of dendrite morphogenesis	19/345	67/6476	8.99609e-10	7.80561e-08	6.81178e-08	56013/64009/12704/58234/243725/76089/217692/211134/545156/14810/56320/108100/13838/238276/66713/210933/245537/665113/53972	19
GO:0050806	positive regulation of synaptic transmission	22/345	91/6476	1.19257e-09	1.00138e-07	8.7388e-08	74342/243961/58234/243725/210274/13385/235086/14811/14799/14812/116837/545156/245666/14810/116838/56320/382018/21960/18189/51791/14251/245537	22
GO:0050767	regulation of neurogenesis	51/345	397/6476	1.88496e-09	1.5333e-07	1.33807e-07	56013/64009/12704/12558/243961/58234/243725/76089/217692/23966/108071/17356/18040/18039/12561/211134/12387/242274/11785/116837/545156/56508/56177/21367/14810/18377/69601/116838/14360/56320/108100/13838/80987/320840/235106/238276/12286/12805/382018/21960/17755/66713/20563/51791/210933/17096/269784/245537/665113/21838/53972	51
GO:0032271	regulation of protein polymerization	26/345	129/6476	2.48901e-09	1.9633e-07	1.71333e-07	243725/20741/242894/544963/83767/56443/74192/11519/68166/56320/108100/12340/20739/21916/17974/20740/50918/20742/17755/76709/66713/50876/20563/12343/56378/11518	26
GO:0007416	synapse assembly	20/345	80/6476	3.68581e-09	2.82182e-07	2.46253e-07	74342/12558/58234/243725/330814/319387/210274/230775/20743/18191/26875/14810/17920/12217/12286/99633/54725/18189/210933/245537	20
GO:0090066	regulation of anatomical structure size	41/345	288/6476	4.34358e-09	3.23038e-07	2.81908e-07	12704/58234/243725/243547/20741/242894/18040/18039/544963/12561/83767/11472/12632/56443/238130/56177/16531/74192/21367/18377/11519/68166/56320/108100/12340/20739/21916/17974/20496/20740/21960/50918/20742/17755/76709/66713/50876/20563/12343/56378/11518	41
GO:0045664	regulation of neuron differentiation	46/345	347/6476	4.73592e-09	3.42434e-07	2.98834e-07	56013/64009/12704/12558/243961/58234/243725/76089/217692/18040/18039/12561/211134/242274/11785/116837/545156/56508/56177/21367/14810/18377/69601/116838/14360/56320/108100/13838/80987/320840/235106/238276/12286/12805/382018/21960/17755/66713/20563/210933/17096/269784/245537/665113/21838/53972	46
GO:0032970	regulation of actin filament-based process	34/345	213/6476	5.31442e-09	3.73877e-07	3.26274e-07	12704/243961/58234/243725/20741/242894/544963/83767/11472/12632/56443/104027/109676/74192/11519/68166/56320/108100/12340/20739/21916/17974/20740/50918/20742/76709/66713/50876/20563/16480/12343/56378/11518/18578	34
GO:0031344	regulation of cell projection organization	49/345	385/6476	5.61625e-09	3.84713e-07	3.3573e-07	56013/64009/12704/12558/243961/58234/243725/76089/74256/217692/56212/18040/18039/12561/211134/54126/242274/11785/116837/545156/56508/56177/21367/14810/18377/69601/116838/14360/56320/108100/13838/80987/320840/235106/238276/12286/12805/382018/21960/17755/76709/66713/20563/210933/17096/245537/665113/21838/53972	49
GO:0007626	locomotory behavior	26/345	134/6476	5.83091e-09	3.89176e-07	3.39625e-07	74342/58234/319387/14816/108071/13385/14811/12290/241656/545156/17918/16531/21367/14810/268980/56320/268890/17920/13838/80912/21916/320840/12286/21960/244723/80297	26
GO:0060997	dendritic spine morphogenesis	14/345	40/6476	7.48696e-09	4.87214e-07	4.25181e-07	56013/243961/58234/243725/217692/13385/18163/545156/56320/108100/13838/66713/245537/53972	14
GO:0022603	regulation of anatomical structure morphogenesis	53/345	448/6476	1.65519e-08	1.05084e-06	9.17047e-07	56013/64009/12704/71960/12558/58234/243725/76089/74256/217692/23966/18040/18039/230775/229707/60595/12561/211134/54126/12387/116837/545156/56177/21367/14810/18377/69601/116838/77579/14360/56320/110279/108100/13838/20739/58194/238276/12286/382018/21960/50918/17755/76709/66713/20563/210933/14251/245537/11518/665113/21838/53972/18751	53
GO:0044708	single-organism behavior	36/345	245/6476	1.77826e-08	1.1021e-06	9.61778e-07	74342/26557/71960/243961/58234/108071/210274/13385/18163/14811/26556/20743/14799/12290/11785/14812/241656/545156/16531/21367/14810/68166/268890/13838/80912/21916/14406/12286/21960/18189/50876/51791/210933/12326/80297/245537	36
GO:0032956	regulation of actin cytoskeleton organization	31/345	193/6476	2.2551e-08	1.36512e-06	1.19131e-06	12704/243961/58234/243725/20741/242894/544963/83767/11472/12632/56443/104027/74192/11519/68166/56320/108100/12340/20739/21916/17974/20740/50918/20742/76709/66713/50876/20563/12343/56378/11518	31
GO:0050773	regulation of dendrite development	22/345	106/6476	2.49627e-08	1.47677e-06	1.28875e-06	56013/64009/12704/243961/58234/243725/76089/217692/211134/545156/56508/14810/69601/56320/108100/13838/238276/66713/210933/245537/665113/53972	22
GO:0048168	regulation of neuronal synaptic plasticity	15/345	51/6476	3.22124e-08	1.86331e-06	1.62607e-06	58234/76787/108071/13385/14811/14812/116837/545156/380702/232813/21367/14810/382018/12322/19417	15
GO:0050877	neurological system process	47/345	385/6476	4.52414e-08	2.56007e-06	2.23412e-06	26557/71960/243961/54376/58234/12386/23966/14816/108071/210274/13385/23859/18039/18163/14811/19305/14799/12290/11785/14812/241656/545156/17918/56508/16531/21367/14810/77579/14360/56320/110279/17920/110876/12286/20496/14680/11735/21960/18189/50876/244723/51791/210933/12326/80297/245537/14401	47
GO:2000463	positive regulation of excitatory postsynaptic potential	10/345	22/6476	5.89662e-08	3.20434e-06	2.79635e-06	243961/58234/13385/14811/116837/14810/116838/56320/18189/245537	10
GO:0007409	axonogenesis	35/345	245/6476	5.90889e-08	3.20434e-06	2.79635e-06	77300/12558/12552/217692/226251/12386/380684/18040/18039/12561/68404/11785/13518/545156/56177/21367/14810/18377/77579/56320/13800/11461/13838/12286/11735/21960/17755/19325/20563/14251/269784/80297/245537/16574/21838	35
GO:0043254	regulation of protein complex assembly	32/345	213/6476	6.82825e-08	3.62733e-06	3.16549e-06	243725/20741/242894/544963/19305/12387/83767/56443/116837/74192/11519/69601/68166/56320/94090/108100/12340/20739/21916/17974/382018/20740/50918/20742/17755/76709/66713/50876/20563/12343/56378/11518	32
GO:0072657	protein localization to membrane	35/345	249/6476	8.94009e-08	4.56693e-06	3.98546e-06	72621/12558/58234/76089/56212/13385/23859/17761/19305/217124/11472/14812/268566/545156/17918/109676/11426/56320/12297/11733/236915/12286/11735/50918/20742/14252/18189/19325/76709/53310/224727/16480/14251/665113/56217	35
GO:0060996	dendritic spine development	17/345	70/6476	8.94789e-08	4.56693e-06	3.98546e-06	56013/243961/58234/243725/217692/13385/18163/545156/68166/56320/216963/108100/13838/17974/66713/245537/53972	17
GO:0007186	G-protein coupled receptor signaling pathway	33/345	227/6476	9.46806e-08	4.73949e-06	4.13605e-06	26557/76089/330814/319387/14816/108071/54393/230775/544963/26556/217124/242425/56533/11472/269060/67839/21367/14687/216963/383348/14406/12286/99633/23963/14680/58175/12322/50876/51791/210933/110197/108068/243043	33
GO:0097061	dendritic spine organization	14/345	48/6476	1.05278e-07	5.17056e-06	4.51223e-06	56013/243961/58234/243725/217692/13385/18163/545156/56320/108100/13838/66713/245537/53972	14
GO:0050807	regulation of synapse organization	17/345	71/6476	1.12016e-07	5.33614e-06	4.65673e-06	74342/12558/58234/243725/330814/12386/319387/230775/18191/14810/69601/56320/13004/99633/18189/210933/245537	17
GO:0051258	protein polymerization	27/345	164/6476	1.1275e-07	5.33614e-06	4.65673e-06	243725/20741/242894/18039/544963/83767/56443/74192/11519/68166/56320/108100/12340/20739/21916/17974/20740/50918/20742/17755/76709/66713/50876/20563/12343/56378/11518	27
GO:0061001	regulation of dendritic spine morphogenesis	11/345	30/6476	1.83344e-07	8.52223e-06	7.43716e-06	56013/58234/243725/217692/545156/56320/108100/13838/66713/245537/53972	11
GO:0051962	positive regulation of nervous system development	37/345	281/6476	2.08749e-07	9.53285e-06	8.3191e-06	74342/243961/58234/243725/76089/330814/23966/319387/108071/18039/230775/12561/12387/242274/18191/11785/116837/545156/69601/116838/14360/56320/108100/13838/80987/320840/238276/12805/99633/382018/17755/18189/66713/51791/210933/17096/245537	37
GO:0051493	regulation of cytoskeleton organization	36/345	270/6476	2.24955e-07	1.00958e-05	8.8104e-06	12704/243961/58234/243725/74256/20741/242894/544963/12387/83767/11472/13518/12632/56443/104027/74192/11519/68166/56320/108100/12340/20739/21916/17974/20740/50918/20742/17755/76709/66713/50876/20563/12343/56378/11518/208158	36
GO:0044087	regulation of cellular component biogenesis	50/345	445/6476	2.33913e-07	1.01995e-05	8.90084e-06	74342/243961/58234/243725/76089/74256/20741/330814/319387/56212/242894/230775/544963/19305/12387/18191/83767/56443/116837/104027/74192/14810/11519/11426/69601/68166/56320/94090/108100/12340/20739/21916/17974/99633/382018/20740/50918/20742/17755/18189/76709/66713/50876/20563/210933/12343/14251/56378/245537/11518	50
GO:0030834	regulation of actin filament depolymerization	12/345	37/6476	2.39019e-07	1.01995e-05	8.90084e-06	20741/11472/12632/11519/12340/20739/21916/20740/20742/50876/12343/11518	12
GO:0030837	negative regulation of actin filament polymerization	12/345	37/6476	2.39019e-07	1.01995e-05	8.90084e-06	20741/11519/12340/20739/21916/20740/50918/20742/50876/20563/12343/11518	12
GO:0051693	actin filament capping	10/345	25/6476	2.58051e-07	1.0834e-05	9.45456e-06	20741/11519/12340/20739/21916/20740/20742/50876/12343/11518	10
GO:0050803	regulation of synapse structure or activity	17/345	75/6476	2.63734e-07	1.08968e-05	9.50941e-06	74342/12558/58234/243725/330814/12386/319387/230775/18191/14810/69601/56320/13004/99633/18189/210933/245537	17
GO:0061564	axon development	35/345	261/6476	2.91092e-07	1.18393e-05	1.03319e-05	77300/12558/12552/217692/226251/12386/380684/18040/18039/12561/68404/11785/13518/545156/56177/21367/14810/18377/77579/56320/13800/11461/13838/12286/11735/21960/17755/19325/20563/14251/269784/80297/245537/16574/21838	35
GO:0071625	vocalization behavior	7/345	6476-11-01	3.14551e-07	1.25279e-05	1.09328e-05	71960/243961/58234/210274/13385/18189/245537	7
GO:0007215	glutamate receptor signaling pathway	14/345	52/6476	3.1765e-07	1.25279e-05	1.09328e-05	26557/243961/54376/58234/14816/108071/13385/14811/26556/14812/14810/12322/245537/19417	14
GO:0030042	actin filament depolymerization	12/345	38/6476	3.32799e-07	1.29295e-05	1.12833e-05	20741/11472/12632/11519/12340/20739/21916/20740/20742/50876/12343/11518	12
GO:0050905	neuromuscular process	17/345	77/6476	3.9525e-07	1.50774e-05	1.31577e-05	243961/58234/12386/13385/18039/14811/19305/14812/17918/16531/14810/77579/56320/110279/12286/21960/18189	17
GO:0035418	protein localization to synapse	10/345	26/6476	3.99669e-07	1.50774e-05	1.31577e-05	74342/243961/13385/23859/26556/26875/12217/18189/53310/245537	10
GO:1901879	regulation of protein depolymerization	14/345	53/6476	4.11125e-07	1.5288e-05	1.33415e-05	20741/11472/12632/11519/12340/20739/21916/20740/20742/17755/50876/12343/11518/208158	14
GO:0007612	learning	18/345	86/6476	4.2057e-07	1.54189e-05	1.34557e-05	243961/58234/108071/210274/18163/14811/12290/11785/14812/241656/545156/21367/14810/21960/18189/51791/210933/245537	18
GO:0060078	regulation of postsynaptic membrane potential	13/345	47/6476	6.00669e-07	2.12817e-05	1.85721e-05	243961/58234/243725/13385/235086/14811/14812/116837/14810/116838/56320/18189/245537	13
GO:0099565	chemical synaptic transmission, postsynaptic	13/345	47/6476	6.00669e-07	2.12817e-05	1.85721e-05	243961/58234/243725/13385/235086/14811/14812/116837/14810/116838/56320/18189/245537	13
GO:0098815	modulation of excitatory postsynaptic potential	10/345	27/6476	6.05012e-07	2.12817e-05	1.85721e-05	243961/58234/13385/14811/116837/14810/116838/56320/18189/245537	10
GO:0051494	negative regulation of cytoskeleton organization	18/345	90/6476	8.58363e-07	2.97909e-05	2.59979e-05	243961/58234/243725/20741/11519/56320/12340/20739/21916/20740/50918/20742/17755/50876/20563/12343/11518/208158	18
GO:0030534	adult behavior	18/345	91/6476	1.01877e-06	3.48929e-05	3.04503e-05	26557/243961/58234/210274/26556/20743/545156/16531/21367/14810/13838/80912/21916/14406/12286/18189/80297/245537	18
GO:0060079	excitatory postsynaptic potential	12/345	43/6476	1.47967e-06	5.00205e-05	4.36518e-05	243961/58234/243725/13385/14811/14812/116837/14810/116838/56320/18189/245537	12
GO:0007270	neuron-neuron synaptic transmission	19/345	103/6476	1.55981e-06	5.20537e-05	4.54261e-05	58234/244310/14816/108071/210274/545156/245666/14810/14406/12286/382018/21960/18189/50876/12326/108068/14251/245537/14401	19
GO:0030835	negative regulation of actin filament depolymerization	10/345	30/6476	1.86584e-06	6.14782e-05	5.36506e-05	20741/11519/12340/20739/21916/20740/20742/50876/12343/11518	10
GO:0043244	regulation of protein complex disassembly	14/345	60/6476	2.10874e-06	6.86132e-05	5.98771e-05	20741/11472/12632/11519/12340/20739/21916/20740/20742/17755/50876/12343/11518/208158	14
GO:1901880	negative regulation of protein depolymerization	12/345	45/6476	2.51828e-06	8.09269e-05	7.0623e-05	20741/11519/12340/20739/21916/20740/20742/17755/50876/12343/11518/208158	12
GO:0043242	negative regulation of protein complex disassembly	12/345	46/6476	3.24607e-06	0.000103043	8.99234e-05	20741/11519/12340/20739/21916/20740/20742/17755/50876/12343/11518/208158	12
GO:0032272	negative regulation of protein polymerization	12/345	47/6476	4.15307e-06	0.000130246	0.000113663	20741/11519/12340/20739/21916/20740/50918/20742/50876/20563/12343/11518	12
GO:0060291	long-term synaptic potentiation	12/345	48/6476	5.27587e-06	0.000163489	0.000142673	74342/58234/243725/210274/14811/14812/116837/545156/382018/21960/51791/245537	12
GO:0007611	learning or memory	21/345	133/6476	6.0031e-06	0.000183836	0.00016043	243961/58234/108071/210274/18163/14811/14799/12290/11785/14812/241656/545156/21367/14810/21960/18189/50876/51791/210933/12326/245537	21
GO:1905114	cell surface receptor signaling pathway involved in cell-cell signaling	25/345	177/6476	6.18968e-06	0.000187346	0.000163492	12558/243961/58234/243725/74256/13385/235086/18163/14811/12387/12388/14812/116837/106042/14810/11426/69601/268980/116838/56320/58175/18189/11984/245537/665113	25
GO:0060998	regulation of dendritic spine development	12/345	50/6476	8.34569e-06	0.000249699	0.000217907	56013/243961/58234/243725/217692/545156/56320/108100/13838/66713/245537/53972	12
GO:0051261	protein depolymerization	14/345	67/6476	8.46039e-06	0.000250254	0.000218391	20741/11472/12632/11519/12340/20739/21916/20740/20742/17755/50876/12343/11518/208158	14
GO:0043113	receptor clustering	10/345	35/6476	8.9719e-06	0.000259487	0.000226449	12558/58234/13385/23859/14812/268566/236915/12286/18189/53310	10
GO:0051705	multi-organism behavior	10/345	35/6476	8.9719e-06	0.000259487	0.000226449	243961/58234/210274/13385/14812/545156/14810/12804/18189/245537	10
GO:0010720	positive regulation of cell development	33/345	278/6476	9.91871e-06	0.000282134	0.000246212	243961/58234/243725/76089/23966/108071/18039/12561/54126/12387/242274/11785/116837/545156/69601/116838/14360/56320/108100/13838/80987/320840/238276/12805/382018/54411/50918/17755/76709/66713/51791/17096/245537	33
GO:0042391	regulation of membrane potential	27/345	205/6476	9.9717e-06	0.000282134	0.000246212	71960/243961/58234/243725/13385/235086/241770/14811/14799/12290/11472/14812/116837/56508/109676/16531/14810/116838/56320/12297/110876/12286/11735/12293/18189/16480/245537	27
GO:0031333	negative regulation of protein complex assembly	14/345	69/6476	1.21262e-05	0.000339402	0.000296189	20741/19305/11519/94090/12340/20739/21916/20740/50918/20742/50876/20563/12343/11518	14
GO:0007009	plasma membrane organization	24/345	173/6476	1.30147e-05	0.000359109	0.000313386	12558/76089/20741/56212/17761/217124/11472/545156/17918/109676/77579/108100/12297/20739/11733/11735/50918/20742/14252/19325/16480/14251/665113/56217	24
GO:0050885	neuromuscular process controlling balance	11/345	44/6476	1.31062e-05	0.000359109	0.000313386	243961/58234/13385/18039/17918/16531/77579/110279/12286/21960/18189	11
GO:0035249	synaptic transmission, glutamatergic	13/345	61/6476	1.42039e-05	0.000385132	0.000336096	58234/14816/108071/210274/545156/245666/14810/12286/382018/21960/18189/108068/245537	13
GO:1990778	protein localization to cell periphery	21/345	141/6476	1.52621e-05	0.000409558	0.000357412	72621/12558/76089/56212/17761/217124/11472/545156/17918/109676/12297/11733/11735/50918/20742/14252/19325/16480/14251/665113/56217	21
GO:0043624	cellular protein complex disassembly	15/345	80/6476	1.62563e-05	0.000431786	0.00037681	20741/11472/12632/11519/12340/20739/21916/238276/20740/20742/17755/50876/12343/11518/208158	15
GO:0010976	positive regulation of neuron projection development	25/345	189/6476	1.98953e-05	0.000523105	0.000456502	243961/58234/243725/76089/18039/12561/242274/11785/116837/545156/69601/116838/14360/56320/108100/13838/80987/320840/238276/12805/382018/17755/66713/17096/245537	25
GO:0071709	membrane assembly	7/345	18/6476	2.18941e-05	0.000569904	0.000497343	12558/11735/20742/14252/18189/14251/245537	7
GO:0072659	protein localization to plasma membrane	20/345	134/6476	2.3627e-05	0.000608922	0.000531392	12558/76089/56212/17761/217124/11472/545156/17918/109676/12297/11733/11735/50918/20742/14252/19325/16480/14251/665113/56217	20
GO:0035637	multicellular organismal signaling	14/345	73/6476	2.38726e-05	0.00060922	0.000531653	71960/54376/14799/12290/56508/109676/16531/110876/12286/11735/21960/12293/16480/80297	14
GO:0007269	neurotransmitter secretion	16/345	93/6476	2.63415e-05	0.000659298	0.000575355	72621/243725/330814/76787/241770/20743/18191/26875/116837/116838/94090/27204/12286/382018/12322/18189	16
GO:0099643	signal release from synapse	16/345	93/6476	2.63415e-05	0.000659298	0.000575355	72621/243725/330814/76787/241770/20743/18191/26875/116837/116838/94090/27204/12286/382018/12322/18189	16
GO:0035176	social behavior	8/345	25/6476	2.90967e-05	0.000709475	0.000619143	243961/58234/210274/13385/545156/14810/18189/245537	8
GO:0051703	intraspecies interaction between organisms	8/345	25/6476	2.90967e-05	0.000709475	0.000619143	243961/58234/210274/13385/545156/14810/18189/245537	8
GO:0050890	cognition	21/345	147/6476	2.9164e-05	0.000709475	0.000619143	243961/58234/108071/210274/18163/14811/14799/12290/11785/14812/241656/545156/21367/14810/21960/18189/50876/51791/210933/12326/245537	21
GO:0051966	regulation of synaptic transmission, glutamatergic	10/345	40/6476	3.2616e-05	0.0007844	0.000684528	58234/14816/108071/210274/545156/245666/21960/18189/108068/245537	10
GO:0001508	action potential	14/345	75/6476	3.28465e-05	0.0007844	0.000684528	71960/14811/14799/12290/14812/56508/109676/16531/12297/110876/12286/11735/12293/16480	14
GO:0010639	negative regulation of organelle organization	21/345	149/6476	3.58599e-05	0.000848576	0.000740533	243961/58234/243725/20741/11519/224023/56320/94090/12340/216810/20739/21916/20740/50918/20742/17755/50876/20563/12343/11518/208158	21
GO:0050769	positive regulation of neurogenesis	29/345	245/6476	3.69873e-05	0.000867368	0.000756932	243961/58234/243725/76089/23966/108071/18039/12561/12387/242274/11785/116837/545156/69601/116838/14360/56320/108100/13838/80987/320840/238276/12805/382018/17755/66713/51791/17096/245537	29
GO:0019226	transmission of nerve impulse	11/345	49/6476	3.91514e-05	0.00090992	0.000794067	71960/54376/14799/12290/56508/16531/110876/12286/11735/21960/80297	11
GO:0051056	regulation of small GTPase mediated signal transduction	20/345	139/6476	4.06939e-05	0.0009374	0.000818048	12558/217692/19157/228355/54126/244668/545156/245666/69601/243621/216963/110279/236915/234353/320271/232227/20563/14251/19417/53972	20
GO:0007264	small GTPase mediated signal transduction	34/345	312/6476	4.47414e-05	0.00101575	0.00088642	12558/76089/217692/56212/19157/228355/330914/54126/77407/244668/19395/83767/545156/56508/238130/16706/245666/69601/243621/216963/110279/108100/236915/234353/208666/320271/213990/19325/232227/20563/14251/347722/19417/53972	34
GO:0099531	presynaptic process involved in chemical synaptic transmission	16/345	97/6476	4.51257e-05	0.00101575	0.00088642	72621/243725/330814/76787/241770/20743/18191/26875/116837/116838/94090/27204/12286/382018/12322/18189	16
GO:0032011	ARF protein signal transduction	6/345	14/6476	4.5656e-05	0.00101575	0.00088642	19157/245666/243621/216963/234353/232227	6
GO:0032012	regulation of ARF protein signal transduction	6/345	14/6476	4.5656e-05	0.00101575	0.00088642	19157/245666/243621/216963/234353/232227	6
GO:0001941	postsynaptic membrane organization	7/345	20/6476	4.86022e-05	0.00106387	0.000928413	12558/58234/13385/268566/56320/18189/245537	7
GO:0021700	developmental maturation	17/345	108/6476	4.86363e-05	0.00106387	0.000928413	243961/330814/13385/23859/12387/18191/17918/16531/21367/14810/69601/18952/12286/382018/18189/210933/80297	17
GO:0034314	Arp2/3 complex-mediated actin nucleation	8/345	27/6476	5.43681e-05	0.00117933	0.00102918	242894/544963/83767/56443/74192/76709/66713/56378	8
GO:0044802	single-organism membrane organization	44/345	452/6476	5.49654e-05	0.00118244	0.00103189	72621/12558/58234/76089/20741/56212/13385/23859/17761/19305/217124/11472/14812/268566/545156/17918/109676/21367/11426/77579/56320/94090/108100/12297/20739/11733/236915/12286/11735/50918/20742/14252/12322/18189/19325/76709/53310/224727/16480/14251/80297/245537/665113/56217	44
GO:0023061	signal release	26/345	214/6476	6.05645e-05	0.00129221	0.00112768	72621/243725/330814/100039795/76787/54393/241770/228355/20743/54126/12290/18191/26875/116837/545156/17918/56508/18555/116838/94090/27204/12286/382018/12322/18189/17096	26
GO:0032984	macromolecular complex disassembly	16/345	100/6476	6.61506e-05	0.00139992	0.00122168	20741/11472/12632/11519/12340/20739/21916/238276/20740/20742/17755/50876/270058/12343/11518/208158	16
GO:0044091	membrane biogenesis	7/345	21/6476	6.95992e-05	0.00146102	0.001275	12558/11735/20742/14252/18189/14251/245537	7
GO:0051963	regulation of synapse assembly	11/345	52/6476	7.02787e-05	0.00146348	0.00127715	74342/243725/330814/319387/230775/18191/14810/99633/18189/210933/245537	11
GO:0051968	positive regulation of synaptic transmission, glutamatergic	6/345	15/6476	7.26999e-05	0.00150189	0.00131066	58234/210274/245666/21960/18189/245537	6
GO:0007265	Ras protein signal transduction	23/345	180/6476	7.43471e-05	0.00152382	0.00132981	12558/76089/56212/19157/228355/330914/54126/83767/545156/16706/245666/69601/243621/216963/110279/108100/236915/234353/320271/232227/14251/19417/53972	23
GO:0030252	growth hormone secretion	5/345	6476-10-01	8.41402e-05	0.00171107	0.00149321	54393/228355/54126/545156/18555	5
GO:0043241	protein complex disassembly	15/345	92/6476	8.94547e-05	0.00180504	0.00157522	20741/11472/12632/11519/12340/20739/21916/238276/20740/20742/17755/50876/12343/11518/208158	15
GO:0098742	cell-cell adhesion via plasma-membrane adhesion molecules	14/345	82/6476	9.16856e-05	0.00183583	0.00160209	11877/320873/12558/12552/330814/23966/235086/12561/18526/23964/12563/23963/50918/54725	14
GO:0045666	positive regulation of neuron differentiation	25/345	210/6476	0.000117221	0.00232921	0.00203265	243961/58234/243725/76089/18039/12561/242274/11785/116837/545156/69601/116838/14360/56320/108100/13838/80987/320840/238276/12805/382018/17755/66713/17096/245537	25
GO:0045010	actin nucleation	9/345	38/6476	0.000128177	0.00252761	0.00220579	242894/544963/83767/56443/74192/68166/76709/66713/56378	9
GO:0032940	secretion by cell	41/345	426/6476	0.000129783	0.00254003	0.00221663	56013/72621/243725/330814/100039795/76787/54393/241770/228355/20743/54126/12290/18191/11785/26875/14812/116837/545156/17918/56508/360013/18555/116838/77579/110279/17920/94090/27204/238276/12286/382018/54411/20742/54725/12322/18189/244723/17096/108068/22365/18751	41
GO:0045597	positive regulation of cell differentiation	37/345	371/6476	0.00013687	0.00265875	0.00232023	243961/58234/243725/76089/74256/23966/108071/18039/12561/54126/12387/242274/11785/116837/545156/69601/116838/26408/14360/56320/108100/13838/80987/320840/238276/12805/382018/54411/50918/17755/76709/66713/244723/51791/17096/14251/245537	37
GO:0060080	inhibitory postsynaptic potential	5/345	6476-11-01	0.000147543	0.00284486	0.00248264	235086/116837/116838/56320/245537	5
GO:0031346	positive regulation of cell projection organization	27/345	239/6476	0.000153551	0.00293892	0.00256473	243961/58234/243725/76089/18039/12561/54126/242274/11785/116837/545156/69601/116838/14360/56320/108100/13838/80987/320840/238276/12805/382018/17755/76709/66713/17096/245537	27
GO:1900271	regulation of long-term synaptic potentiation	6/345	17/6476	0.000164113	0.00311814	0.00272113	58234/243725/14811/14812/545156/245537	6
GO:0046578	regulation of Ras protein signal transduction	17/345	119/6476	0.000168156	0.00315877	0.00275659	12558/19157/228355/54126/545156/245666/69601/243621/216963/110279/236915/234353/320271/232227/14251/19417/53972	17
GO:0007613	memory	11/345	57/6476	0.000168909	0.00315877	0.00275659	243961/58234/210274/14811/14799/14812/241656/545156/14810/51791/12326	11
GO:0043269	regulation of ion transport	31/345	293/6476	0.000169892	0.00315877	0.00275659	243961/54376/58234/12294/13385/54393/26556/12387/12290/16520/11472/14812/17918/109676/16531/56808/12297/75607/238276/12286/12805/11735/12293/12322/17096/80297/245537/12361/18578/19417/21838	31
GO:1900006	positive regulation of dendrite development	11/345	58/6476	0.000198692	0.00366805	0.00320103	243961/58234/243725/545156/69601/56320/108100/13838/238276/66713/245537	11
GO:0098609	cell-cell adhesion	44/345	479/6476	0.000212694	0.0038989	0.00340248	11877/320873/12558/12552/74256/330814/12386/23966/319387/380928/235086/227937/18163/12561/20743/12387/18526/12388/23964/12563/14360/17920/11461/12340/20739/320840/17974/23963/111173/11735/21960/50918/14252/54725/19325/20563/16480/18810/17096/224020/14251/245537/11518/21838	44
GO:0006816	calcium ion transport	21/345	169/6476	0.000227108	0.004134	0.00360765	54376/12294/14811/26556/12387/12290/14812/17918/109676/56808/14810/12297/238276/12286/12293/12322/17096/12361/18578/21838/18751	21
GO:0001505	regulation of neurotransmitter levels	17/345	123/6476	0.000252805	0.0045698	0.00398796	72621/243725/330814/76787/241770/20743/18191/26875/269060/116837/116838/94090/27204/12286/382018/12322/18189	17
GO:0060999	positive regulation of dendritic spine development	8/345	33/6476	0.000256659	0.00460747	0.00402084	243961/58234/243725/545156/56320/108100/66713/245537	8
GO:0051129	negative regulation of cellular component organization	33/345	329/6476	0.000287072	0.00511813	0.00446648	74342/12704/243961/58234/243725/76089/20741/13385/60595/19305/11519/224023/56320/94090/12340/13838/216810/20739/21916/235106/20740/21960/50918/20742/17755/50876/20563/12343/245537/11518/208158/21838/53972	33
GO:0006812	cation transport	38/345	400/6476	0.000302605	0.00535838	0.00467614	54376/12294/66290/14811/26556/12387/12290/16520/11472/73834/14812/17918/109676/16531/56808/14810/12297/75607/110876/11975/11733/238276/12286/12805/20496/11735/11972/54411/12293/12322/17096/11984/11966/80297/12361/18578/21838/18751	38
GO:0043623	cellular protein complex assembly	31/345	306/6476	0.000369774	0.00650353	0.00567548	243725/20741/242894/18039/544963/83767/56443/116837/74192/11519/68166/56320/94090/108100/12340/20739/21916/17974/11975/382018/20740/50918/20742/17755/76709/66713/50876/20563/12343/56378/11518	31
GO:0050770	regulation of axonogenesis	16/345	116/6476	0.000391657	0.00684217	0.00597101	12558/217692/18040/18039/12561/56177/21367/14810/18377/56320/13838/12286/21960/17755/20563/21838	16
GO:0008277	regulation of G-protein coupled receptor protein signaling pathway	10/345	53/6476	0.000403805	0.00696095	0.00607466	26557/108071/217124/67839/21367/216963/383348/50876/51791/243043	10
GO:0051668	localization within membrane	10/345	53/6476	0.000403805	0.00696095	0.00607466	12558/58234/13385/23859/14812/268566/236915/12286/18189/53310	10
GO:0051965	positive regulation of synapse assembly	9/345	44/6476	0.000419859	0.00719008	0.00627462	74342/330814/319387/230775/18191/99633/18189/210933/245537	9
GO:0043547	positive regulation of GTPase activity	15/345	106/6476	0.000448301	0.00758037	0.00661521	76089/217692/56212/17356/227937/54126/19395/71435/545156/56508/58996/243621/232227/19417/21838	15
GO:0001964	startle response	6/345	20/6476	0.000448474	0.00758037	0.00661521	12386/14811/14812/14810/56320/18189	6
GO:0007157	heterophilic cell-cell adhesion via plasma membrane cell adhesion molecules	7/345	28/6476	0.00051273	0.00855536	0.00746607	12558/330814/23966/12561/23964/23963/54725	7
GO:0048169	regulation of long-term neuronal synaptic plasticity	7/345	28/6476	0.00051273	0.00855536	0.00746607	58234/108071/13385/14811/14812/116837/14810	7
GO:0042692	muscle cell differentiation	19/345	156/6476	0.000579027	0.00953929	0.00832472	64009/12558/26556/12387/11472/12632/106042/109676/56808/234214/26408/77579/69726/21916/14252/50876/244723/210933/14251	19
GO:0043087	regulation of GTPase activity	19/345	156/6476	0.000579027	0.00953929	0.00832472	76089/217692/56212/17356/227937/544963/54126/19395/71435/545156/56508/58996/69601/243621/13838/232227/19417/21838/53972	19
GO:0008306	associative learning	9/345	46/6476	0.000593779	0.00972079	0.00848312	243961/14811/12290/11785/14812/14810/21960/51791/245537	9

## Sheet: CC_mouseGenome
ID	Description	GeneRatio	BgRatio	pvalue	p.adjust	qvalue	geneID	Count
GO:0098794	postsynapse	94/346	415/23267	6.30663e-85	2.22624e-82	1.28788e-82	56013/64009/74342/26557/243961/58234/243725/217692/226251/243547/330814/12386/53623/244310/14816/108071/74053/210274/380684/13385/54393/241638/18040/23859/235086/227937/330914/18163/14811/26556/211134/432763/217124/14799/242425/242274/11785/16520/26875/12388/23964/13518/14812/116837/104027/268566/545156/56508/109676/16531/242667/14810/11519/11426/238988/268980/234214/77579/14360/56320/243621/3833…	94
GO:0060076	excitatory synapse	64/346	229/23267	1.5514e-63	2.73821e-61	1.58406e-61	56013/74342/243961/58234/243725/217692/226251/330814/12386/53623/14816/108071/210274/380684/13385/241638/18040/23859/227937/18163/14811/26556/211134/217124/14799/242274/26875/13518/14812/116837/545156/56508/109676/14810/11519/11426/238988/268980/234214/14360/56320/110279/108100/11461/13838/17974/27204/235106/12217/238276/382018/58175/17717/20742/245684/12322/17755/27360/53310/51791/17096/245537/1…	64
GO:0014069	postsynaptic density	59/346	209/23267	8.3906e-59	7.4047e-57	4.28362e-57	56013/243961/58234/243725/217692/226251/330814/12386/53623/14816/108071/210274/380684/13385/241638/18040/23859/227937/18163/14811/26556/211134/217124/14799/242274/26875/13518/14812/116837/545156/109676/14810/11519/11426/238988/268980/234214/14360/56320/110279/108100/11461/13838/17974/27204/12217/238276/58175/17717/20742/245684/12322/17755/27360/53310/51791/17096/11518/18578	59
GO:0099572	postsynaptic specialization	59/346	209/23267	8.3906e-59	7.4047e-57	4.28362e-57	56013/243961/58234/243725/217692/226251/330814/12386/53623/14816/108071/210274/380684/13385/241638/18040/23859/227937/18163/14811/26556/211134/217124/14799/242274/26875/13518/14812/116837/545156/109676/14810/11519/11426/238988/268980/234214/14360/56320/110279/108100/11461/13838/17974/27204/12217/238276/58175/17717/20742/245684/12322/17755/27360/53310/51791/17096/11518/18578	59
GO:0097060	synaptic membrane	64/346	279/23267	1.75623e-57	1.2399e-55	7.17282e-56	56013/64009/74342/26557/243961/58234/217692/243547/53623/244310/14816/74053/210274/13385/54393/241638/23859/235086/241770/330914/14811/26556/211134/432763/217124/14799/242425/242274/18191/11785/16520/23964/14812/116837/104027/268566/109676/56177/16531/242667/14810/238988/268980/56320/243621/383348/110279/13838/11733/14406/238276/382018/234353/11735/245684/18189/53310/244723/51791/108068/243043/14…	64
GO:0045211	postsynaptic membrane	52/346	219/23267	1.80011e-47	1.05906e-45	6.12668e-46	56013/64009/74342/26557/243961/58234/217692/243547/53623/244310/14816/74053/210274/13385/54393/241638/23859/235086/330914/14811/26556/211134/432763/14799/242425/242274/11785/16520/23964/14812/104027/268566/109676/16531/242667/14810/268980/56320/243621/383348/110279/13838/11733/14406/234353/11735/245684/53310/51791/243043/14401/26422	52
GO:0044309	neuron spine	38/346	139/23267	2.31507e-37	1.16746e-35	6.75375e-36	64009/243961/58234/243725/217692/53623/14816/108071/210274/13385/54393/241638/14811/211134/217124/14799/242274/11785/12388/23964/14812/104027/56508/242667/14810/268980/77579/56320/19047/108100/13838/19045/238276/76709/51791/11518/109711/18578	38
GO:0043197	dendritic spine	37/346	135/23267	1.91803e-36	8.46329e-35	4.89602e-35	64009/243961/243725/217692/53623/14816/108071/210274/13385/54393/241638/14811/211134/217124/14799/242274/11785/12388/23964/14812/104027/56508/242667/14810/268980/77579/56320/19047/108100/13838/19045/238276/76709/51791/11518/109711/18578	37
GO:0015629	actin cytoskeleton	54/346	435/23267	9.74618e-34	3.82267e-32	2.21141e-32	56013/12704/71960/12558/243725/319713/226251/20741/12386/242894/330914/231148/544963/60595/20743/217124/242274/11472/30785/13518/12632/56443/104027/17918/74192/360013/235431/11519/11426/77579/14360/56320/338367/17920/13800/108100/12340/20739/21916/20740/432572/50918/20742/14252/76709/66713/50876/16480/12343/14251/80297/56378/11518/109711	54
GO:0098793	presynapse	39/346	257/23267	7.82999e-28	2.76399e-26	1.59897e-26	12558/53623/14816/76787/210274/13385/54393/241770/228355/14811/20743/14799/18191/11785/26875/30785/14812/116837/17918/16531/14810/238988/18555/116838/383348/94090/235380/27204/11975/12217/104082/382018/111173/11972/54725/18189/108068/12361/18578	39
GO:0030863	cortical cytoskeleton	25/346	91/23267	5.61326e-25	1.80135e-23	1.04208e-23	12558/243725/20741/13385/60595/20743/217124/26875/11472/17524/11461/12340/20739/21916/12217/11733/20740/50918/20742/14252/66713/12343/14251/80297/109711	25
GO:0005938	cell cortex	33/346	218/23267	1.18573e-23	3.48801e-22	2.01782e-22	12558/243725/20741/13385/330914/60595/20743/12387/217124/26875/11472/17524/11426/68166/77579/11461/12340/20739/21916/12217/11733/236915/58175/20740/50918/20742/14252/27360/66713/12343/14251/80297/109711	33
GO:0099568	cytoplasmic region	34/346	250/23267	8.80008e-23	2.38956e-21	1.38236e-21	12558/243725/20741/13385/330914/60595/20743/12387/217124/26875/11472/17524/11426/68166/77579/11461/12340/20739/21916/12217/11733/236915/58175/20740/50918/20742/14252/12322/27360/66713/12343/14251/80297/109711	34
GO:0098797	plasma membrane protein complex	42/346	457/23267	3.28256e-21	8.27674e-20	4.7881e-20	12558/243961/54376/22031/53623/12294/14816/210274/13385/54393/23859/14811/12387/14799/12290/242425/68404/12388/14812/380702/56177/16531/242667/232813/56808/21367/14810/14687/12804/12297/110876/12286/14680/11972/12293/14252/53310/16480/244723/17096/14251/18578	42
GO:0044448	cell cortex part	25/346	127/23267	4.37277e-21	1.02906e-19	5.9531e-20	12558/243725/20741/13385/60595/20743/217124/26875/11472/17524/11461/12340/20739/21916/12217/11733/20740/50918/20742/14252/66713/12343/14251/80297/109711	25
GO:0033267	axon part	33/346	273/23267	1.64033e-20	3.61899e-19	2.09358e-19	53623/13385/54393/23859/14811/14799/242274/11785/26875/269060/14812/56508/56177/16531/21367/14810/238988/69601/56320/338367/13838/110876/11975/11733/382018/11735/11972/20740/20742/54725/17755/76709/80297	33
GO:0031252	cell leading edge	35/346	320/23267	2.94456e-20	6.1143e-19	3.53712e-19	56013/77300/12704/12558/243725/319713/226251/12386/54393/544963/54126/12387/217124/14799/11785/83767/12388/17918/14810/56320/338367/17920/13800/216831/11733/14406/238276/50918/20742/14252/76709/14251/11966/56378/109711	35
GO:0008328	ionotropic glutamate receptor complex	17/346	50/23267	3.62461e-19	6.73414e-18	3.8957e-18	243961/54376/53623/210274/13385/23859/14811/14799/68404/14812/380702/56177/242667/232813/14810/53310/244723	17
GO:0098878	neurotransmitter receptor complex	17/346	50/23267	3.62461e-19	6.73414e-18	3.8957e-18	243961/54376/53623/210274/13385/23859/14811/14799/68404/14812/380702/56177/242667/232813/14810/53310/244723	17
GO:0030426	growth cone	24/346	156/23267	1.12283e-17	1.9818e-16	1.14647e-16	74342/71960/243725/210274/18039/54126/217124/11785/26875/12388/56508/56177/14810/238988/77579/56320/13838/17755/76709/53310/50876/56378/19417/21838	24
GO:0030427	site of polarized growth	24/346	161/23267	2.3797e-17	4.00016e-16	2.31409e-16	74342/71960/243725/210274/18039/54126/217124/11785/26875/12388/56508/56177/14810/238988/77579/56320/13838/17755/76709/53310/50876/56378/19417/21838	24
GO:0034702	ion channel complex	29/346	259/23267	3.04193e-17	4.88091e-16	2.82361e-16	243961/54376/53623/12294/210274/13385/23859/14811/14799/12290/68404/14812/380702/56177/16531/242667/232813/56808/21367/14810/12297/110876/14406/12286/12293/53310/244723/14401/18578	29
GO:1902495	transmembrane transporter complex	29/346	281/23267	2.75246e-16	4.22442e-15	2.44383e-15	243961/54376/53623/12294/210274/13385/23859/14811/14799/12290/68404/14812/380702/56177/16531/242667/232813/56808/21367/14810/12297/110876/14406/12286/12293/53310/244723/14401/18578	29
GO:1990351	transporter complex	29/346	285/23267	4.0177e-16	5.90937e-15	3.41857e-15	243961/54376/53623/12294/210274/13385/23859/14811/14799/12290/68404/14812/380702/56177/16531/242667/232813/56808/21367/14810/12297/110876/14406/12286/12293/53310/244723/14401/18578	29
GO:0098802	plasma membrane receptor complex	23/346	164/23267	4.44487e-16	6.27615e-15	3.63075e-15	243961/54376/22031/53623/14816/210274/13385/54393/23859/14811/14799/242425/68404/14812/380702/56177/242667/232813/14810/12804/53310/244723/17096	23
GO:0030864	cortical actin cytoskeleton	15/346	62/23267	1.40571e-14	1.90852e-13	1.10408e-13	12558/243725/20741/20743/217124/11472/20739/20740/50918/20742/14252/66713/14251/80297/109711	15
GO:0044304	main axon	16/346	75/23267	1.56369e-14	2.04438e-13	1.18267e-13	13385/54393/23859/242274/11785/269060/21367/338367/110876/11733/11735/20740/20742/54725/17755/80297	16
GO:0048786	presynaptic active zone	12/346	33/23267	2.5931e-14	3.26915e-13	1.89121e-13	12558/76787/210274/241770/26875/116837/16531/238988/116838/12217/382018/111173	12
GO:0042734	presynaptic membrane	14/346	57/23267	8.59873e-14	1.04667e-12	6.055e-13	14816/54393/14811/18191/11785/14812/116837/16531/238988/383348/382018/18189/108068/12361	14
GO:0030055	cell-substrate junction	29/346	362/23267	2.03651e-13	2.39629e-12	1.38625e-12	12558/380928/56212/60595/54126/12387/399558/11472/13518/74192/12337/59079/216963/13800/11461/14252/19325/76709/66713/16480/18810/224020/14251/11984/56378/11518/109711/12361/21838	29
GO:0043235	receptor complex	27/346	324/23267	5.58143e-13	6.35563e-12	3.67673e-12	243961/54376/22031/53623/14816/210274/13385/54393/23859/14811/14799/242425/68404/14812/380702/56177/242667/232813/14810/12804/383348/14406/53310/244723/17096/243043/14401	27
GO:0008021	synaptic vesicle	18/346	138/23267	2.60898e-12	2.87804e-11	1.66494e-11	13385/54393/228355/14811/20743/14799/30785/14812/17918/14810/18555/94090/235380/27204/104082/11972/54725/18578	18
GO:0005925	focal adhesion	27/346	351/23267	3.68331e-12	3.94002e-11	2.2793e-11	12558/380928/56212/60595/54126/12387/399558/11472/74192/12337/216963/13800/11461/14252/19325/76709/66713/16480/18810/224020/14251/11984/56378/11518/109711/12361/21838	27
GO:0005924	cell-substrate adherens junction	27/346	356/23267	5.12132e-12	5.31713e-11	3.07596e-11	12558/380928/56212/60595/54126/12387/399558/11472/74192/12337/216963/13800/11461/14252/19325/76709/66713/16480/18810/224020/14251/11984/56378/11518/109711/12361/21838	27
GO:0030027	lamellipodium	18/346	144/23267	5.4451e-12	5.49178e-11	3.17699e-11	56013/12558/243725/319713/226251/12386/544963/54126/12387/217124/11785/83767/12388/56320/13800/14252/14251/56378	18
GO:0032281	AMPA glutamate receptor complex	10/346	30/23267	1.07203e-11	1.05118e-10	6.08111e-11	54376/53623/13385/14799/68404/380702/56177/232813/53310/244723	10
GO:0070382	exocytic vesicle	18/346	155/23267	1.91747e-11	1.82937e-10	1.05829e-10	13385/54393/228355/14811/20743/14799/30785/14812/17918/14810/18555/94090/235380/27204/104082/11972/54725/18578	18
GO:0005913	cell-cell adherens junction	25/346	326/23267	2.54244e-11	2.36179e-10	1.3663e-10	12558/12386/380928/17356/20743/12387/12388/69601/56320/17920/108100/12340/111173/20740/20742/14252/54725/19325/16480/18810/17096/224020/14251/11518/109711	25
GO:0043292	contractile fiber	20/346	204/23267	3.31445e-11	3.00001e-10	1.7355e-10	64009/231148/60595/26556/12387/11472/14812/12632/104027/109676/21916/11733/11735/20740/20742/50876/16480/18810/109711/18578	20
GO:0030017	sarcomere	18/346	167/23267	6.74181e-11	5.94965e-10	3.44187e-10	64009/60595/26556/12387/11472/14812/12632/104027/109676/21916/11733/11735/20740/20742/50876/16480/109711/18578	18
GO:0030016	myofibril	19/346	190/23267	7.35547e-11	6.33288e-10	3.66357e-10	64009/231148/60595/26556/12387/11472/14812/12632/104027/109676/21916/11733/11735/20740/20742/50876/16480/109711/18578	19
GO:0044449	contractile fiber part	18/346	181/23267	2.56631e-10	2.15693e-09	1.24778e-09	64009/60595/26556/12387/11472/14812/12632/104027/109676/21916/11733/11735/20740/20742/50876/16480/109711/18578	18
GO:0016323	basolateral plasma membrane	19/346	208/23267	3.50242e-10	2.87524e-09	1.66333e-09	72621/12558/12386/13385/12387/16520/56508/59079/338367/238276/20496/11735/14252/54725/53310/18810/14251/12361/19417	19
GO:0030018	Z disc	14/346	106/23267	6.12818e-10	4.91647e-09	2.84418e-09	60595/26556/12387/11472/14812/12632/104027/109676/11733/11735/20740/16480/109711/18578	14
GO:0043198	dendritic shaft	11/346	59/23267	9.93598e-10	7.79422e-09	4.50896e-09	53623/108071/54393/26556/211134/12387/14799/56320/238276/76709/53310	11
GO:0005885	Arp2/3 protein complex	6/346	10/23267	2.06867e-09	1.58748e-08	9.18356e-09	242894/56443/74192/76709/66713/56378	6
GO:0098858	actin-based cell projection	17/346	182/23267	2.13968e-09	1.60703e-08	9.2967e-09	56013/26557/243725/544963/12387/217124/242274/11785/11472/17918/238130/56320/17920/13800/13838/238276/11966	17
GO:0030175	filopodium	12/346	80/23267	2.35424e-09	1.73134e-08	1.00158e-08	56013/243725/544963/217124/242274/11785/11472/17918/56320/13800/13838/238276	12
GO:0031674	I band	14/346	118/23267	2.57592e-09	1.85572e-08	1.07353e-08	60595/26556/12387/11472/14812/12632/104027/109676/11733/11735/20740/16480/109711/18578	14
GO:0043296	apical junction complex	14/346	125/23267	5.50715e-09	3.88805e-08	2.24924e-08	64945/76089/17356/19157/12387/14924/12388/209630/104027/18417/268980/11735/53310/56217	14
GO:0030133	transport vesicle	19/346	246/23267	5.82384e-09	4.03101e-08	2.33194e-08	13385/54393/228355/14811/20743/14799/26875/30785/14812/17918/14810/18555/94090/235380/27204/104082/11972/54725/18578	19
GO:0060077	inhibitory synapse	7/346	19/23267	6.54211e-09	4.44109e-08	2.56917e-08	235086/26875/268566/243621/12217/14406/245537	7
GO:0098862	cluster of actin-based cell projections	16/346	174/23267	8.01681e-09	5.3395e-08	3.0889e-08	26557/71960/210274/56508/238130/360013/77579/338367/17920/12340/14248/27360/18810/12343/109711/18751	16
GO:0044291	cell-cell contact zone	11/346	72/23267	9.03193e-09	5.90003e-08	3.41317e-08	12558/227937/12387/109676/110876/11735/20740/14252/16480/14251/109711	11
GO:0005903	brush border	14/346	130/23267	9.19269e-09	5.90003e-08	3.41317e-08	71960/210274/56508/360013/77579/338367/17920/12340/14248/27360/18810/12343/109711/18751	14
GO:0005923	bicellular tight junction	13/346	110/23267	1.00736e-08	6.34996e-08	3.67345e-08	64945/76089/19157/12387/14924/12388/209630/104027/18417/268980/11735/53310/56217	13
GO:0070160	occluding junction	13/346	113/23267	1.4014e-08	8.67885e-08	5.02071e-08	64945/76089/19157/12387/14924/12388/209630/104027/18417/268980/11735/53310/56217	13
GO:0033176	proton-transporting V-type ATPase complex	7/346	22/23267	2.1308e-08	1.28682e-07	7.44424e-08	66290/73834/11975/11972/54411/11984/11966	7
GO:0009898	cytoplasmic side of plasma membrane	15/346	162/23267	2.15077e-08	1.28682e-07	7.44424e-08	74256/22031/13385/19157/227937/217124/268566/18555/69601/14687/14360/20739/14680/16480/17096	15
GO:0031253	cell projection membrane	18/346	242/23267	2.63984e-08	1.55311e-07	8.98473e-08	58234/210274/54393/12387/77407/217124/14799/56443/14810/338367/17920/11733/14406/238276/20742/76709/12361/18751	18
GO:0032589	neuron projection membrane	9/346	49/23267	3.90156e-08	2.25779e-07	1.30613e-07	54393/217124/14799/14810/338367/11733/14406/238276/20742	9
GO:0098562	cytoplasmic side of membrane	15/346	175/23267	6.05355e-08	3.44662e-07	1.99387e-07	74256/22031/13385/19157/227937/217124/268566/18555/69601/14687/14360/20739/14680/16480/17096	15
GO:0043209	myelin sheath	16/346	210/23267	1.13574e-07	6.36376e-07	3.68143e-07	71960/380684/18040/18039/226180/18417/21367/18377/338367/11461/18952/12805/20740/11966/56217/21838	16
GO:0044306	neuron projection terminus	15/346	191/23267	1.91407e-07	1.05573e-06	6.10741e-07	53623/13385/14811/26875/14812/56508/16531/14810/238988/13838/11975/12217/382018/11972/76709	15
GO:0099503	secretory vesicle	23/346	449/23267	3.1374e-07	1.70385e-06	9.85678e-07	76787/13385/54393/228355/14811/20743/14799/30785/14812/17918/14810/18555/94090/108100/235380/27204/104082/11972/14252/54725/19325/109711/18578	23
GO:0005891	voltage-gated calcium channel complex	7/346	32/23267	3.70041e-07	1.97916e-06	1.14494e-06	12294/12290/56808/12297/12286/12293/18578	7
GO:0031225	anchored component of membrane	13/346	150/23267	4.08007e-07	2.14965e-06	1.24357e-06	320981/68404/21367/18377/12804/268890/320840/235106/12032/12805/269784/14735/21838	13
GO:0017146	NMDA selective glutamate receptor complex	5/346	12/23267	5.13634e-07	2.66637e-06	1.54249e-06	243961/14811/14812/242667/14810	5
GO:0005916	fascia adherens	5/346	13/23267	8.24482e-07	4.17975e-06	2.41799e-06	12558/12387/20740/16480/109711	5
GO:0042641	actomyosin	9/346	69/23267	8.28846e-07	4.17975e-06	2.41799e-06	71960/319713/226251/60595/17918/360013/77579/13800/109711	9
GO:0045177	apical part of cell	20/346	377/23267	1.09308e-06	5.40981e-06	3.12958e-06	26557/12558/76089/380928/17356/210274/26556/20743/211134/12387/56508/16531/12804/17920/12297/20496/11972/18810/665113/21838	20
GO:0031256	leading edge membrane	11/346	114/23267	1.10342e-06	5.40981e-06	3.12958e-06	54393/217124/14799/14810/338367/17920/216831/11733/14406/238276/20742	11
GO:0014704	intercalated disc	8/346	55/23267	1.46123e-06	7.06593e-06	4.08764e-06	12558/12387/109676/110876/11735/20740/16480/109711	8
GO:0019897	extrinsic component of plasma membrane	12/346	148/23267	2.3101e-06	1.10198e-05	6.37495e-06	12558/74256/13385/19157/12387/268566/18555/14687/14360/14680/16480/17096	12
GO:0034703	cation channel complex	12/346	150/23267	2.65948e-06	1.25173e-05	7.24126e-06	12294/13385/23859/12290/16531/56808/21367/12297/110876/12286/12293/18578	12
GO:0043679	axon terminus	13/346	178/23267	2.83515e-06	1.31685e-05	7.61799e-06	53623/14811/26875/14812/56508/16531/14810/238988/13838/11975/382018/11972/76709	13
GO:0016469	proton-transporting two-sector ATPase complex	7/346	44/23267	3.61457e-06	1.65707e-05	9.58613e-06	66290/73834/11975/11972/54411/11984/11966	7
GO:0031594	neuromuscular junction	8/346	63/23267	4.19177e-06	1.89705e-05	1.09744e-05	243725/18040/14799/26875/77579/13838/382018/11735	8
GO:0034704	calcium channel complex	7/346	51/23267	9.98847e-06	4.4632e-05	2.58196e-05	12294/12290/56808/12297/12286/12293/18578	7
GO:0016600	flotillin complex	4/346	11/23267	1.46048e-05	6.44437e-05	3.72807e-05	12387/12388/14252/14251	4
GO:0043204	perikaryon	10/346	123/23267	1.57564e-05	6.86669e-05	3.97238e-05	53623/380684/18040/18163/12290/13838/19045/12286/17755/76709	10
GO:0098589	membrane region	18/346	383/23267	1.96458e-05	8.45727e-05	4.89253e-05	12558/74053/54393/12387/77407/12388/16531/19762/14360/338367/17920/12805/21960/50918/14252/17096/14251/21838	18
GO:0016324	apical plasma membrane	15/346	280/23267	2.1702e-05	9.16044e-05	5.29931e-05	12558/76089/380928/210274/20743/211134/56508/16531/12804/12297/20496/11972/18810/665113/21838	15
GO:0031234	extrinsic component of cytoplasmic side of plasma membrane	9/346	102/23267	2.17982e-05	9.16044e-05	5.29931e-05	74256/13385/19157/268566/18555/14687/14360/14680/17096	9
GO:0045121	membrane raft	16/346	316/23267	2.31791e-05	9.51423e-05	5.50398e-05	12558/74053/54393/12387/12388/16531/19762/14360/338367/12805/21960/50918/14252/17096/14251/21838	16
GO:0098857	membrane microdomain	16/346	316/23267	2.31791e-05	9.51423e-05	5.50398e-05	12558/74053/54393/12387/12388/16531/19762/14360/338367/12805/21960/50918/14252/17096/14251/21838	16
GO:0001725	stress fiber	7/346	60/23267	2.97147e-05	0.000119197	6.89552e-05	71960/319713/226251/60595/77579/13800/109711	7
GO:0097517	contractile actin filament bundle	7/346	60/23267	2.97147e-05	0.000119197	6.89552e-05	71960/319713/226251/60595/77579/13800/109711	7
GO:0043194	axon initial segment	4/346	13/23267	3.09063e-05	0.000122584	7.09146e-05	242274/110876/11735/80297	4
GO:0043195	terminal bouton	9/346	107/23267	3.19774e-05	0.000125422	7.25569e-05	53623/14811/26875/14812/16531/14810/238988/11975/382018	9
GO:0016471	vacuolar proton-transporting V-type ATPase complex	4/346	14/23267	4.27621e-05	0.000165879	9.59613e-05	66290/11975/11972/11984	4
GO:0032279	asymmetric synapse	4/346	15/23267	5.76294e-05	0.000216417	0.000125197	53623/14799/56320/238276	4
GO:0033268	node of Ranvier	4/346	15/23267	5.76294e-05	0.000216417	0.000125197	21367/110876/11735/80297	4
GO:0033270	paranode region of axon	4/346	15/23267	5.76294e-05	0.000216417	0.000125197	110876/11735/20740/80297	4
GO:0032432	actin filament bundle	7/346	67/23267	6.12175e-05	0.000227471	0.000131592	71960/319713/226251/60595/77579/13800/109711	7
GO:0032590	dendrite membrane	5/346	30/23267	7.4159e-05	0.000272689	0.000157751	217124/14799/14810/14406/238276	5
GO:0016328	lateral plasma membrane	6/346	49/23267	8.44735e-05	0.000307414	0.000177839	64945/12387/243548/11735/20740/16480	6
GO:0098984	neuron to neuron synapse	4/346	17/23267	9.81449e-05	0.000353522	0.000204512	53623/14799/56320/238276	4
GO:0019898	extrinsic component of membrane	13/346	258/23267	0.000140831	0.000502153	0.000290496	12558/74256/13385/19157/12387/268566/18555/14687/14360/12217/14680/16480/17096	13
GO:0030673	axolemma	4/346	19/23267	0.000156122	0.00055111	0.000318817	54393/338367/11733/20742	4
GO:0005884	actin filament	8/346	104/23267	0.000164516	0.00057499	0.000332632	544963/17918/14360/56320/17920/21916/432572/109711	8
GO:0098552	side of membrane	19/346	498/23267	0.000187531	0.000649006	0.00037545	74256/22031/13385/19157/227937/217124/268566/16531/18555/69601/14687/26408/14360/20739/14680/16480/17096/14735/21838	19
GO:0030315	T-tubule	6/346	58/23267	0.000218561	0.000749048	0.000433324	12558/109676/12297/110876/11735/12293	6
GO:0016459	myosin complex	6/346	60/23267	0.000263692	0.00089503	0.000517775	71960/17918/360013/77579/338367/17920	6
GO:0042383	sarcolemma	9/346	143/23267	0.000298165	0.0010024	0.000579889	12558/109676/12297/110876/11733/11735/12293/18810/14251	9
GO:0044224	juxtaparanode region of axon	3/346	10/23267	0.000362025	0.00120561	0.000697447	13385/23859/21367	3
GO:0030139	endocytic vesicle	8/346	120/23267	0.000437265	0.00144257	0.000834525	76089/77407/69601/17920/58194/14252/18189/245537	8
GO:0005882	intermediate filament	8/346	121/23267	0.000462274	0.00151095	0.000874085	210274/380684/18040/18039/226180/13518/17918/16480	8
GO:0005874	microtubule	15/346	380/23267	0.000619404	0.00200596	0.00116045	74256/17761/13518/16564/17918/53857/11426/224023/13417/58175/17755/270058/51791/215690/208158	15
GO:0044853	plasma membrane raft	7/346	100/23267	0.000742241	0.00238192	0.00137794	12558/12387/12388/16531/338367/14252/14251	7
GO:0045111	intermediate filament cytoskeleton	9/346	164/23267	0.000807035	0.00256652	0.00148473	210274/380684/18040/18039/226180/13518/17918/16480/18810	9
GO:0043196	varicosity	3/346	16/23267	0.00158114	0.00498341	0.0028829	269060/54725/17755	3
GO:0016327	apicolateral plasma membrane	3/346	17/23267	0.00189892	0.00588	0.00340158	243548/16480/19417	3
GO:0031430	M band	3/346	17/23267	0.00189892	0.00588	0.00340158	109676/11733/20742	3
GO:0097440	apical dendrite	3/346	19/23267	0.00264707	0.00812537	0.00470053	338367/76709/19417	3
GO:0001726	ruffle	7/346	125/23267	0.00270035	0.00821745	0.00475379	12704/217124/17918/17920/50918/11966/109711	7

## Sheet: CC_synapticProteome
ID	Description	GeneRatio	BgRatio	pvalue	p.adjust	qvalue	geneID	Count
GO:0044456	synapse part	117/346	472/6558	1.03699e-51	3.66058e-49	2.5761e-49	56013/64009/74342/26557/12558/243961/58234/243725/217692/226251/243547/330814/12386/53623/244310/14816/76787/108071/74053/210274/380684/13385/54393/241638/18040/23859/235086/241770/227937/228355/330914/18163/14811/26556/20743/211134/432763/217124/14799/242425/242274/18191/11785/16520/26875/12388/23964/30785/13518/14812/116837/104027/268566/545156/17918/56508/109676/56177/16531/242667/14810/11519/…	117
GO:0098794	postsynapse	94/346	312/6558	8.92167e-49	1.57467e-46	1.10816e-46	56013/64009/74342/26557/243961/58234/243725/217692/226251/243547/330814/12386/53623/244310/14816/108071/74053/210274/380684/13385/54393/241638/18040/23859/235086/227937/330914/18163/14811/26556/211134/432763/217124/14799/242425/242274/11785/16520/26875/12388/23964/13518/14812/116837/104027/268566/545156/56508/109676/16531/242667/14810/11519/11426/238988/268980/234214/77579/14360/56320/243621/3833…	94
GO:0060076	excitatory synapse	64/346	187/6558	1.8791e-36	2.21108e-34	1.55603e-34	56013/74342/243961/58234/243725/217692/226251/330814/12386/53623/14816/108071/210274/380684/13385/241638/18040/23859/227937/18163/14811/26556/211134/217124/14799/242274/26875/13518/14812/116837/545156/56508/109676/14810/11519/11426/238988/268980/234214/14360/56320/110279/108100/11461/13838/17974/27204/235106/12217/238276/382018/58175/17717/20742/245684/12322/17755/27360/53310/51791/17096/245537/1…	64
GO:0014069	postsynaptic density	59/346	168/6558	2.70832e-34	1.91207e-32	1.34561e-32	56013/243961/58234/243725/217692/226251/330814/12386/53623/14816/108071/210274/380684/13385/241638/18040/23859/227937/18163/14811/26556/211134/217124/14799/242274/26875/13518/14812/116837/545156/109676/14810/11519/11426/238988/268980/234214/14360/56320/110279/108100/11461/13838/17974/27204/12217/238276/58175/17717/20742/245684/12322/17755/27360/53310/51791/17096/11518/18578	59
GO:0099572	postsynaptic specialization	59/346	168/6558	2.70832e-34	1.91207e-32	1.34561e-32	56013/243961/58234/243725/217692/226251/330814/12386/53623/14816/108071/210274/380684/13385/241638/18040/23859/227937/18163/14811/26556/211134/217124/14799/242274/26875/13518/14812/116837/545156/109676/14810/11519/11426/238988/268980/234214/14360/56320/110279/108100/11461/13838/17974/27204/12217/238276/58175/17717/20742/245684/12322/17755/27360/53310/51791/17096/11518/18578	59
GO:0097060	synaptic membrane	64/346	206/6558	1.41887e-33	8.34767e-32	5.87461e-32	56013/64009/74342/26557/243961/58234/217692/243547/53623/244310/14816/74053/210274/13385/54393/241638/23859/235086/241770/330914/14811/26556/211134/432763/217124/14799/242425/242274/18191/11785/16520/23964/14812/116837/104027/268566/109676/56177/16531/242667/14810/238988/268980/56320/243621/383348/110279/13838/11733/14406/238276/382018/234353/11735/245684/18189/53310/244723/51791/108068/243043/14…	64
GO:0045211	postsynaptic membrane	52/346	156/6558	6.1003e-29	3.07629e-27	2.16492e-27	56013/64009/74342/26557/243961/58234/217692/243547/53623/244310/14816/74053/210274/13385/54393/241638/23859/235086/330914/14811/26556/211134/432763/14799/242425/242274/11785/16520/23964/14812/104027/268566/109676/16531/242667/14810/268980/56320/243621/383348/110279/13838/11733/14406/234353/11735/245684/53310/51791/243043/14401/26422	52
GO:0044309	neuron spine	38/346	109/6558	4.26992e-22	1.8841e-20	1.32592e-20	64009/243961/58234/243725/217692/53623/14816/108071/210274/13385/54393/241638/14811/211134/217124/14799/242274/11785/12388/23964/14812/104027/56508/242667/14810/268980/77579/56320/19047/108100/13838/19045/238276/76709/51791/11518/109711/18578	38
GO:0043197	dendritic spine	37/346	105/6558	1.00644e-21	3.94748e-20	2.77801e-20	64009/243961/243725/217692/53623/14816/108071/210274/13385/54393/241638/14811/211134/217124/14799/242274/11785/12388/23964/14812/104027/56508/242667/14810/268980/77579/56320/19047/108100/13838/19045/238276/76709/51791/11518/109711/18578	37
GO:0030425	dendrite	70/346	396/6558	1.55849e-20	5.50146e-19	3.87161e-19	56013/64009/26557/12558/380785/243961/243725/217692/243547/53623/244310/14816/108071/74053/210274/13385/54393/241638/23859/235086/14811/26556/211134/12387/217124/14799/242274/11785/16520/26875/12388/23964/14812/104027/268566/56508/16531/242667/14810/14687/268980/234214/77579/56320/338367/94090/19047/108100/13838/19045/320840/12217/12032/238276/12286/11735/54725/12322/17755/76709/53310/270058/5179…	70
GO:0015629	actin cytoskeleton	54/346	307/6558	8.94706e-16	2.87119e-14	2.02058e-14	56013/12704/71960/12558/243725/319713/226251/20741/12386/242894/330914/231148/544963/60595/20743/217124/242274/11472/30785/13518/12632/56443/104027/17918/74192/360013/235431/11519/11426/77579/14360/56320/338367/17920/13800/108100/12340/20739/21916/20740/432572/50918/20742/14252/76709/66713/50876/16480/12343/14251/80297/56378/11518/109711	54
GO:0030863	cortical cytoskeleton	25/346	74/6558	1.60272e-14	4.71468e-13	3.31792e-13	12558/243725/20741/13385/60595/20743/217124/26875/11472/17524/11461/12340/20739/21916/12217/11733/20740/50918/20742/14252/66713/12343/14251/80297/109711	25
GO:0043025	neuronal cell body	60/346	407/6558	8.44642e-14	2.29353e-12	1.61405e-12	56013/26557/12704/380785/243725/76089/217692/53623/14816/74053/210274/380684/54393/18040/23859/235086/18163/26556/20743/54126/217124/14799/12290/11785/16520/26875/268566/545156/17918/56508/56177/16531/242667/21367/14810/238988/69601/268980/234214/77579/56320/338367/17920/108100/13838/19045/320840/12217/238276/12286/245684/12322/17755/18189/76709/53310/270058/80297/245537/19417	60
GO:0098793	presynapse	39/346	202/6558	6.12233e-13	1.5437e-11	1.08637e-11	12558/53623/14816/76787/210274/13385/54393/241770/228355/14811/20743/14799/18191/11785/26875/30785/14812/116837/17918/16531/14810/238988/18555/116838/383348/94090/235380/27204/11975/12217/104082/382018/111173/11972/54725/18189/108068/12361/18578	39
GO:0044297	cell body	62/346	457/6558	1.42443e-12	3.35216e-11	2.35906e-11	56013/26557/12704/380785/243725/76089/217692/53623/14816/74053/210274/380684/54393/18040/23859/235086/18163/26556/20743/211134/54126/217124/14799/12290/11785/16520/26875/268566/545156/17918/56508/56177/16531/242667/21367/14810/238988/69601/14687/268980/234214/77579/56320/338367/17920/108100/13838/19045/320840/12217/238276/12286/245684/12322/17755/18189/76709/53310/270058/80297/245537/19417	62
GO:0005938	cell cortex	33/346	155/6558	2.46374e-12	5.43562e-11	3.82528e-11	12558/243725/20741/13385/330914/60595/20743/12387/217124/26875/11472/17524/11426/68166/77579/11461/12340/20739/21916/12217/11733/236915/58175/20740/50918/20742/14252/27360/66713/12343/14251/80297/109711	33
GO:0030424	axon	53/346	369/6558	8.43899e-12	1.75233e-10	1.23319e-10	56013/74342/71960/12386/53623/319387/14816/380684/13385/54393/18040/23859/18039/14811/26556/14799/242274/11785/26875/269060/14812/17918/56508/56177/16531/21367/14810/238988/69601/77579/56320/338367/17920/11461/13838/110876/20739/11975/235106/12217/11733/14406/382018/11735/11972/20740/20742/54725/12322/17755/76709/108068/80297	53
GO:0098797	plasma membrane protein complex	42/346	250/6558	9.54636e-12	1.87215e-10	1.31751e-10	12558/243961/54376/22031/53623/12294/14816/210274/13385/54393/23859/14811/12387/14799/12290/242425/68404/12388/14812/380702/56177/16531/242667/232813/56808/21367/14810/14687/12804/12297/110876/12286/14680/11972/12293/14252/53310/16480/244723/17096/14251/18578	42
GO:0044448	cell cortex part	25/346	100/6558	3.13402e-11	5.82268e-10	4.09766e-10	12558/243725/20741/13385/60595/20743/217124/26875/11472/17524/11461/12340/20739/21916/12217/11733/20740/50918/20742/14252/66713/12343/14251/80297/109711	25
GO:0099568	cytoplasmic region	34/346	180/6558	3.8976e-11	6.87926e-10	4.84123e-10	12558/243725/20741/13385/330914/60595/20743/12387/217124/26875/11472/17524/11426/68166/77579/11461/12340/20739/21916/12217/11733/236915/58175/20740/50918/20742/14252/12322/27360/66713/12343/14251/80297/109711	34
GO:0098802	plasma membrane receptor complex	23/346	86/6558	4.46465e-11	7.50486e-10	5.28149e-10	243961/54376/22031/53623/14816/210274/13385/54393/23859/14811/14799/242425/68404/14812/380702/56177/242667/232813/14810/12804/53310/244723/17096	23
GO:0008328	ionotropic glutamate receptor complex	17/346	46/6558	5.55725e-11	8.52918e-10	6.00234e-10	243961/54376/53623/210274/13385/23859/14811/14799/68404/14812/380702/56177/242667/232813/14810/53310/244723	17
GO:0098878	neurotransmitter receptor complex	17/346	46/6558	5.55725e-11	8.52918e-10	6.00234e-10	243961/54376/53623/210274/13385/23859/14811/14799/68404/14812/380702/56177/242667/232813/14810/53310/244723	17
GO:0034702	ion channel complex	29/346	159/6558	2.70694e-09	3.98145e-08	2.80192e-08	243961/54376/53623/12294/210274/13385/23859/14811/14799/12290/68404/14812/380702/56177/16531/242667/232813/56808/21367/14810/12297/110876/14406/12286/12293/53310/244723/14401/18578	29
GO:0033267	axon part	33/346	202/6558	3.92561e-09	5.54297e-08	3.90082e-08	53623/13385/54393/23859/14811/14799/242274/11785/26875/269060/14812/56508/56177/16531/21367/14810/238988/69601/56320/338367/13838/110876/11975/11733/382018/11735/11972/20740/20742/54725/17755/76709/80297	33
GO:0048786	presynaptic active zone	12/346	28/6558	5.45285e-09	7.40329e-08	5.21001e-08	12558/76787/210274/241770/26875/116837/16531/238988/116838/12217/382018/111173	12
GO:0044304	main axon	16/346	56/6558	1.53906e-08	1.94644e-07	1.36979e-07	13385/54393/23859/242274/11785/269060/21367/338367/110876/11733/11735/20740/20742/54725/17755/80297	16
GO:0030864	cortical actin cytoskeleton	15/346	49/6558	1.54392e-08	1.94644e-07	1.36979e-07	12558/243725/20741/20743/217124/11472/20739/20740/50918/20742/14252/66713/14251/80297/109711	15
GO:1902495	transmembrane transporter complex	29/346	174/6558	2.28804e-08	2.78509e-07	1.95999e-07	243961/54376/53623/12294/210274/13385/23859/14811/14799/12290/68404/14812/380702/56177/16531/242667/232813/56808/21367/14810/12297/110876/14406/12286/12293/53310/244723/14401/18578	29
GO:0031252	cell leading edge	35/346	239/6558	2.45038e-08	2.88328e-07	2.02909e-07	56013/77300/12704/12558/243725/319713/226251/12386/54393/544963/54126/12387/217124/14799/11785/83767/12388/17918/14810/56320/338367/17920/13800/216831/11733/14406/238276/50918/20742/14252/76709/14251/11966/56378/109711	35
GO:0043235	receptor complex	27/346	155/6558	2.72638e-08	3.07712e-07	2.1655e-07	243961/54376/22031/53623/14816/210274/13385/54393/23859/14811/14799/242425/68404/14812/380702/56177/242667/232813/14810/12804/383348/14406/53310/244723/17096/243043/14401	27
GO:0030426	growth cone	24/346	126/6558	2.78946e-08	3.07712e-07	2.1655e-07	74342/71960/243725/210274/18039/54126/217124/11785/26875/12388/56508/56177/14810/238988/77579/56320/13838/17755/76709/53310/50876/56378/19417/21838	24
GO:1990351	transporter complex	29/346	178/6558	3.86205e-08	4.13123e-07	2.90732e-07	243961/54376/53623/12294/210274/13385/23859/14811/14799/12290/68404/14812/380702/56177/16531/242667/232813/56808/21367/14810/12297/110876/14406/12286/12293/53310/244723/14401/18578	29
GO:0042734	presynaptic membrane	14/346	46/6558	5.1215e-08	5.29406e-07	3.72566e-07	14816/54393/14811/18191/11785/14812/116837/16531/238988/383348/382018/18189/108068/12361	14
GO:0030427	site of polarized growth	24/346	130/6558	5.24907e-08	5.29406e-07	3.72566e-07	74342/71960/243725/210274/18039/54126/217124/11785/26875/12388/56508/56177/14810/238988/77579/56320/13838/17755/76709/53310/50876/56378/19417/21838	24
GO:0032281	AMPA glutamate receptor complex	10/346	28/6558	8.21371e-07	8.054e-06	5.66794e-06	54376/53623/13385/14799/68404/380702/56177/232813/53310/244723	10
GO:0031225	anchored component of membrane	13/346	50/6558	1.1757e-06	1.12169e-05	7.89378e-06	320981/68404/21367/18377/12804/268890/320840/235106/12032/12805/269784/14735/21838	13
GO:0005911	cell-cell junction	47/346	440/6558	1.86589e-06	1.73331e-05	1.21981e-05	64945/72621/12558/76089/12386/319387/380928/17356/19157/227937/60595/20743/12387/14924/12388/209630/104027/109676/18417/69601/268980/56320/17920/108100/12340/110876/19045/58194/111173/11735/20740/50918/20742/14252/54725/27360/19325/53310/16480/18810/17096/224020/14251/11518/109711/12361/56217	47
GO:0005885	Arp2/3 protein complex	6/346	6558-10-01	3.62389e-06	3.28009e-05	2.30834e-05	242894/56443/74192/76709/66713/56378	6
GO:0016323	basolateral plasma membrane	19/346	110/6558	3.78324e-06	3.33871e-05	2.34959e-05	72621/12558/12386/13385/12387/16520/56508/59079/338367/238276/20496/11735/14252/54725/53310/18810/14251/12361/19417	19
GO:0033176	proton-transporting V-type ATPase complex	7/346	15/6558	4.77443e-06	4.11067e-05	2.89285e-05	66290/73834/11975/11972/54411/11984/11966	7
GO:0005887	integral component of plasma membrane	43/346	403/6558	5.53097e-06	4.64865e-05	3.27145e-05	243961/54376/22031/53623/23966/319387/14816/108071/210274/13385/54393/23859/14811/12561/14799/18526/242425/68404/16520/23964/14812/380702/109676/56177/18417/16531/242667/232813/235044/21367/14810/12804/13838/110876/14406/23963/54725/53310/244723/17096/108068/245537/14401	43
GO:0030017	sarcomere	18/346	104/6558	6.63097e-06	5.44356e-05	3.83086e-05	64009/60595/26556/12387/11472/14812/12632/104027/109676/21916/11733/11735/20740/20742/50876/16480/109711/18578	18
GO:0005923	bicellular tight junction	13/346	58/6558	7.11547e-06	5.70855e-05	4.01735e-05	64945/76089/19157/12387/14924/12388/209630/104027/18417/268980/11735/53310/56217	13
GO:0031226	intrinsic component of plasma membrane	45/346	435/6558	7.48341e-06	5.87032e-05	4.13119e-05	243961/54376/22031/53623/23966/319387/14816/108071/210274/13385/54393/23859/14811/12561/14799/18526/242425/68404/16520/23964/14812/380702/109676/56177/18417/16531/242667/232813/235044/21367/14810/69601/12804/13838/110876/14406/23963/54725/53310/244723/17096/108068/245537/14401/21838	45
GO:0070160	occluding junction	13/346	59/6558	8.69815e-06	6.67488e-05	4.6974e-05	64945/76089/19157/12387/14924/12388/209630/104027/18417/268980/11735/53310/56217	13
GO:0043296	apical junction complex	14/346	68/6558	9.09708e-06	6.83249e-05	4.80831e-05	64945/76089/17356/19157/12387/14924/12388/209630/104027/18417/268980/11735/53310/56217	14
GO:0005903	brush border	14/346	69/6558	1.08758e-05	7.99824e-05	5.6287e-05	71960/210274/56508/360013/77579/338367/17920/12340/14248/27360/18810/12343/109711/18751	14
GO:0043292	contractile fiber	20/346	130/6558	1.29937e-05	9.29032e-05	6.53799e-05	64009/231148/60595/26556/12387/11472/14812/12632/104027/109676/21916/11733/11735/20740/20742/50876/16480/18810/109711/18578	20
GO:0060077	inhibitory synapse	7/346	17/6558	1.31591e-05	9.29032e-05	6.53799e-05	235086/26875/268566/243621/12217/14406/245537	7
GO:0030016	myofibril	19/346	121/6558	1.58859e-05	0.000109955	7.738e-05	64009/231148/60595/26556/12387/11472/14812/12632/104027/109676/21916/11733/11735/20740/20742/50876/16480/109711/18578	19
GO:0043198	dendritic shaft	11/346	46/6558	1.89305e-05	0.000127947	9.00417e-05	53623/108071/54393/26556/211134/12387/14799/56320/238276/76709/53310	11
GO:0008021	synaptic vesicle	18/346	112/6558	1.92102e-05	0.000127947	9.00417e-05	13385/54393/228355/14811/20743/14799/30785/14812/17918/14810/18555/94090/235380/27204/104082/11972/54725/18578	18
GO:0032589	neuron projection membrane	9/346	31/6558	2.04569e-05	0.000133728	9.41098e-05	54393/217124/14799/14810/338367/11733/14406/238276/20742	9
GO:0030018	Z disc	14/346	73/6558	2.14515e-05	0.00013768	9.6891e-05	60595/26556/12387/11472/14812/12632/104027/109676/11733/11735/20740/16480/109711/18578	14
GO:0044449	contractile fiber part	18/346	114/6558	2.46252e-05	0.000155226	0.000109239	64009/60595/26556/12387/11472/14812/12632/104027/109676/21916/11733/11735/20740/20742/50876/16480/109711/18578	18
GO:0098862	cluster of actin-based cell projections	16/346	94/6558	2.68953e-05	0.000166562	0.000117217	26557/71960/210274/56508/238130/360013/77579/338367/17920/12340/14248/27360/18810/12343/109711/18751	16
GO:0031674	I band	14/346	76/6558	3.45126e-05	0.000210051	0.000147822	60595/26556/12387/11472/14812/12632/104027/109676/11733/11735/20740/16480/109711/18578	14
GO:0030027	lamellipodium	18/346	118/6558	3.96928e-05	0.000237484	0.000167127	56013/12558/243725/319713/226251/12386/544963/54126/12387/217124/11785/83767/12388/56320/13800/14252/14251/56378	18
GO:0044291	cell-cell contact zone	11/346	51/6558	5.32727e-05	0.000312321	0.000219794	12558/227937/12387/109676/110876/11735/20740/14252/16480/14251/109711	11
GO:0030175	filopodium	12/346	60/6558	5.40742e-05	0.000312321	0.000219794	56013/243725/544963/217124/242274/11785/11472/17918/56320/13800/13838/238276	12
GO:0098858	actin-based cell projection	17/346	110/6558	5.48553e-05	0.000312321	0.000219794	56013/26557/243725/544963/12387/217124/242274/11785/11472/17918/238130/56320/17920/13800/13838/238276/11966	17
GO:0070382	exocytic vesicle	18/346	122/6558	6.24549e-05	0.000349946	0.000246272	13385/54393/228355/14811/20743/14799/30785/14812/17918/14810/18555/94090/235380/27204/104082/11972/54725/18578	18
GO:0017146	NMDA selective glutamate receptor complex	5/346	6558-10-01	8.03423e-05	0.000443138	0.000311855	243961/14811/14812/242667/14810	5
GO:0005891	voltage-gated calcium channel complex	7/346	22/6558	9.17022e-05	0.000498013	0.000350473	12294/12290/56808/12297/12286/12293/18578	7
GO:0005916	fascia adherens	5/346	6558-11-01	0.000140945	0.000753842	0.000530511	12558/12387/20740/16480/109711	5
GO:0031253	cell projection membrane	18/346	135/6558	0.000235169	0.00123902	0.000871952	58234/210274/54393/12387/77407/217124/14799/56443/14810/338367/17920/11733/14406/238276/20742/76709/12361/18751	18
GO:0030055	cell-substrate junction	28/346	268/6558	0.000371615	0.00192912	0.0013576	12558/380928/56212/60595/54126/12387/11472/13518/74192/12337/59079/216963/13800/11461/14252/19325/76709/66713/16480/18810/224020/14251/11984/56378/11518/109711/12361/21838	28
GO:0014704	intercalated disc	8/346	39/6558	0.000806829	0.00412769	0.00290483	12558/12387/109676/110876/11735/20740/16480/109711	8
GO:0042641	actomyosin	9/346	49/6558	0.000897793	0.00452744	0.00318615	71960/319713/226251/60595/17918/360013/77579/13800/109711	9
GO:0031594	neuromuscular junction	8/346	40/6558	0.000963059	0.00478816	0.00336963	243725/18040/14799/26875/77579/13838/382018/11735	8
GO:0009898	cytoplasmic side of plasma membrane	15/346	116/6558	0.00106407	0.00519935	0.003659	74256/22031/13385/19157/227937/217124/268566/18555/69601/14687/14360/20739/14680/16480/17096	15
GO:0016023	cytoplasmic, membrane-bounded vesicle	38/346	431/6558	0.00107522	0.00519935	0.003659	76089/76787/13385/54393/228355/14811/20743/77407/14799/26875/30785/13518/14812/17918/68505/14810/11519/18555/69601/68166/17920/94090/108100/235380/58194/27204/104082/58175/11972/14252/54725/18189/19325/224020/245537/109711/208158/18578	38
GO:0030133	transport vesicle	19/346	167/6558	0.00119325	0.00569215	0.00400581	13385/54393/228355/14811/20743/14799/26875/30785/14812/17918/14810/18555/94090/235380/27204/104082/11972/54725/18578	19
GO:0016471	vacuolar proton-transporting V-type ATPase complex	4/346	6558-10-01	0.00124065	0.0057625	0.00405532	66290/11975/11972/11984	4
GO:0016600	flotillin complex	4/346	6558-10-01	0.00124065	0.0057625	0.00405532	12387/12388/14252/14251	4
GO:0005925	focal adhesion	26/346	262/6558	0.00129575	0.00594024	0.0041804	12558/380928/56212/60595/54126/12387/11472/74192/12337/216963/13800/11461/14252/19325/76709/66713/16480/18810/224020/14251/11984/56378/11518/109711/12361/21838	26
GO:0070161	anchoring junction	42/346	497/6558	0.00136869	0.0060734	0.00427411	12558/12386/380928/56212/17356/227937/60595/20743/54126/12387/11472/14924/12388/74192/12337/69601/56320/216963/17920/13800/108100/11461/12340/111173/20740/20742/14252/54725/19325/76709/66713/16480/18810/17096/224020/14251/11984/56378/11518/109711/12361/21838	42
GO:0005924	cell-substrate adherens junction	26/346	263/6558	0.00136956	0.0060734	0.00427411	12558/380928/56212/60595/54126/12387/11472/74192/12337/216963/13800/11461/14252/19325/76709/66713/16480/18810/224020/14251/11984/56378/11518/109711/12361/21838	26
GO:0045177	apical part of cell	20/346	182/6558	0.00137641	0.0060734	0.00427411	26557/12558/76089/380928/17356/210274/26556/20743/211134/12387/56508/16531/12804/17920/12297/20496/11972/18810/665113/21838	20
GO:0016469	proton-transporting two-sector ATPase complex	7/346	34/6558	0.00167223	0.00723212	0.00508955	66290/73834/11975/11972/54411/11984/11966	7
GO:0005912	adherens junction	41/346	487/6558	0.00167998	0.00723212	0.00508955	12558/12386/380928/56212/17356/60595/20743/54126/12387/11472/14924/12388/74192/12337/69601/56320/216963/17920/13800/108100/11461/12340/111173/20740/20742/14252/54725/19325/76709/66713/16480/18810/17096/224020/14251/11984/56378/11518/109711/12361/21838	41
GO:0098562	cytoplasmic side of membrane	15/346	122/6558	0.00178511	0.00759211	0.00534289	74256/22031/13385/19157/227937/217124/268566/18555/69601/14687/14360/20739/14680/16480/17096	15
GO:0032279	asymmetric synapse	4/346	6558-11-01	0.00186906	0.00785449	0.00552754	53623/14799/56320/238276	4
GO:0016328	lateral plasma membrane	6/346	26/6558	0.00193324	0.00802864	0.00565009	64945/12387/243548/11735/20740/16480	6
GO:0034704	calcium channel complex	7/346	35/6558	0.00199746	0.00819887	0.00576989	12294/12290/56808/12297/12286/12293/18578	7
GO:0031256	leading edge membrane	11/346	77/6558	0.00218376	0.00886055	0.00623555	54393/217124/14799/14810/338367/17920/216831/11733/14406/238276/20742	11

## Sheet: Reactome_mouseGenome
ID	Description	GeneRatio	BgRatio	pvalue	p.adjust	qvalue	geneID	Count
5991299	Axon guidance	37/146	280/7054	1.78103e-20	6.0733e-18	4.49944e-18	71960/319713/226251/20741/56212/13385/231148/20743/54126/14812/56443/545156/21367/14810/77579/14360/216963/13800/11461/12297/13004/13838/20739/223666/17974/11733/12805/20740/20742/76709/53310/66713/20563/17096/80297/56378/53972	37
5991300	Developmental Biology	40/146	387/7054	3.31978e-18	5.66023e-16	4.19341e-16	71960/12558/319713/226251/20741/12386/56212/13385/231148/20743/54126/12387/14812/56443/545156/21367/14810/77579/14360/216963/13800/11461/12297/13004/13838/20739/223666/17974/11733/12805/20740/20742/76709/53310/66713/20563/17096/80297/56378/53972	40
5991052	Transmission across Chemical Synapses	28/146	188/7054	6.206e-17	7.05415e-15	5.2261e-15	53623/76787/74053/13385/54393/18039/327814/14811/14799/12290/242425/16520/11472/14812/116837/14810/12297/236915/14406/12286/14680/12322/53310/12326/14401/12361/19417/18751	28
5991053	Neuronal System	29/146	266/7054	7.6633e-14	6.53297e-12	4.83998e-12	53623/76787/74053/13385/54393/18039/327814/14811/14799/12290/242425/16520/11472/14812/116837/16531/14810/12297/236915/14406/12286/14680/12322/53310/12326/14401/12361/19417/18751	29
5991375	Neurotransmitter Receptor Binding And Downstream Transmission In The Postsynaptic Cell	21/146	130/7054	1.31683e-13	8.98077e-12	6.65345e-12	53623/74053/13385/54393/18039/14811/14799/242425/16520/11472/14812/14810/236915/14406/14680/12322/53310/12326/14401/19417/18751	21
5991780	Cell-Cell communication	20/146	117/7054	1.73466e-13	9.85864e-12	7.30382e-12	320873/12558/12552/17356/60595/12561/11472/12388/12563/14360/11461/17974/20740/20742/54725/16480/18810/109711/12361/56217	20
5992338	EPH-Ephrin signaling	17/146	80/7054	3.05966e-13	1.49049e-11	1.10424e-11	71960/54126/14812/56443/545156/14810/77579/14360/216963/11461/13838/17974/76709/66713/17096/56378/53972	17
5991994	Unblocking of NMDA receptor, glutamate binding and activation	9/146	17/7054	1.15e-11	4.90187e-10	3.63158e-10	53623/13385/18039/14811/14799/11472/14812/14810/12322	9
5991374	Activation of NMDA receptor upon glutamate binding and postsynaptic events	11/146	38/7054	1.52516e-10	5.77867e-09	4.28116e-09	53623/13385/18039/14811/14799/11472/14812/14810/12322/12326/19417	11
5991843	Interaction between L1 and Ankyrins	8/146	16/7054	3.11093e-10	1.06083e-08	7.8592e-09	20741/20743/11461/20739/11733/20740/20742/80297	8
5991954	Adherens junctions interactions	10/146	32/7054	4.62997e-10	1.43529e-08	1.06334e-08	320873/12558/12552/17356/12561/12388/12563/11461/54725/16480	10
5991955	Cell-cell junction organization	11/146	42/7054	5.05405e-10	1.43619e-08	1.06401e-08	320873/12558/12552/17356/12561/12388/12563/11461/54725/16480/56217	11
5991956	Cell junction organization	13/146	68/7054	8.83447e-10	2.31735e-08	1.71682e-08	320873/12558/12552/17356/12561/12388/12563/11461/54725/16480/18810/109711/56217	13
5992009	Ras activation uopn Ca2+ infux through NMDA receptor	8/146	18/7054	1.02124e-09	2.48745e-08	1.84284e-08	13385/18039/14811/11472/14812/14810/12322/19417	8
5991342	L1CAM interactions	13/146	77/7054	4.4116e-09	1.0029e-07	7.43006e-08	20741/13385/20743/21367/11461/13004/20739/11733/12805/20740/20742/53310/80297	13
5992337	EPHB-mediated forward signaling	10/146	41/7054	6.86138e-09	1.46233e-07	1.08338e-07	14812/56443/545156/14810/14360/11461/76709/66713/17096/56378	10
5991840	Nephrin interactions	8/146	23/7054	1.04822e-08	2.10261e-07	1.55773e-07	60595/11472/14360/17974/20740/20742/109711/12361	8
5991373	Post NMDA receptor activation events	9/146	34/7054	1.83834e-08	3.48264e-07	2.58013e-07	13385/18039/14811/11472/14812/14810/12322/12326/19417	9
5992008	CREB phosphorylation through the activation of CaMKII	7/146	17/7054	2.30472e-08	4.13637e-07	3.06445e-07	13385/18039/14811/11472/14812/14810/12322	7
5992007	CREB phosphorylation through the activation of Ras	8/146	28/7054	6.08699e-08	1.03783e-06	7.68883e-07	13385/18039/14811/11472/14812/14810/12322/19417	8
5991210	Signaling by Rho GTPases	24/146	347/7054	1.4264e-07	2.3162e-06	1.71597e-06	12704/71960/56212/13385/330914/544963/54126/12387/56443/545156/77579/110279/19047/108100/11461/216831/80987/223666/236915/320271/76709/66713/56378/53972	24
5991298	NCAM signaling for neurite out-growth	10/146	59/7054	2.79673e-07	4.33493e-06	3.21155e-06	20741/20743/21367/14360/12297/13004/20739/20740/20742/80297	10
5991188	Insulin receptor recycling	7/146	27/7054	8.84583e-07	1.31149e-05	9.71624e-06	66290/73834/11975/11972/54411/11984/11966	7
5992085	Transferrin endocytosis and recycling	7/146	28/7054	1.15915e-06	1.64696e-05	1.22016e-05	66290/73834/11975/11972/54411/11984/11966	7
5992005	RHO GTPases Activate WASPs and WAVEs	7/146	29/7054	1.50169e-06	2.04831e-05	1.5175e-05	56443/108100/11461/80987/76709/66713/56378	7
5991542	Fcgamma receptor (FCGR) dependent phagocytosis	9/146	74/7054	1.91556e-05	0.000251233	0.000186128	56443/14360/108100/11461/80987/76709/66713/17096/56378	9
5991209	RHO GTPase Effectors	16/146	236/7054	2.65954e-05	0.000335891	0.000248846	12704/71960/56212/13385/544963/12387/56443/77579/19047/108100/11461/80987/320271/76709/66713/56378	16
5991636	Iron uptake and transport	7/146	45/7054	3.30925e-05	0.000400633	0.000296811	66290/73834/11975/11972/54411/11984/11966	7
5992340	EPHA-mediated growth cone collapse	6/146	31/7054	3.40714e-05	0.000400633	0.000296811	71960/77579/14360/13838/17096/53972	6
5991928	Regulation of actin dynamics for phagocytic cup formation	7/146	53/7054	9.78918e-05	0.0011127	0.000824352	56443/108100/11461/80987/76709/66713/56378	7
5991837	DCC mediated attractive signaling	4/146	14/7054	0.000150008	0.00165009	0.00122248	319713/226251/231148/14360	4
5991570	GABA receptor activation	7/146	58/7054	0.000175162	0.00186657	0.00138286	54393/242425/16520/236915/14406/14680/14401	7
5991838	Netrin-1 signaling	6/146	43/7054	0.000229953	0.00237618	0.0017604	319713/226251/231148/77579/14360/20563	6
5991924	Glutamate Binding, Activation of AMPA Receptors and Synaptic Plasticity	4/146	16/7054	0.000264075	0.00243378	0.00180308	53623/74053/14799/18751	4
5991939	Trafficking of GluR2-containing AMPA receptors	4/146	16/7054	0.000264075	0.00243378	0.00180308	53623/74053/14799/18751	4
5991940	Trafficking of AMPA receptors	4/146	16/7054	0.000264075	0.00243378	0.00180308	53623/74053/14799/18751	4
5992339	Ephrin signaling	4/146	16/7054	0.000264075	0.00243378	0.00180308	54126/14360/216963/17974	4
5992385	RHO GTPases activate CIT	4/146	18/7054	0.000429904	0.00385782	0.00285809	12704/71960/13385/77579	4
5991945	Ion channel transport	11/146	167/7054	0.000651342	0.00561886	0.00416276	72621/66290/73834/11975/236915/14406/11972/54411/11984/11966/14401	11
5991767	Signaling by Robo receptor	4/146	20/7054	0.000659104	0.00561886	0.00416276	13800/223666/17974/20563	4
5991698	Rho GTPase cycle	9/146	121/7054	0.00085889	0.00714345	0.00529226	56212/330914/54126/545156/110279/216831/223666/236915/53972	9
5992247	Dermatan sulfate biosynthesis	3/146	7054-11-01	0.00126872	0.0103008	0.00763141	13003/13004/12032	3
5992239	A tetrasaccharide linker sequence is required for GAG synthesis	4/146	25/7054	0.00158801	0.0125933	0.00932979	13003/13004/12032/14735	4
5991741	Caspase-mediated cleavage of cytoskeletal proteins	3/146	7054-12-01	0.00166609	0.0129122	0.00956606	20740/18810/11518	3
5992107	GABA A receptor activation	3/146	13/7054	0.00213325	0.0154774	0.0114665	236915/14406/14401	3
5992209	CS/DS degradation	3/146	13/7054	0.00213325	0.0154774	0.0114665	13003/13004/12032	3
5992352	Miscellaneous transport and binding events	3/146	13/7054	0.00213325	0.0154774	0.0114665	11519/27360/11518	3
5991410	Platelet activation, signaling and aggregation	11/146	195/7054	0.00229746	0.0163216	0.0120919	56212/60595/19395/11472/269060/56508/14360/110197/17096/109711/18751	11
5991835	Class C/3 (Metabotropic glutamate/pheromone receptors)	5/146	47/7054	0.00270278	0.0188092	0.0139349	14816/108071/54393/242425/108068	5
5991178	VEGFA-VEGFR2 Pathway	7/146	92/7054	0.00284527	0.0194048	0.0143761	12388/14360/108100/11461/17974/16480/18751	7
5992387	RHO GTPases activate IQGAPs	3/146	15/7054	0.00329234	0.0220135	0.0163088	544963/12387/11461	3
5991802	Acetylcholine Neurotransmitter Release Cycle	3/146	16/7054	0.00399118	0.0256791	0.0190245	76787/327814/116837	3
5991828	Norepinephrine Neurotransmitter Release Cycle	3/146	16/7054	0.00399118	0.0256791	0.0190245	76787/327814/116837	3
5991179	Signaling by VEGF	7/146	100/7054	0.00453439	0.0286338	0.0212135	12388/14360/108100/11461/17974/16480/18751	7
5991739	Apoptotic cleavage of cellular proteins	4/146	34/7054	0.00504103	0.0312544	0.023155	12387/20740/18810/11518	4
5991407	G alpha (12/13) signalling events	5/146	57/7054	0.00625626	0.0378299	0.0280264	56212/54126/545156/236915/53972	5
5991411	Hemostasis	18/146	459/7054	0.00632346	0.0378299	0.0280264	56212/60595/19395/11472/269060/56508/16531/14360/11461/12340/234889/12343/110197/17096/109711/54195/22365/18751	18
5992106	Ligand-gated ion channel transport	3/146	20/7054	0.00764819	0.0442039	0.0327487	236915/14406/14401	3
5992245	Chondroitin sulfate biosynthesis	3/146	20/7054	0.00764819	0.0442039	0.0327487	13003/13004/12032	3
5991187	Signaling by Insulin receptor	7/146	112/7054	0.00836333	0.0475316	0.035214	66290/73834/11975/11972/54411/11984/11966	7
5991848	CDO in myogenesis	3/146	21/7054	0.00878936	0.0482074	0.0357147	12558/12386/12387	3
5991849	Myogenesis	3/146	21/7054	0.00878936	0.0482074	0.0357147	12558/12386/12387	3
5991141	Opioid Signalling	5/146	62/7054	0.00890635	0.0482074	0.0357147	14687/19045/14680/12326/18578	5

## Sheet: Reactome_syapticProteome
ID	Description	GeneRatio	BgRatio	pvalue	p.adjust	qvalue	geneID	Count
5991300	Developmental Biology	40/146	236/2886	8.80752e-13	2.78318e-10	2.39194e-10	71960/12558/319713/226251/20741/12386/56212/13385/231148/20743/54126/12387/14812/56443/545156/21367/14810/77579/14360/216963/13800/11461/12297/13004/13838/20739/223666/17974/11733/12805/20740/20742/76709/53310/66713/20563/17096/80297/56378/53972	40
5991299	Axon guidance	37/146	212/2886	3.14823e-12	4.97421e-10	4.27497e-10	71960/319713/226251/20741/56212/13385/231148/20743/54126/14812/56443/545156/21367/14810/77579/14360/216963/13800/11461/12297/13004/13838/20739/223666/17974/11733/12805/20740/20742/76709/53310/66713/20563/17096/80297/56378/53972	37
5991052	Transmission across Chemical Synapses	28/146	144/2886	1.63589e-10	1.72313e-08	1.48091e-08	53623/76787/74053/13385/54393/18039/327814/14811/14799/12290/242425/16520/11472/14812/116837/14810/12297/236915/14406/12286/14680/12322/53310/12326/14401/12361/19417/18751	28
5991780	Cell-Cell communication	20/146	81/2886	1.11751e-09	8.82835e-08	7.58732e-08	320873/12558/12552/17356/60595/12561/11472/12388/12563/14360/11461/17974/20740/20742/54725/16480/18810/109711/12361/56217	20
5991375	Neurotransmitter Receptor Binding And Downstream Transmission In The Postsynaptic Cell	21/146	93/2886	2.43827e-09	1.54026e-07	1.32375e-07	53623/74053/13385/54393/18039/14811/14799/242425/16520/11472/14812/14810/236915/14406/14680/12322/53310/12326/14401/19417/18751	21
5992338	EPH-Ephrin signaling	17/146	61/2886	2.92455e-09	1.54026e-07	1.32375e-07	71960/54126/14812/56443/545156/14810/77579/14360/216963/11461/13838/17974/76709/66713/17096/56378/53972	17
5991053	Neuronal System	29/146	177/2886	5.26206e-09	2.37544e-07	2.04152e-07	53623/76787/74053/13385/54393/18039/327814/14811/14799/12290/242425/16520/11472/14812/116837/16531/14810/12297/236915/14406/12286/14680/12322/53310/12326/14401/12361/19417/18751	29
5991994	Unblocking of NMDA receptor, glutamate binding and activation	9/146	17/2886	2.92673e-08	1.09065e-06	9.37333e-07	53623/13385/18039/14811/14799/11472/14812/14810/12322	9
5991954	Adherens junctions interactions	10/146	22/2886	3.10628e-08	1.09065e-06	9.37333e-07	320873/12558/12552/17356/12561/12388/12563/11461/54725/16480	10
5991955	Cell-cell junction organization	11/146	28/2886	3.91143e-08	1.23601e-06	1.06226e-06	320873/12558/12552/17356/12561/12388/12563/11461/54725/16480/56217	11
5991956	Cell junction organization	13/146	45/2886	1.50498e-07	4.32338e-06	3.71563e-06	320873/12558/12552/17356/12561/12388/12563/11461/54725/16480/18810/109711/56217	13
5991843	Interaction between L1 and Ankyrins	8/146	16/2886	3.23817e-07	8.52718e-06	7.32849e-06	20741/20743/11461/20739/11733/20740/20742/80297	8
5992009	Ras activation uopn Ca2+ infux through NMDA receptor	8/146	17/2886	5.85639e-07	1.42355e-05	1.22344e-05	13385/18039/14811/11472/14812/14810/12322/19417	8
5991374	Activation of NMDA receptor upon glutamate binding and postsynaptic events	11/146	36/2886	7.69745e-07	1.73743e-05	1.49319e-05	53623/13385/18039/14811/14799/11472/14812/14810/12322/12326/19417	11
5992008	CREB phosphorylation through the activation of CaMKII	7/146	15/2886	3.36467e-06	7.08824e-05	6.09183e-05	13385/18039/14811/11472/14812/14810/12322	7
5991840	Nephrin interactions	8/146	22/2886	6.19993e-06	0.000122449	0.000105236	60595/11472/14360/17974/20740/20742/109711/12361	8
5992337	EPHB-mediated forward signaling	10/146	38/2886	1.1256e-05	0.00020923	0.000179818	14812/56443/545156/14810/14360/11461/76709/66713/17096/56378	10
5991188	Insulin receptor recycling	7/146	18/2886	1.46261e-05	0.000256769	0.000220674	66290/73834/11975/11972/54411/11984/11966	7
5991373	Post NMDA receptor activation events	9/146	32/2886	1.75344e-05	0.000291625	0.000250631	13385/18039/14811/11472/14812/14810/12322/12326/19417	9
5991298	NCAM signaling for neurite out-growth	10/146	40/2886	1.84899e-05	0.00029214	0.000251073	20741/20743/21367/14360/12297/13004/20739/20740/20742/80297	10
5992085	Transferrin endocytosis and recycling	7/146	19/2886	2.21842e-05	0.00033382	0.000286894	66290/73834/11975/11972/54411/11984/11966	7
5992007	CREB phosphorylation through the activation of Ras	8/146	26/2886	2.54669e-05	0.000365798	0.000314377	13385/18039/14811/11472/14812/14810/12322/19417	8
5991342	L1CAM interactions	13/146	71/2886	3.81031e-05	0.000523503	0.000449912	20741/13385/20743/21367/11461/13004/20739/11733/12805/20740/20742/53310/80297	13
5991210	Signaling by Rho GTPases	24/146	212/2886	0.000106617	0.00140378	0.00120645	12704/71960/56212/13385/330914/544963/54126/12387/56443/545156/77579/110279/19047/108100/11461/216831/80987/223666/236915/320271/76709/66713/56378/53972	24
5991636	Iron uptake and transport	7/146	26/2886	0.000214523	0.00271158	0.0023304	66290/73834/11975/11972/54411/11984/11966	7
5992005	RHO GTPases Activate WASPs and WAVEs	7/146	28/2886	0.000354483	0.00430833	0.00370269	56443/108100/11461/80987/76709/66713/56378	7
5992340	EPHA-mediated growth cone collapse	6/146	22/2886	0.000575373	0.00673399	0.00578737	71960/77579/14360/13838/17096/53972	6
5991408	GPCR downstream signaling	16/146	137/2886	0.00119056	0.0134363	0.0115475	14816/108071/56212/54393/54126/19395/242425/269060/545156/14687/236915/14680/110197/108068/18578/53972	16
5991209	RHO GTPase Effectors	16/146	142/2886	0.00175166	0.0190871	0.016404	12704/71960/56212/13385/544963/12387/56443/77579/19047/108100/11461/80987/320271/76709/66713/56378	16
5991570	GABA receptor activation	7/146	39/2886	0.00288159	0.0298389	0.0256443	54393/242425/16520/236915/14406/14680/14401	7
5991142	Signaling by GPCR	18/146	177/2886	0.00292723	0.0298389	0.0256443	14816/108071/56212/54393/54126/19395/242425/269060/545156/14687/19045/236915/14680/110197/12326/108068/18578/53972	18
5991837	DCC mediated attractive signaling	4/146	13/2886	0.00314193	0.0300863	0.025857	319713/226251/231148/14360	4
5992385	RHO GTPases activate CIT	4/146	13/2886	0.00314193	0.0300863	0.025857	12704/71960/13385/77579	4
5991838	Netrin-1 signaling	6/146	31/2886	0.00389204	0.0361731	0.0310881	319713/226251/231148/77579/14360/20563	6
5991542	Fcgamma receptor (FCGR) dependent phagocytosis	9/146	64/2886	0.00428995	0.0387321	0.0332875	56443/14360/108100/11461/80987/76709/66713/17096/56378	9
5991924	Glutamate Binding, Activation of AMPA Receptors and Synaptic Plasticity	4/146	15/2886	0.00554115	0.0448975	0.0385861	53623/74053/14799/18751	4
5991939	Trafficking of GluR2-containing AMPA receptors	4/146	15/2886	0.00554115	0.0448975	0.0385861	53623/74053/14799/18751	4
5991940	Trafficking of AMPA receptors	4/146	15/2886	0.00554115	0.0448975	0.0385861	53623/74053/14799/18751	4
5992339	Ephrin signaling	4/146	15/2886	0.00554115	0.0448975	0.0385861	54126/14360/216963/17974	4
5991928	Regulation of actin dynamics for phagocytic cup formation	7/146	44/2886	0.0058077	0.0458808	0.0394312	56443/108100/11461/80987/76709/66713/56378	7

## Sheet: KEGG_mouseGenome
ID	Description	GeneRatio	BgRatio	pvalue	p.adjust	qvalue	geneID	Count
mmu04724	Glutamatergic synapse	16/175	114/8021	2.66619e-09	4.45253e-07	3.28362e-07	26557/243961/58234/53623/14816/108071/210274/13385/14811/26556/14799/14812/14810/12286/108068/18751	16
mmu04530	Tight junction	18/175	167/8021	1.92477e-08	1.60718e-06	1.18525e-06	71960/76089/17356/242894/23859/60595/14924/104027/18417/53857/26408/77579/11461/26400/53310/66713/109711/56217	18
mmu04720	Long-term potentiation	11/175	67/8021	1.73399e-07	7.39827e-06	5.45602e-06	14816/108071/14811/14799/14812/14810/19047/19045/12322/12326/18751	11
mmu04810	Regulation of actin cytoskeleton	19/175	214/8021	1.77204e-07	7.39827e-06	5.45602e-06	71960/544963/60595/54126/83767/12632/241656/56443/74192/77579/216963/19047/13800/108100/11461/19045/76709/56378/109711	19
mmu04144	Endocytosis	22/175	286/8021	2.28049e-07	7.61684e-06	5.61721e-06	77038/19157/77407/56443/74192/245666/243621/216963/66251/12340/58194/140500/234353/213990/19325/76709/232227/12343/56378/22365/16574/347722	22
mmu04520	Adherens junction	11/175	72/8021	3.71013e-07	8.8513e-06	6.52759e-06	12386/380928/17356/60595/12387/83767/12388/14360/108100/11461/109711	11
mmu05412	Arrhythmogenic right ventricular cardiomyopathy (ARVC)	11/175	72/8021	3.71013e-07	8.8513e-06	6.52759e-06	12558/54376/12386/12294/12387/11472/56808/11461/12297/12293/16480	11
mmu05031	Amphetamine addiction	10/175	68/8021	1.84048e-06	3.44022e-05	2.53706e-05	53623/14811/14799/14812/14810/19047/19045/12322/12326/18751	10
mmu05033	Nicotine addiction	8/175	40/8021	1.85401e-06	3.44022e-05	2.53706e-05	53623/14811/14799/14812/14810/14406/12286/14401	8
mmu04921	Oxytocin signaling pathway	14/175	153/8021	5.62444e-06	9.05158e-05	6.67529e-05	54376/12294/16520/56808/19047/11461/12297/19045/234889/12293/12322/12326/54195/18751	14
mmu04730	Long-term depression	9/175	61/8021	5.96212e-06	9.05158e-05	6.67529e-05	53623/14816/14799/14687/234889/12286/17096/54195/18751	9
mmu04721	Synaptic vesicle cycle	9/175	62/8021	6.84515e-06	9.52617e-05	7.02529e-05	66290/73834/116837/11975/12286/382018/11972/11984/11966	9
mmu05014	Amyotrophic lateral sclerosis (ALS)	8/175	52/8021	1.45128e-05	0.000181387	0.000133768	380684/18040/18039/14811/14799/14812/14810/26408	8
mmu04015	Rap1 signaling pathway	16/175	213/8021	1.52061e-05	0.000181387	0.000133768	76089/217692/17356/14811/12387/244668/19395/14924/12388/14812/56508/238130/14810/11461/51791/18751	16
mmu04966	Collecting duct acid secretion	6/175	27/8021	2.00213e-05	0.000222904	0.000164386	66290/73834/11975/11972/11984/11966	6
mmu04728	Dopaminergic synapse	12/175	134/8021	3.32893e-05	0.000347457	0.00025624	53623/14811/14799/14812/19047/19045/26931/12286/14680/12322/16574/18751	12
mmu05100	Bacterial invasion of epithelial cells	9/175	76/8021	3.6993e-05	0.000363402	0.000267999	12386/56212/12387/83767/56443/74192/11461/76709/56378	9
mmu04670	Leukocyte transendothelial migration	11/175	117/8021	4.55263e-05	0.000422383	0.000311496	12386/17356/60595/12387/12388/56508/18417/11461/109711/21838/18751	11
mmu04723	Retrograde endocannabinoid signaling	10/175	102/8021	7.11328e-05	0.00062522	0.000461082	53623/14816/108071/14799/269060/116837/14406/12286/14401/18751	10
mmu04024	cAMP signaling pathway	14/175	197/8021	9.66365e-05	0.000806915	0.000595077	53623/17356/54393/14811/14799/242425/14812/56508/14810/19047/19045/12322/12326/18578	14
mmu04713	Circadian entrainment	9/175	98/8021	0.000270995	0.00215505	0.00158929	53623/14811/14799/14812/14810/234889/12322/54195/18751	9
mmu04360	Axon guidance	12/175	175/8021	0.000426395	0.00323673	0.002387	319713/226251/231148/12632/241656/14360/13800/13838/17974/12322/20563/53972	12
mmu05030	Cocaine addiction	6/175	48/8021	0.000567938	0.00410024	0.00302382	13385/14811/14812/67839/14810/108068	6
mmu04666	Fc gamma R-mediated phagocytosis	8/175	87/8021	0.000589256	0.00410024	0.00302382	83767/12632/56443/74192/76709/17096/56378/18751	8
mmu00190	Oxidative phosphorylation	10/175	134/8021	0.000668343	0.00446453	0.00329247	66290/73834/17721/11975/17717/11972/54411/17708/11984/11966	10
mmu04514	Cell adhesion molecules (CAMs)	11/175	169/8021	0.00113788	0.00730867	0.00538995	12558/13003/12561/18191/18417/21367/320840/12805/54725/18189/245537	11
mmu04261	Adrenergic signaling in cardiomyocytes	10/175	147/8021	0.00136482	0.00844169	0.00622551	54376/12294/56508/56808/19047/12297/19045/26931/12293/12322	10
mmu05132	Salmonella infection	7/175	78/8021	0.00149758	0.00893201	0.00658711	56212/83767/56443/74192/11461/76709/56378	7
mmu05323	Rheumatoid arthritis	7/175	83/8021	0.00214883	0.0123743	0.00912569	66290/73834/11975/11972/54411/11984/11966	7
mmu04727	GABAergic synapse	7/175	88/8021	0.00300019	0.0167011	0.0123166	54393/242425/268566/14406/12286/14401/18751	7
mmu04010	MAPK signaling pathway	13/175	252/8021	0.00339567	0.0182928	0.0134904	54376/76089/12294/12290/19395/56808/26408/12297/12286/12293/26400/19417/18751	13
mmu05032	Morphine addiction	7/175	92/8021	0.00385027	0.0200936	0.0148185	54393/242425/14406/12286/14401/18578/18751	7
mmu04510	Focal adhesion	11/175	199/8021	0.00411762	0.0208377	0.0153672	60595/12387/241656/14360/19047/11461/19045/21960/109711/19417/18751	11
mmu04611	Platelet activation	8/175	124/8021	0.00562215	0.0276147	0.0203651	19395/14360/19047/11461/19045/234889/17096/54195	8
mmu04390	Hippo signaling pathway	9/175	154/8021	0.00644658	0.0307594	0.0226842	12386/13385/23859/12387/19047/11461/19045/53310/56217	9
mmu04020	Calcium signaling pathway	10/175	183/8021	0.0066424	0.0308133	0.022724	14816/108071/14811/12290/14810/12286/14680/12322/12326/18751	10
mmu04260	Cardiac muscle contraction	6/175	78/8021	0.00694704	0.0313556	0.0231239	54376/12294/56808/12297/12293/17708	6
mmu05410	Hypertrophic cardiomyopathy (HCM)	6/175	84/8021	0.00988166	0.0434273	0.0320264	54376/12294/56808/11461/12297/12293	6
mmu04911	Insulin secretion	6/175	85/8021	0.0104451	0.0447264	0.0329845	26875/56508/16531/116838/12322/18751	6
mmu04540	Gap junction	6/175	86/8021	0.011031	0.0460543	0.0339638	14816/108071/53857/234889/54195/18751	6

## Sheet: KEGG_synapticProteome
ID	Description	GeneRatio	BgRatio	pvalue	p.adjust	qvalue	geneID	Count
mmu04080	Neuroactive ligand-receptor interaction	12/175	54/3069	3.38685e-05	0.00221025	0.00187536	53623/14816/108071/54393/14811/14799/242425/14812/14810/14406/108068/14401	12
mmu05412	Arrhythmogenic right ventricular cardiomyopathy (ARVC)	11/175	47/3069	4.35645e-05	0.00221025	0.00187536	12558/54376/12386/12294/12387/11472/56808/11461/12297/12293/16480	11
mmu05033	Nicotine addiction	8/175	26/3069	6.14083e-05	0.00221025	0.00187536	53623/14811/14799/14812/14810/14406/12286/14401	8
mmu04530	Tight junction	18/175	116/3069	7.00557e-05	0.00221025	0.00187536	71960/76089/17356/242894/23859/60595/14924/104027/18417/53857/26408/77579/11461/26400/53310/66713/109711/56217	18
mmu04724	Glutamatergic synapse	16/175	96/3069	7.49337e-05	0.00221025	0.00187536	26557/243961/58234/53623/14816/108071/210274/13385/14811/26556/14799/14812/14810/12286/108068/18751	16
mmu04520	Adherens junction	11/175	50/3069	8.03727e-05	0.00221025	0.00187536	12386/380928/17356/60595/12387/83767/12388/14360/108100/11461/109711	11
mmu05031	Amphetamine addiction	10/175	43/3069	0.000104036	0.00245227	0.00208071	53623/14811/14799/14812/14810/19047/19045/12322/12326/18751	10
mmu05323	Rheumatoid arthritis	7/175	23/3069	0.000195666	0.0040356	0.00342415	66290/73834/11975/11972/54411/11984/11966	7
mmu04514	Cell adhesion molecules (CAMs)	11/175	57/3069	0.000279505	0.00512427	0.00434786	12558/13003/12561/18191/18417/21367/320840/12805/54725/18189/245537	11
mmu04810	Regulation of actin cytoskeleton	19/175	142/3069	0.00033424	0.00551496	0.00467936	71960/544963/60595/54126/83767/12632/241656/56443/74192/77579/216963/19047/13800/108100/11461/19045/76709/56378/109711	19
mmu04720	Long-term potentiation	11/175	59/3069	0.000383558	0.00575337	0.00488165	14816/108071/14811/14799/14812/14810/19047/19045/12322/12326/18751	11
mmu04966	Collecting duct acid secretion	6/175	19/3069	0.000459236	0.0063145	0.00535776	66290/73834/11975/11972/11984/11966	6
mmu04670	Leukocyte transendothelial migration	11/175	63/3069	0.000690824	0.00876815	0.00743964	12386/17356/60595/12387/12388/56508/18417/11461/109711/21838/18751	11
mmu05014	Amyotrophic lateral sclerosis (ALS)	8/175	37/3069	0.00088309	0.0098205	0.00833254	380684/18040/18039/14811/14799/14812/14810/26408	8
mmu04144	Endocytosis	22/175	190/3069	0.000892773	0.0098205	0.00833254	77038/19157/77407/56443/74192/245666/243621/216963/66251/12340/58194/140500/234353/213990/19325/76709/232227/12343/56378/22365/16574/347722	22
mmu04015	Rap1 signaling pathway	16/175	122/3069	0.00125112	0.0129022	0.0109473	76089/217692/17356/14811/12387/244668/19395/14924/12388/14812/56508/238130/14810/11461/51791/18751	16
mmu04721	Synaptic vesicle cycle	9/175	51/3069	0.00196971	0.0191178	0.0162212	66290/73834/116837/11975/12286/382018/11972/11984/11966	9
mmu04730	Long-term depression	9/175	52/3069	0.0022673	0.0207836	0.0176346	53623/14816/14799/14687/234889/12286/17096/54195/18751	9
mmu04390	Hippo signaling pathway	9/175	53/3069	0.00259965	0.0225759	0.0191553	12386/13385/23859/12387/19047/11461/19045/53310/56217	9
mmu05030	Cocaine addiction	6/175	27/3069	0.00341924	0.0282088	0.0239347	13385/14811/14812/67839/14810/108068	6
mmu04921	Oxytocin signaling pathway	14/175	112/3069	0.00396474	0.0310896	0.026379	54376/12294/16520/56808/19047/11461/12297/19045/234889/12293/12322/12326/54195/18751	14
mmu04024	cAMP signaling pathway	14/175	113/3069	0.00430342	0.0310896	0.026379	53623/17356/54393/14811/14799/242425/14812/56508/14810/19047/19045/12322/12326/18578	14
mmu05100	Bacterial invasion of epithelial cells	9/175	57/3069	0.0043337	0.0310896	0.026379	12386/56212/12387/83767/56443/74192/11461/76709/56378	9
mmu04728	Dopaminergic synapse	12/175	92/3069	0.00532183	0.0365876	0.031044	53623/14811/14799/14812/19047/19045/26931/12286/14680/12322/16574/18751	12
