# Supplementary material for: Synaptic Interactome Mining Reveals p140Cap as a New Hub for PSD Proteins Involved in Psychiatric and Neurological Disorders
Source: Front Mol Neurosci. 2017 Jun 30;10:212. doi: 10.3389/fnmol.2017.00212 (PMC5492163; doi:10.3389/fnmol.2017.00212)
Supplement: Supplementary file 4 [file Table4.XLS]

## Sheet: Info
Communities:	columns “Entrez.id” and “gene.name”, the human Entrez ID and gene name for the human PSD dataset (Bayes et al., 2011).
	columns “p140CAP”, the p140CAP related genes for the 357 gene list.
	columns “p140CAP_Disease”, Gene-disease associations for: Schizophrenia (SCH), Alzheimer's (AD), Autistic disorder (AUT), Autistic Spectrum Disorder (ASD), Bipolar disorder (BI), Epilepsy Syndrome (Epi).
	Using combined OMIM and Ensembl variation annotation data, merged with 856 published annotation gene-disease assocaitions, mapped onto the full HDO ontology tree “HDO tree”,
	using the topOnto package (https://github.com/statbio/topOnto).
	columns “p140CAP_GOBP”, GO Biological Process associated with the 357 gene list.
	columns “p140CAP_GOBP_ENDOCYTOSIS”, Clipped GO Biological Process tree for Endocytosis (GO:0006897) associated with the 357 gene list.
	columns “Spectral”, clustering results for the human PSD dataset using the Spectral Modularity method (Mclean et al, 2016) .
p140CAP:	Cluster enrichment values: hypergeometric p-value, permutation test*, Bonferroni 0.01/0.05 significance level, for Spectral clustering algorithm, using p140CAP annotation data, on the human PSD dataset
p140CAP_Disease:	Cluster enrichment values: hypergeometric p-value, permutation test*, Bonferroni 0.01/0.05 significance level, for Spectral clustering algorithm, using gene-disease annotation data for 357 gene list, for the human PSD dataset
p140CAP_GOBP:	Cluster enrichment values: hypergeometric p-value, permutation test*, Bonferroni 0.01/0.05 significance level, for the Spectral clustering algorithm, using GO BP annotation data, for the human PSD dataset
p140CAP_ENDOCYTOSIS:	Cluster enrichment values: hypergeometric p-value, permutation test*, Bonferroni 0.01/0.05 significance level, for Spectral clustering algorithm, using Clipped GO BP for Endocytosis (GO:0006897) annotation data, for the human PSD dataset
*	Strength of significance of p-values, tested by recording the percentage of p-values from every community/annotation combination <= the observed p-value, when 1000 random permutation of the annotation labels were made.

## Sheet: Communities
Entrez.ID	gene.name	p140Cap	p140CAP_Disease	P140CAP_GOBP	P140CAP_GOBP_ENDOCYTOSIS	Spectral
6558	SLC12A2	p140Cap	AD			23
23072	HECW1	p140Cap	AD			60
23504	RIMBP2	p140Cap	AD			5
287	ANK2	p140Cap	ASD&AUT	cell-cell_signaling		17
22941	SHANK2	p140Cap	ASD&AUT	synaptic_transmission&cell-cell_signaling		22
55914	ERBB2IP	p140Cap	ASD&AUT	cytoskeleton_organization	signaling	23
2904	GRIN2B	p140Cap	ASD&AUT&Epi	synaptic_transmission&glutamate_receptor_signaling_pathway&cell-cell_signaling	synaptic_transmission&signaling&cell-cell_signaling	22
23312	DMXL2	p140Cap	BI			49
9550	ATP6V1G1	p140Cap	BI		signaling	49
784	CACNB3	p140Cap	BI	synaptic_transmission&cell-cell_signaling	synaptic_transmission&signaling&cell-cell_signaling	22
6712	SPTBN2	p140Cap	BI	cytoskeleton_organization&actin_cytoskeleton_organization	signaling	7
1000	CDH2	p140Cap	BI	cell_junction_assembly		23
1463	NCAN	p140Cap	BI			17
1002	CDH4	p140Cap	BI	cell_junction_assembly		56
1272	CNTN1	p140Cap	BI&AD			17
6709	SPTAN1	p140Cap	Epi	cytoskeleton_organization&actin_cytoskeleton_organization	signaling	7
6900	CNTN2	p140Cap	Epi	synaptic_transmission&cytoskeleton_organization&cell-cell_signaling&endocytosis	endocytosis	17
9568	GABBR2	p140Cap	Epi	synaptic_transmission&cell-cell_signaling	synaptic_transmission&signaling&cell-cell_signaling	45
1740	DLG2	p140Cap	SCH	synaptic_transmission&cell-cell_signaling	synaptic_transmission&signaling&cell-cell_signaling	22
8470	SORBS2	p140Cap	SCH			22
286	ANK1	p140Cap	SCH	cytoskeleton_organization	signaling&cytoskeleton_organization	17
87	ACTN1	p140Cap	SCH	cytoskeleton_organization&cell_junction_assembly&actin_cytoskeleton_organization		6
9732	DOCK4	p140Cap	SCH			24
4628	MYH10	p140Cap	SCH	cytoskeleton_organization&actin_cytoskeleton_organization		14
50944	SHANK1	p140Cap	SCH	synaptic_transmission&cytoskeleton_organization&glutamate_receptor_signaling_pathway&cell-cell_signaling&actin_cytoskeleton_organization		22
7917	BAG6	p140Cap	SCH			24
23025	UNC13A	p140Cap	SCH	synaptic_transmission&cell-cell_signaling		13
28964	GIT1	p140Cap	SCH		signaling	19
8499	PPFIA2	p140Cap	SCH	synaptic_transmission&cell-cell_signaling	synaptic_transmission&signaling&cell-cell_signaling	19
10458	BAIAP2	p140Cap	SCH	synaptic_transmission&cytoskeleton_organization&cell-cell_signaling&actin_cytoskeleton_organization&endocytosis	signaling&endocytosis	22
22874	PLEKHA6	p140Cap	SCH			56
22999	RIMS1	p140Cap	SCH	synaptic_transmission&cell-cell_signaling	synaptic_transmission&signaling&cell-cell_signaling	28
58512	DLGAP3	p140Cap	SCH		signaling	22
116987	AGAP1	p140Cap	SCH			4
399687	MYO18A	p140Cap	SCH	cytoskeleton_organization&actin_cytoskeleton_organization		5
80725	SRCIN1	NA	SCH			28
153090	DAB2IP	p140Cap	SCH		signaling	22
51517	NCKIPSD	p140Cap	SCH	cytoskeleton_organization&endocytosis	signaling&cytoskeleton_organization&endocytosis	22
440073	IQSEC3	p140Cap	SCH	cytoskeleton_organization&actin_cytoskeleton_organization		45
11113	CIT	p140Cap	SCH			23
26037	SIPA1L1	p140Cap	SCH&AD	synaptic_transmission&cytoskeleton_organization&cell-cell_signaling&actin_cytoskeleton_organization		13
9378	NRXN1	p140Cap	SCH&ASD&AUT	synaptic_transmission&cytoskeleton_organization&glutamate_receptor_signaling_pathway&cell-cell_signaling	synaptic_transmission&signaling&cell-cell_signaling	13
85358	SHANK3	p140Cap	SCH&ASD&AUT	synaptic_transmission&cytoskeleton_organization&glutamate_receptor_signaling_pathway&cell-cell_signaling&actin_cytoskeleton_organization		22
56899	ANKS1B	p140Cap	SCH&ASD&AUT&BI			17
288	ANK3	p140Cap	SCH&ASD&AUT&BI	cytoskeleton_organization	signaling	17
23345	SYNE1	p140Cap	SCH&ASD&AUT&BI	cytoskeleton_organization		45
3800	KIF5C	p140Cap	SCH&ASD&AUT&BI&AD			4
2903	GRIN2A	p140Cap	SCH&ASD&AUT&BI&Epi	synaptic_transmission&glutamate_receptor_signaling_pathway&cell-cell_signaling	synaptic_transmission&signaling&cell-cell_signaling	22
526	ATP6V1B2	p140Cap	SCH&BI		signaling	49
26059	ERC2	p140Cap	SCH&BI			56
50863	NTM	p140Cap	SCH&BI			25
1501	CTNND2	p140Cap	SCH&BI	synaptic_transmission&cell-cell_signaling	signaling	23
2890	GRIA1	p140Cap	SCH&BI	synaptic_transmission&glutamate_receptor_signaling_pathway&cell-cell_signaling&endocytosis	synaptic_transmission&signaling&cell-cell_signaling&endocytosis	41
23499	MACF1	p140Cap	SCH&BI	cell_junction_assembly	signaling	7
27445	PCLO	p140Cap	SCH&BI	synaptic_transmission&cytoskeleton_organization&cell-cell_signaling	cytoskeleton_organization	59
781	CACNA2D1	p140Cap	SCH&BI			25
1496	CTNNA2	p140Cap	SCH&BI&AD			23
10006	ABI1	NA				24
815	CAMK2A	p140Cap		synaptic_transmission&cell-cell_signaling	synaptic_transmission&signaling&cell-cell_signaling	22
7168	TPM1	NA				55
6810	STX4	NA				28
1742	DLG4	p140Cap		synaptic_transmission&glutamate_receptor_signaling_pathway&cell-cell_signaling&endocytosis	synaptic_transmission&signaling&cell-cell_signaling&endocytosis	22
81	ACTN4	p140Cap		cytoskeleton_organization&cell_junction_assembly&actin_cytoskeleton_organization&endocytosis	endocytosis	22
226	ALDOA	NA				57
5058	PAK1	NA				25
8874	ARHGEF7	p140Cap		cell_junction_assembly&cell-cell_signaling	signaling	22
408	ARRB1	NA				58
490	ATP2B1	NA				23
506	ATP5B	NA				58
9531	BAG3	NA				56
2773	GNAI3	NA				30
8618	CADPS	NA				24
10574	CCT7	NA				58
998	CDC42	NA				24
7461	CLIP2	NA				13
1454	CSNK1E	NA				53
1495	CTNNA1	NA				23
4131	MAP1B	p140Cap		cytoskeleton_organization		58
1739	DLG1	NA				22
1741	DLG3	p140Cap		synaptic_transmission&cell-cell_signaling	synaptic_transmission&signaling&cell-cell_signaling	22
1759	DNM1	NA				24
1793	DOCK1	NA				24
1965	EIF2S1	NA				5
2037	EPB41L2	NA				13
2281	FKBP1B	NA				24
2495	FTH1	NA				16
2185	PTK2B	NA				22
2534	FYN	p140Cap		endocytosis	signaling&endocytosis	22
5305	PIP4K2A	NA				24
2932	GSK3B	NA				7
3936	LCP1	NA				24
3831	KLC1	NA				4
23162	MAPK8IP3	NA				4
22919	MAPRE1	NA				7
10982	MAPRE2	NA				7
4137	MAPT	NA				7
2783	GNB2	NA				25
5093	PCBP1	NA				58
142	PARP1	NA				47
5170	PDPK1	NA				49
7094	TLN1	NA				24
5501	PPP1CC	p140Cap				5
5573	PRKAR1A	NA				47
65263	PYCRL	NA				45
5864	RAB3A	NA				13
387	RHOA	NA				23
6262	RYR2	NA				5
1785	DNM2	NA				24
8976	WASL	NA				24
2934	GSN	NA				22
10808	HSPH1	NA				53
3897	L1CAM	NA				17
6857	SYT1	NA				28
6861	SYT5	NA				2
9066	SYT7	NA				28
3895	KTN1	NA				24
9455	HOMER2	p140Cap		glutamate_receptor_signaling_pathway	signaling	42
5138	PDE2A	NA				47
2891	GRIA2	NA				17
324	APC	NA				7
10938	EHD1	NA				29
1674	DES	NA				7
6855	SYP	NA				28
9228	DLGAP2	p140Cap		synaptic_transmission&cell-cell_signaling		22
9229	DLGAP1	NA				22
6804	STX1A	NA				28
161	AP2A2	NA				28
22848	AAK1	NA				24
1627	DBN1	p140Cap		synaptic_transmission&cytoskeleton_organization&cell-cell_signaling&actin_cytoskeleton_organization		24
9892	SNAP91	NA				24
31	ACACA	NA				2
60	ACTB	p140Cap		cell_junction_assembly&endocytosis	signaling&endocytosis	58
10096	ACTR3	NA				24
156	ADRBK1	NA				41
10939	AFG3L2	NA				7
26227	PHGDH	NA				58
1487	CTBP1	NA				58
3326	HSP90AB1	NA				2
3320	HSP90AA1	NA				2
7184	HSP90B1	NA				2
10131	TRAP1	NA				2
203	AK1	NA				20
26289	AK5	NA				20
1646	AKR1C2	NA				42
10327	AKR1A1	NA				42
1645	AKR1C1	NA				42
908	CCT6A	NA				58
8514	KCNAB2	NA				45
8574	AKR7A2	NA				45
3836	KPNA1	NA				45
4893	NRAS	NA				45
3845	KRAS	NA				45
3843	IPO5	NA				45
9114	ATP6V0D1	p140Cap			signaling	56
217	ALDH2	NA				46
224	ALDH3A2	NA				44
8659	ALDH4A1	NA				56
3312	HSPA8	NA				56
3303	HSPA1A	NA				56
3309	HSPA5	NA				56
3306	HSPA2	NA				56
3310	HSPA6	NA				56
3305	HSPA1L	NA				56
7915	ALDH5A1	NA				2
5869	RAB5B	NA				2
5878	RAB5C	NA				2
5868	RAB5A	NA				2
271	AMPD2	NA				45
162	AP1B1	NA				44
163	AP2B1	NA				45
160	AP2A1	NA				29
8120	AP3B2	NA				29
8546	AP3B1	NA				29
1176	AP3S1	NA				29
8943	AP3D1	NA				29
22820	COPG1	NA				2
10527	IPO7	NA				55
10564	ARFGEF2	NA				5
9266	CYTH2	NA				5
9265	CYTH3	NA				5
10396	ATP8A1	NA				5
10109	ARPC2	p140Cap		cytoskeleton_organization&actin_cytoskeleton_organization&endocytosis	signaling&endocytosis	24
832	CAPZB	NA				44
10097	ACTR2	p140Cap		cytoskeleton_organization&actin_cytoskeleton_organization&endocytosis	signaling&endocytosis	24
3092	HIP1	NA				29
9026	HIP1R	NA				29
10093	ARPC4	NA				24
10094	ARPC3	p140Cap		cytoskeleton_organization&actin_cytoskeleton_organization&endocytosis	signaling&endocytosis	24
1213	CLTC	NA				29
4642	MYO1D	p140Cap				49
4641	MYO1C	NA				49
84896	ATAD1	NA				2
471	ATIC	NA				55
491	ATP2B2	NA				23
492	ATP2B3	NA				23
493	ATP2B4	NA				22
535	ATP6V0A1	p140Cap			signaling	55
7086	TKT	NA				56
6293	VPS52	NA				2
6792	CDKL5	NA				54
1431	CS	NA				56
8417	STX7	NA				2
529	ATP6V1E1	NA				57
528	ATP6V1C1	NA				2
8723	SNX4	NA				55
6643	SNX2	NA				55
6642	SNX1	NA				55
27131	SNX5	NA				55
51382	ATP6V1D	p140Cap			signaling	55
6844	VAMP2	NA				28
9341	VAMP3	NA				28
5481	PPID	NA				55
534	ATP6V1G2	NA				49
51606	ATP6V1H	NA				23
5717	PSMD11	NA				46
84446	BRSK1	NA				2
4676	NAP1L4	NA				47
50488	MINK1	NA				56
790	CAD	NA				2
801	CALM1	NA				3
10487	CAP1	NA				24
10486	CAP2	NA				24
9948	WDR1	NA				58
5756	TWF1	NA				58
829	CAPZA1	p140Cap		cytoskeleton_organization&actin_cytoskeleton_organization		44
830	CAPZA2	p140Cap		cytoskeleton_organization&actin_cytoskeleton_organization		44
10693	CCT6B	NA				42
9793	CKAP5	NA				22
10694	CCT8	NA				2
396	ARHGDIA	NA				23
8476	CDC42BPA	NA				4
9578	CDC42BPB	NA				4
1072	CFL1	NA				58
1073	CFL2	p140Cap		cytoskeleton_organization&actin_cytoskeleton_organization		58
5119	CHMP1A	NA				42
128866	CHMP4B	NA				30
27183	VPS4A	NA				30
10015	PDCD6IP	NA				30
25930	PTPN23	NA				30
51727	CMPK1	NA				20
55748	CNDP2	NA				45
83548	COG3	NA				60
23256	SCFD1	NA				60
1314	COPA	NA				25
10391	CORO2B	p140Cap		cytoskeleton_organization&actin_cytoskeleton_organization		41
11151	CORO1A	NA				41
7464	CORO2A	NA				41
57175	CORO1B	NA				41
23603	CORO1C	NA				41
22872	SEC31A	NA				55
1329	COX5B	NA				2
1374	CPT1A	NA				2
1384	CRAT	NA				2
1434	CSE1L	NA				58
1453	CSNK1D	NA				53
1457	CSNK2A1	NA				47
1459	CSNK2A2	NA				47
1340	COX6B1	NA				46
1653	DDX1	NA				58
10521	DDX17	NA				58
1654	DDX3X	NA				58
1656	DDX6	NA				58
8826	IQGAP1	NA				23
5300	PIN1	NA				56
1738	DLD	NA				2
1743	DLST	NA				60
523	ATP6V1A	NA				16
3301	DNAJA1	NA				2
10294	DNAJA2	NA				2
9093	DNAJA3	NA				58
3337	DNAJB1	NA				2
11080	DNAJB4	NA				2
5091	PC	NA				56
10059	DNM1L	NA				56
11034	DSTN	NA				58
1778	DYNC1H1	NA				58
8411	EEA1	NA				56
5610	EIF2AK2	NA				2
1974	EIF4A2	NA				58
23085	ERC1	p140Cap				56
10640	EXOC5	NA				13
29934	SNX12	NA				2
8724	SNX3	NA				2
23233	EXOC6B	NA				2
2166	FAAH	NA				12
23344	ESYT1	NA				30
2775	GNAO1	NA				30
2767	GNA11	NA				30
2776	GNAQ	NA				30
9630	GNA14	NA				30
57488	ESYT2	NA				30
5518	PPP2R1A	NA				45
23012	STK38L	NA				4
2664	GDI1	NA				2
2665	GDI2	NA				2
8867	SYNJ1	NA				24
9520	NPEPPS	NA				44
2782	GNB1	NA				25
59345	GNB4	NA				25
10681	GNB5	NA				25
22911	WDR47	NA				25
2794	GNL1	NA				49
2879	GPX4	NA				55
10213	PSMD14	NA				45
3098	HK1	NA				56
3190	HNRNPK	NA				58
3308	HSPA4	NA				56
1615	DARS	NA				58
2193	FARSA	NA				2
1937	EEF1G	NA				46
2597	GAPDH	NA				49
3329	HSPD1	NA				45
3376	IARS	NA				58
3419	IDH3A	NA				45
6453	ITSN1	NA				24
9798	IST1	NA				42
3796	KIF2A	NA				4
11004	KIF2C	NA				4
84643	KIF2B	NA				4
11127	KIF3A	NA				58
2746	GLUD1	NA				56
3837	KPNB1	NA				47
3954	LETM1	NA				58
5594	MAPK1	NA				51
5595	MAPK3	NA				51
22924	MAPRE3	NA				7
22808	MRAS	NA				45
7001	PRDX2	NA				45
5052	PRDX1	NA				45
4637	MYL6	NA				44
140465	MYL6B	NA				44
4644	MYO5A	p140Cap		synaptic_transmission&cell-cell_signaling	synaptic_transmission&signaling&cell-cell_signaling	3
4646	MYO6	p140Cap		synaptic_transmission&cell-cell_signaling&endocytosis	synaptic_transmission&signaling&cell-cell_signaling&endocytosis	3
4832	NME3	NA				45
4905	NSF	NA				45
9354	UBE4A	NA				2
4967	OGDH	NA				2
5094	PCBP2	NA				58
5162	PDHB	NA				5
8566	PDXK	NA				58
10455	ECI2	NA				2
5211	PFKL	NA				48
5213	PFKM	NA				48
5214	PFKP	NA				48
5226	PGD	NA				2
5245	PHB	NA				57
6124	RPL4	NA				58
5478	PPIA	NA				58
10381	TUBB3	NA				58
4736	RPL10A	NA				58
2023	ENO1	NA				58
2027	ENO3	NA				51
2026	ENO2	NA				60
2806	GOT2	NA				56
2805	GOT1	NA				56
5315	PKM	NA				60
388	RHOB	NA				23
23236	PLCB1	NA				30
5332	PLCB4	NA				22
5335	PLCG1	NA				22
25953	PNKD	NA				51
2876	GPX1	NA				55
5499	PPP1CA	p140Cap				5
5500	PPP1CB	NA				5
5567	PRKACB	NA				47
10419	PRMT5	NA				58
11212	PROSC	NA				9
5631	PRPS1	NA				4
5694	PSMB6	NA				31
51495	PTPLAD1	NA				44
5859	QARS	NA				44
23673	STX12	NA				2
375	ARF1	NA				2
377	ARF3	NA				2
381	ARF5	NA				2
22931	RAB18	NA				2
5861	RAB1A	NA				2
11021	RAB35	p140Cap				2
5870	RAB6A	NA				2
7879	RAB7A	NA				2
5905	RANGAP1	NA				47
8437	RASAL1	NA				58
2539	G6PD	NA				56
6136	RPL12	NA				47
6169	RPL38	NA				28
22908	SACM1L	NA				25
10484	SEC23A	NA				55
79966	SCD5	NA				2
6396	SEC13	NA				55
9632	SEC24C	NA				55
79735	TBC1D17	NA				51
129049	SGSM1	NA				51
6499	SKIV2L	NA				54
63908	NAPB	NA				44
8775	NAPA	NA				44
291	SLC25A4	NA				44
292	SLC25A5	NA				44
293	SLC25A6	NA				44
10999	SLC27A4	NA				56
376497	SLC27A1	NA				56
6520	SLC3A2	NA				57
58533	SNX6	NA				55
55737	VPS35	NA				55
51699	VPS29	NA				55
6734	SRPR	NA				58
10963	STIP1	NA				2
10953	TOMM34	NA				2
29888	STRN4	NA				2
9230	RAB11B	NA				60
8407	TAGLN2	NA				57
28988	DBNL	NA				22
84134	TOMM40L	NA				55
7170	TPM3	NA				55
7171	TPM4	NA				55
7360	UGP2	NA				2
5447	POR	NA				2
9652	TTC37	NA				2
5708	PSMD2	NA				56
6128	RPL6	NA				47
6147	RPL23A	NA				2
7334	UBE2N	NA				46
9690	UBE3C	p140Cap				56
7415	VCP	NA				44
7384	UQCRC1	NA				48
55697	VAC14	NA				24
7407	VARS	NA				58
147179	WIPF2	NA				24
83660	TLN2	NA				24
1837	DTNA	NA				6
8224	SYN3	p140Cap		synaptic_transmission&cell-cell_signaling		24
6853	SYN1	NA				24
10152	ABI2	NA				24
47	ACLY	NA				6
10121	ACTR1A	NA				7
10120	ACTR1B	NA				7
4542	MYO1F	NA				58
4643	MYO1E	NA				24
4430	MYO1B	NA				3
191	AHCY	NA				58
501	ALDH7A1	NA				22
230	ALDOC	NA				57
6207	RPS13	NA				58
7283	TUBG1	NA				60
2810	SFN	NA				13
1603	DAD1	NA				60
7529	YWHAB	NA				13
7534	YWHAZ	NA				58
10971	YWHAQ	NA				58
273	AMPH	NA				24
170961	ANKRD24	NA				24
7316	UBC	NA				56
51571	FAM49B	NA				58
10580	SORBS1	NA				24
50618	ITSN2	NA				24
8936	WASF1	p140Cap		cytoskeleton_organization&actin_cytoskeleton_organization		24
481	ATP1B1	NA				53
482	ATP1B2	NA				2
274	BIN1	NA				24
708	C1QBP	NA				51
88	ACTN2	p140Cap		synaptic_transmission&cytoskeleton_organization&cell_junction_assembly&cell-cell_signaling&actin_cytoskeleton_organization	synaptic_transmission&signaling&cell-cell_signaling	6
782	CACNB1	NA				6
785	CACNB4	NA				22
9890	LPPR4	NA				3
10575	CCT4	NA				2
928	CD9	NA				41
1152	CKB	NA				58
9377	COX5A	NA				58
8655	DYNLL1	NA				57
1397	CRIP2	NA				53
1399	CRKL	NA				24
1410	CRYAB	NA				44
1499	CTNNB1	p140Cap		synaptic_transmission&cytoskeleton_organization&cell_junction_assembly&cell-cell_signaling	synaptic_transmission&signaling&cell-cell_signaling	23
6202	RPS8	NA				51
9201	DCLK1	NA				6
2923	PDIA3	NA				6
6888	TALDO1	NA				6
4716	NDUFB10	NA				6
91404	SESTD1	NA				6
29789	OLA1	NA				56
84823	LMNB2	NA				51
10540	DCTN2	NA				7
7251	TSG101	NA				7
3842	TNPO1	NA				56
51164	DCTN4	NA				17
1641	DCX	NA				6
1159	CKMT1B	NA				49
1737	DLAT	NA				5
1794	DOCK2	NA				24
1795	DOCK3	NA				24
6455	SH3GL1	NA				24
6456	SH3GL2	NA				24
6457	SH3GL3	NA				24
63916	ELMO2	NA				24
1780	DYNC1I1	NA				53
1781	DYNC1I2	NA				53
6175	RPLP0	NA				58
6208	RPS14	NA				58
6189	RPS3A	NA				57
140735	DYNLL2	NA				22
1915	EEF1A1	NA				58
1917	EEF1A2	NA				58
1936	EEF1D	NA				58
7430	EZR	NA				23
3927	LASP1	NA				23
10397	NDRG1	NA				58
57447	NDRG2	NA				58
6733	SRPK2	NA				2
752	FMNL1	NA				24
6714	SRC	NA				22
7525	YES1	NA				24
816	CAMK2B	NA				22
818	CAMK2G	NA				22
817	CAMK2D	NA				22
2946	GSTM2	NA				51
2947	GSTM3	NA				51
2950	GSTP1	NA				51
9146	HGS	NA				7
4670	HNRNPM	NA				58
3295	HSD17B4	NA				58
3315	HSPB1	NA				44
26353	HSPB8	NA				44
3728	JUP	p140Cap		cytoskeleton_organization&cell_junction_assembly		23
3798	KIF5A	NA				4
119	ADD2	p140Cap		cytoskeleton_organization&actin_cytoskeleton_organization		4
118	ADD1	p140Cap		cytoskeleton_organization&actin_cytoskeleton_organization		4
120	ADD3	p140Cap				4
3799	KIF5B	NA				4
9863	MAGI2	NA				58
7514	XPO1	NA				58
8615	USO1	NA				56
4478	MSN	NA				23
4580	MTX1	NA				45
1783	DYNC1LI2	NA				45
4629	MYH11	NA				14
79784	MYH14	p140Cap		cytoskeleton_organization&actin_cytoskeleton_organization		14
27175	TUBG2	NA				60
4627	MYH9	NA				14
2058	EPRS	NA				58
1540	CYLD	p140Cap		cytoskeleton_organization	signaling	3
4726	NDUFS6	NA				33
10529	NEBL	NA				23
23339	VPS39	NA				56
9369	NRXN3	p140Cap		synaptic_transmission&cell-cell_signaling	signaling	13
10606	PAICS	NA				22
11315	PARK7	NA				56
5700	PSMC1	NA				58
2804	GOLGB1	NA				56
5813	PURA	NA				47
5814	PURB	NA				47
5860	QDPR	NA				5
5962	RDX	NA				23
9185	REPS2	NA				22
6188	RPS3	NA				58
6301	SARS	NA				6
6506	SLC1A2	NA				7
84376	HOOK3	NA				28
8803	SUCLA2	NA				28
55856	ACOT13	NA				46
81628	TSC22D4	NA				22
7277	TUBA4A	NA				7
7280	TUBB2A	NA				60
10383	TUBB4B	NA				60
10382	TUBB4A	NA				60
7336	UBE2V2	NA				46
1938	EEF2	NA				45
29993	PACSIN1	NA				24
11252	PACSIN2	NA				24
9253	NUMBL	NA				13
5825	ABCD3	NA				6
3071	NCKAP1L	NA				24
1981	EIF4G1	NA				57
1639	DCTN1	NA				7
23646	PLD3	NA				4
22933	SIRT2	NA				4
392	ARHGAP1	NA				4
10768	AHCYL1	NA				22
2011	MARK2	NA				13
4139	MARK1	NA				13
4035	LRP1	NA				16
477	ATP1A2	NA				42
478	ATP1A3	NA				42
476	ATP1A1	NA				42
480	ATP1A4	NA				42
479	ATP12A	NA				42
495	ATP4A	NA				42
1465	CSRP1	NA				48
310	ANXA7	NA				7
6232	RPS27	NA				4
3069	HDLBP	NA				47
5879	RAC1	NA				24
23092	ARHGAP26	NA				22
8831	SYNGAP1	NA				22
4659	PPP1R12A	NA				23
8508	NIPSNAP1	NA				47
2631	GBAS	NA				47
509	ATP5C1	NA				58
513	ATP5D	NA				24
10476	ATP5H	NA				60
10632	ATP5L	NA				57
2778	GNAS	NA				45
6130	RPL7A	NA				58
6218	RPS17	NA				51
549	AUH	NA				7
645	BLVRB	NA				44
738	VPS51	p140Cap				8
79969	ATAT1	NA				35
823	CAPN1	NA				7
8573	CASK	p140Cap		synaptic_transmission&cell-cell_signaling	synaptic_transmission&signaling&cell-cell_signaling	22
23265	EXOC7	NA				4
28952	CCDC22	NA				23
1020	CDK5	NA				24
6867	TACC1	NA				25
1327	COX4I1	NA				7
6133	RPL9	NA				58
5160	PDHA1	NA				45
54205	CYCS	NA				48
7417	VDAC2	NA				58
7416	VDAC1	NA				48
7419	VDAC3	NA				58
1629	DBT	NA				6
23376	UFL1	NA				56
9513	FXR2	NA				22
7203	CCT3	NA				58
23317	DNAJC13	NA				16
4008	LMO7	p140Cap			signaling	56
26052	DNM3	NA				24
11076	TPPP	NA				49
1832	DSP	NA				7
667	DST	p140Cap		cytoskeleton_organization&cell_junction_assembly	cytoskeleton_organization	7
3612	IMPA1	NA				57
6142	RPL18A	NA				58
5802	PTPRS	NA				60
5792	PTPRF	NA				19
5789	PTPRD	NA				19
5151	PDE8A	NA				13
7531	YWHAE	NA				13
7533	YWHAH	NA				13
7532	YWHAG	NA				13
5898	RALA	NA				13
23077	MYCBP2	NA				13
6904	TBCD	NA				13
5230	PGK1	NA				47
23521	RPL13A	NA				46
22998	LIMCH1	NA				56
10163	WASF2	NA				24
10810	WASF3	NA				22
7414	VCL	NA				29
2194	FASN	NA				58
2271	FH	NA				56
2314	FLII	p140Cap				45
6122	RPL3	NA				16
79187	FSD1	NA				16
7284	TUFM	NA				16
6812	STXBP1	NA				7
6814	STXBP3	NA				28
2710	GK	NA				51
2752	GLUL	NA				56
2770	GNAI1	NA				30
2771	GNAI2	NA				7
2781	GNAZ	p140Cap			signaling	30
6230	RPS25	NA				55
9380	GRHPR	NA				60
6238	RRBP1	NA				58
515	ATP5F1	NA				43
2909	ARHGAP35	NA				22
9446	GSTO1	NA				46
3030	HADHA	NA				58
5339	PLEC	p140Cap		cell_junction_assembly		7
8473	OGT	NA				7
3313	HSPA9	NA				58
6252	RTN1	NA				44
10313	RTN3	NA				44
11069	RAPGEF4	p140Cap		cell-cell_signaling	signaling	44
5917	RARS	NA				44
6156	RPL30	NA				44
8613	PPAP2B	NA				44
9529	BAG5	NA				56
8761	PABPC4	NA				58
5781	PTPN11	NA				22
5924	RASGRF2	NA				45
8997	KALRN	p140Cap			signaling	7
8078	USP5	NA				56
4719	NDUFS1	NA				42
6210	RPS15A	NA				56
9218	VAPA	NA				28
9217	VAPB	NA				28
6217	RPS16	NA				58
64837	KLC2	NA				4
23011	RAB21	NA				47
129285	PPP1R21	NA				24
8825	LIN7A	NA				22
3996	LLGL1	NA				14
4301	MLLT4	p140Cap		cell_junction_assembly&cell-cell_signaling	signaling&cell-cell_signaling	13
4354	MPP1	p140Cap			signaling	56
4355	MPP2	NA				45
51560	RAB6B	NA				2
5578	PRKCA	NA				41
5579	PRKCB	NA				14
5582	PRKCG	NA				14
7019	TFAM	NA				44
4701	NDUFA7	NA				44
7385	UQCRC2	NA				44
8774	NAPG	NA				45
4684	NCAM1	NA				4
4685	NCAM2	NA				4
4698	NDUFA5	NA				33
9912	ARHGAP44	p140Cap				60
6137	RPL13	NA				58
4897	NRCAM	NA				17
2036	EPB41L1	NA				13
2035	EPB41	NA				57
5479	PPIB	NA				13
22884	WDR37	NA				13
5037	PEBP1	NA				14
5585	PKN1	NA				7
5361	PLXNA1	NA				1
5362	PLXNA2	NA				30
5530	PPP3CA	NA				55
5532	PPP3CB	NA				55
5576	PRKAR2A	NA				5
5577	PRKAR2B	NA				47
5581	PRKCE	NA				48
8575	PRKRA	NA				51
9475	ROCK2	NA				23
6093	ROCK1	NA				23
5906	RAP1A	NA				45
9040	UBE2M	NA				47
7905	REEP5	NA				2
9610	RIN1	NA				56
6152	RPL24	NA				31
6205	RPS11	NA				51
5250	SLC25A3	NA				58
6223	RPS19	NA				51
6193	RPS5	NA				2
9805	SCRN1	NA				58
4735	SEPT2	NA				26
5414	SEPT4	p140Cap				26
989	SEPT7	NA				26
6616	SNAP25	NA				28
7111	TMOD1	p140Cap		cytoskeleton_organization&actin_cytoskeleton_organization		55
29767	TMOD2	p140Cap		synaptic_transmission&cytoskeleton_organization&cell-cell_signaling&actin_cytoskeleton_organization	signaling	55
6710	SPTB	p140Cap		cytoskeleton_organization&actin_cytoskeleton_organization	signaling	7
6711	SPTBN1	p140Cap		cytoskeleton_organization&actin_cytoskeleton_organization	signaling	7
55770	EXOC2	NA				13
6717	SRI	NA				45
112755	STX1B	NA				28
29114	TAGLN3	NA				60
55346	TCP11L1	NA				60
5223	PGAM1	NA				49
358	AQP1	NA				46
3371	TNC	NA				58
27095	TRAPPC3	NA				2
7204	TRIO	NA				22
7846	TUBA1A	NA				7
4704	NDUFA9	NA				33
10376	TUBA1B	NA				60
10273	STUB1	NA				56
57520	HECW2	NA				60
9352	TXNL1	NA				7
7345	UCHL1	NA				60
60484	HAPLN2	NA				34
84966	IGSF21	p140Cap				46
9211	LGI1	NA				3
84894	LINGO1	NA				32
4978	OPCML	p140Cap				25
5136	PDE1A	NA				3
16	AARS	NA				58
38	ACAT1	NA				46
50	ACO2	NA				13
52	ACP1	NA				22
89	ACTN3	NA				6
178	AGL	NA				56
215	ABCD1	NA				6
301	ANXA1	NA				58
302	ANXA2	NA				58
308	ANXA5	NA				57
309	ANXA6	NA				58
311	ANXA11	NA				45
347	APOD	NA				49
348	APOE	NA				7
361	AQP4	NA				47
372	ARCN1	NA				25
391	RHOG	p140Cap		cytoskeleton_organization&actin_cytoskeleton_organization		24
488	ATP2A2	NA				40
498	ATP5A1	NA				58
539	ATP5O	NA				57
547	KIF1A	NA				42
575	BAI1	NA				22
613	BCR	p140Cap		cytoskeleton_organization&actin_cytoskeleton_organization&endocytosis	signaling&endocytosis	13
682	BSG	NA				57
718	C3	NA				16
760	CA2	NA				45
762	CA4	NA				45
805	CALM2	NA				18
808	CALM3	NA				18
873	CBR1	NA				57
874	CBR3	NA				2
966	CD59	NA				30
1008	CDH10	p140Cap		cell_junction_assembly		23
1012	CDH13	NA				25
1155	TBCB	NA				7
1173	AP2M1	NA				28
1174	AP1S1	NA				28
1191	CLU	NA				6
1211	CLTA	NA				29
1212	CLTB	NA				29
1267	CNP	NA				5
1345	COX6C	NA				46
1400	CRMP1	NA				23
1404	HAPLN1	p140Cap				17
1462	VCAN	p140Cap				17
1500	CTNND1	p140Cap		cell_junction_assembly	signaling	23
1650	DDOST	NA				48
1666	DECR1	NA				7
1762	DMWD	NA				44
1804	DPP6	NA				57
1808	DPYSL2	NA				23
1845	DUSP3	NA				22
2038	EPB42	NA				45
2039	DMTN	NA				45
2040	STOM	NA				46
2043	EPHA4	p140Cap				22
2181	ACSL3	NA				58
2224	FDPS	NA				7
2244	FGB	NA				15
2247	FGF2	NA				47
2266	FGG	NA				15
2288	FKBP4	NA				47
2316	FLNA	NA				22
2319	FLOT2	p140Cap				22
2550	GABBR1	p140Cap		synaptic_transmission&cell-cell_signaling	synaptic_transmission&signaling&cell-cell_signaling	45
2554	GABRA1	NA				55
2557	GABRA4	NA				14
2580	GAK	NA				29
2596	GAP43	NA				14
2670	GFAP	NA				7
2697	GJA1	NA				14
2744	GLS	NA				6
2785	GNG3	NA				25
2788	GNG7	NA				25
2820	GPD2	NA				13
2821	GPI	NA				57
2892	GRIA3	p140Cap		synaptic_transmission&glutamate_receptor_signaling_pathway&cell-cell_signaling	synaptic_transmission&signaling&cell-cell_signaling	17
2893	GRIA4	NA				41
2902	GRIN1	p140Cap		synaptic_transmission&glutamate_receptor_signaling_pathway&cell-cell_signaling	synaptic_transmission&signaling&cell-cell_signaling	22
2906	GRIN2D	NA				22
3032	HADHB	NA				58
3055	HCK	NA				24
3064	HTT	NA				25
3163	HMOX2	NA				46
3178	HNRNPA1	NA				58
3304	HSPA1B	NA				58
3493	IGHA1	NA				6
3735	KARS	NA				44
3785	KCNQ2	NA				18
3939	LDHA	NA				57
3945	LDHB	NA				57
3983	ABLIM1	p140Cap		cytoskeleton_organization	cytoskeleton_organization	13
3991	LIPE	NA				51
4067	LYN	p140Cap		cell-cell_signaling&endocytosis	signaling&endocytosis	22
4099	MAG	NA				25
4128	MAOA	NA				56
4129	MAOB	NA				56
4130	MAP1A	NA				22
4133	MAP2	NA				5
4134	MAP4	NA				60
4135	MAP6	NA				60
4141	MARS	NA				2
4155	MBP	NA				25
4190	MDH1	NA				2
4191	MDH2	NA				56
4353	MPO	NA				49
4513	COX2	NA				46
4522	MTHFD1	NA				2
4695	NDUFA2	NA				33
4697	NDUFA4	NA				58
4712	NDUFB6	NA				33
4715	NDUFB9	NA				25
4720	NDUFS2	NA				45
4722	NDUFS3	NA				33
4741	NEFM	p140Cap		cytoskeleton_organization		7
4744	NEFH	p140Cap		cytoskeleton_organization		7
4747	NEFL	p140Cap		synaptic_transmission&cytoskeleton_organization&cell-cell_signaling	synaptic_transmission&signaling&cell-cell_signaling	7
4756	NEO1	NA				21
4869	NPM1	NA				58
4884	NPTX1	NA				1
4976	OPA1	NA				13
5129	CDK18	p140Cap				58
5216	PFN1	NA				24
5297	PI4KA	p140Cap			signaling	2
5306	PITPNA	NA				21
5333	PLCD1	NA				14
5413	SEPT5	NA				26
5510	PPP1R7	NA				5
5528	PPP2R5D	NA				3
5591	PRKDC	NA				47
5604	MAP2K1	NA				14
5605	MAP2K2	NA				22
5630	PRPH	NA				3
5662	PSD	NA				25
5747	PTK2	NA				22
5803	PTPRZ1	NA				22
5837	PYGM	NA				44
5909	RAP1GAP	NA				58
5976	UPF1	NA				58
6000	RGS7	NA				30
6129	RPL7	NA				58
6132	RPL8	NA				58
6184	RPN1	NA				49
6185	RPN2	NA				58
6222	RPS18	NA				47
6386	SDCBP	NA				17
6472	SHMT2	NA				45
6513	SLC2A1	NA				6
6521	SLC4A1	NA				45
6543	SLC8A2	NA				58
6576	SLC25A1	NA				44
6624	FSCN1	NA				58
6640	SNTA1	NA				6
6645	SNTB2	NA				6
6742	SSBP1	p140Cap				58
6772	STAT1	NA				7
6854	SYN2	NA				24
6950	TCP1	NA				58
7082	TJP1	NA				7
7143	TNR	p140Cap		synaptic_transmission&cell-cell_signaling	synaptic_transmission&signaling&cell-cell_signaling	17
7167	TPI1	NA				58
7249	TSC2	NA				13
7317	UBA1	NA				56
7381	UQCRB	NA				47
7431	VIM	NA				7
7466	WFS1	NA				13
8396	PIP4K2B	NA				24
8402	SLC25A11	NA				25
8443	GNPAT	NA				2
8497	PPFIA4	NA				19
8500	PPFIA1	NA				19
8502	PKP4	p140Cap		cell_junction_assembly&cell-cell_signaling	signaling&cell-cell_signaling	23
8506	CNTNAP1	NA				22
8522	GAS7	NA				24
8537	BCAS1	NA				57
8541	PPFIA3	p140Cap		synaptic_transmission&cell-cell_signaling	synaptic_transmission&signaling&cell-cell_signaling	19
8565	YARS	NA				58
8567	MADD	p140Cap			signaling	58
8799	PEX11B	NA				56
8907	AP1M1	NA				22
8927	BSN	p140Cap		synaptic_transmission&cell-cell_signaling	synaptic_transmission&signaling&cell-cell_signaling	13
9045	RPL14	NA				58
9049	AIP	NA				47
9097	USP14	NA				46
9181	ARHGEF2	NA				13
9362	CPNE6	NA				7
9414	TJP2	NA				13
9456	HOMER1	p140Cap		synaptic_transmission&glutamate_receptor_signaling_pathway&cell-cell_signaling	synaptic_transmission&signaling&cell-cell_signaling	42
9588	PRDX6	NA				58
9693	RAPGEF2	p140Cap		synaptic_transmission&cell_junction_assembly&cell-cell_signaling	signaling	58
9694	EMC2	NA				13
9729	KIAA0408	NA				7
9796	PHYHIP	NA				58
9922	IQSEC1	p140Cap		cytoskeleton_organization&actin_cytoskeleton_organization		58
9958	USP15	NA				57
9978	RBX1	NA				56
10049	DNAJB6	NA				4
10128	LRPPRC	NA				58
10130	PDIA6	NA				58
10165	SLC25A13	NA				58
10211	FLOT1	p140Cap		cell_junction_assembly&cell-cell_signaling&endocytosis	endocytosis	22
10243	GPHN	p140Cap				24
10314	LANCL1	NA				58
10492	SYNCRIP	NA				58
10576	CCT2	NA				58
10598	AHSA1	NA				2
10612	TRIM3	NA				3
10645	CAMKK2	NA				18
10672	GNA13	NA				23
10755	GIPC1	NA				6
10787	NCKAP1	NA				24
10801	SEPT9	NA				26
10890	RAB10	p140Cap				28
10970	CKAP4	NA				58
10989	IMMT	NA				25
11170	FAM107A	NA				7
11171	STRAP	NA				58
11230	PRAF2	NA				23
11311	VPS45	p140Cap				31
11331	PHB2	NA				57
11336	EXOC3	NA				13
11345	GABARAPL2	NA				58
11346	SYNPO	p140Cap		cytoskeleton_organization&actin_cytoskeleton_organization		13
22824	HSPA4L	NA				53
22839	DLGAP4	NA				22
22853	LMTK2	NA				5
22859	LPHN1	p140Cap		synaptic_transmission&cell-cell_signaling	signaling	22
22895	RPH3A	NA				13
22930	RAB3GAP1	NA				48
22948	CCT5	NA				58
23039	XPO7	NA				49
23114	NFASC	NA				17
23136	EPB41L3	NA				13
23154	NCDN	NA				48
23163	GGA3	NA				31
23164	MPRIP	NA				13
23176	SEPT8	NA				26
23191	CYFIP1	NA				24
23321	TRIM2	NA				3
23396	PIP5K1C	NA				24
23420	NOMO1	NA				7
23513	SCRIB	NA				5
23770	FKBP8	NA				3
23780	APOL2	NA				28
25782	RAB3GAP2	NA				48
25814	ATXN10	NA				57
25873	RPL36	NA				42
25902	MTHFD1L	NA				58
25999	CLIP3	NA				14
26056	RAB11FIP5	NA				58
26060	APPL1	NA				2
26086	GPSM1	p140Cap			signaling	30
26229	B3GAT3	NA				36
26278	SACS	NA				22
26986	PABPC1	NA				58
26999	CYFIP2	NA				24
27347	STK39	NA				23
29110	TBK1	p140Cap			signaling	58
30844	EHD4	NA				48
51024	FIS1	NA				56
51025	PAM16	NA				54
51429	SNX9	NA				24
51493	RTCB	NA				58
51678	MPP6	NA				24
51706	CYB5R1	NA				48
54331	GNG2	NA				25
54472	TOLLIP	NA				2
54477	PLEKHA5	p140Cap				7
54536	EXOC6	NA				2
55004	LAMTOR1	NA				56
55177	RMDN3	NA				13
55607	PPP1R9A	p140Cap		cytoskeleton_organization&actin_cytoskeleton_organization		5
55700	MAP7D1	p140Cap		cytoskeleton_organization		58
55735	DNAJC11	NA				25
55763	EXOC1	NA				4
55823	VPS11	NA				31
55832	CAND1	NA				56
55968	NSFL1C	NA				44
55970	GNG12	NA				25
56904	SH3GLB2	NA				47
57026	PDXP	NA				55
57470	LRRC47	NA				58
57554	LRRC7	p140Cap				22
57555	NLGN2	NA				22
57584	ARHGAP21	p140Cap		endocytosis	signaling&endocytosis	2
57596	BEGAIN	p140Cap				7
57599	WDR48	NA				13
57617	VPS18	NA				31
57658	CALCOCO1	NA				51
58477	SRPRB	NA				48
60626	RIC8A	NA				30
64087	MCCC2	NA				58
64130	LIN7B	NA				22
64225	ATL2	NA				58
64601	VPS16	NA				31
65125	WNK1	NA				13
65992	DDRGK1	NA				56
80124	VCPIP1	NA				44
84557	MAP1LC3A	NA				58
90678	LRSAM1	NA				7
94081	SFXN1	NA				48
373156	GSTK1	NA				48
645455	CEP170P1	NA				7
714	C1QC	NA				16
822	CAPG	NA				28
1200	TPP1	NA				49
1809	DPYSL3	NA				58
2109	ETFB	NA				25
2182	ACSL4	NA				58
2915	GRM5	p140Cap		synaptic_transmission&glutamate_receptor_signaling_pathway&cell-cell_signaling	synaptic_transmission&signaling&cell-cell_signaling	14
3033	HADH	NA				51
3507	IGHM	NA				16
4045	LSAMP	p140Cap				25
4713	NDUFB7	NA				43
5019	OXCT1	NA				24
5110	PCMT1	NA				58
5354	PLP1	NA				25
6444	SGCD	NA				11
7425	VGF	NA				13
8239	USP9X	NA				6
9751	SNPH	NA				23
9897	KIAA0196	NA				38
9961	MVP	NA				58
10613	ERLIN1	NA				39
11194	ABCB8	NA				10
11224	RPL35	NA				6
23002	DAAM1	NA				23
54520	CCDC93	NA				4
55847	CISD1	NA				37
60412	EXOC4	NA				13
81876	RAB1B	NA				2
192111	PGAM5	NA				56
257194	NEGR1	p140Cap				25
57580	PREX1	NA				5
23332	CLASP1	NA				13
285527	FRYL	NA				4
9868	TOMM70A	NA				49
116986	AGAP2	NA				4
9900	SV2A	NA				28
23438	HARS2	NA				2
55326	AGPAT5	NA				58
10840	ALDH1L1	NA				56
10947	AP3M2	NA				45
1175	AP2S1	NA				28
10239	AP3S2	NA				29
84364	ARFGAP2	p140Cap				55
51761	ATP8A2	NA				5
79877	DCAKD	NA				24
90423	ATP6V1E2	NA				49
55210	ATAD3A	NA				2
131118	DNAJC19	NA				54
3418	IDH2	NA				52
22907	DHX30	NA				2
92609	TIMM50	NA				58
58513	EPS15L1	NA				24
23307	FKBP15	NA				2
56776	FMN2	NA				2
376267	RAB15	NA				2
51762	RAB8B	NA				7
5872	RAB13	NA				2
152007	GLIPR2	NA				44
55753	OGDHL	p140Cap				2
64423	INF2	NA				2
9748	SLK	NA				51
57551	TAOK1	NA				51
9344	TAOK2	NA				51
5834	PYGB	NA				44
56681	SAR1A	NA				2
83447	SLC25A31	NA				44
146691	TOM1L2	p140Cap			signaling	2
55275	VPS53	NA				2
65059	RAPH1	p140Cap			signaling	23
6641	SNTB1	NA				6
23122	CLASP2	NA				13
53616	ADAM22	NA				3
8745	ADAM23	NA				58
81553	FAM49A	NA				58
26130	GAPVD1	NA				2
54862	CC2D1A	NA				3
166614	DCLK2	NA				6
9585	KIF20B	NA				60
80005	DOCK5	NA				58
83658	DYNLRB1	NA				53
83657	DYNLRB2	NA				53
10056	FARSB	NA				2
114793	FMNL2	NA				22
91010	FMNL3	NA				22
51466	EVL	NA				24
79180	EFHD2	NA				22
54996	MARC2	NA				60
51143	DYNC1LI1	NA				45
103910	MYL12B	NA				51
9590	AKAP12	NA				41
347733	TUBB2B	NA				60
55324	ABCF3	NA				56
56243	KIAA1217	p140Cap				28
23305	ACSL6	NA				57
56907	SPIRE1	p140Cap		cytoskeleton_organization&actin_cytoskeleton_organization		23
487	ATP2A1	NA				58
116988	AGAP3	p140Cap				4
50808	AK3	NA				13
4329	ALDH6A1	NA				45
51479	ANKFY1	NA				51
53916	RAB4B	NA				2
9462	RASAL2	NA				13
57662	CAMSAP3	NA				60
54332	GDAP1	NA				55
78997	GDAP1L1	NA				55
10409	BASP1	NA				3
8266	UBL4A	NA				24
51534	VTA1	NA				44
375057	C1orf95	NA				6
282974	STK32C	NA				51
401647	GOLGA7B	NA				35
286205	SCAI	p140Cap				51
79641	ROGDI	p140Cap				57
23352	UBR4	NA				3
10752	CHL1	NA				17
57142	RTN4	NA				22
79901	CYBRD1	NA				44
23500	DAAM2	NA				56
54769	DIRAS2	NA				18
55288	RHOT1	NA				22
89941	RHOT2	NA				22
5625	PRODH	NA				58
92521	SPECC1	p140Cap				4
149371	EXOC8	NA				13
55967	NDUFA12	NA				33
84263	HSDL2	NA				56
23096	IQSEC2	p140Cap		cytoskeleton_organization&actin_cytoskeleton_organization		45
81609	SNX27	NA				56
143098	MPP7	NA				13
4907	NT5E	NA				13
80728	ARHGAP39	p140Cap				24
7841	MOGS	NA				7
55690	PACS1	NA				31
7447	VSNL1	NA				58
8671	SLC4A4	NA				45
55558	PLXNA3	NA				24
5910	RAP1GDS1	NA				24
151011	SEPT10	NA				26
55752	SEPT11	NA				26
23157	SEPT6	NA				26
57731	SPTBN4	p140Cap		cytoskeleton_organization&actin_cytoskeleton_organization	signaling	7
29062	WDR91	NA				17
145567	TTC7B	NA				3
114794	ELFN2	p140Cap				5
55198	APPL2	NA				2
83988	NCALD	NA				7
9351	SLC9A3R2	NA				23
9829	DNAJC6	NA				28
134957	STXBP5	NA				28
51474	LIMA1	NA				58
9118	INA	p140Cap		cytoskeleton_organization		22
9551	ATP5J2	NA				43
521	ATP5I	NA				43
57670	KIAA1549	p140Cap				24
84254	CAMKK1	NA				13
8682	PEA15	NA				51
93185	IGSF8	NA				41
23580	CDC42EP4	NA				27
23348	DOCK9	NA				25
59338	PLEKHA1	NA				24
80279	CDK5RAP3	NA				56
4729	NDUFV2	NA				33
27101	CACYBP	NA				2
11258	DCTN3	NA				7
84687	PPP1R9B	p140Cap		synaptic_transmission&cytoskeleton_organization&cell-cell_signaling&actin_cytoskeleton_organization	synaptic_transmission&signaling&cell-cell_signaling	5
8050	PDHX	NA				5
5165	PDK3	NA				45
55327	LIN7C	NA				22
374291	NDUFS7	NA				60
81892	SLIRP	NA				47
55379	LRRC59	NA				47
25994	HIGD1A	NA				57
9361	LONP1	NA				47
2912	GRM2	p140Cap		synaptic_transmission&glutamate_receptor_signaling_pathway&cell-cell_signaling	synaptic_transmission&signaling&cell-cell_signaling	30
55750	AGK	NA				55
57636	ARHGAP23	p140Cap				58
23530	NNT	NA				58
7920	ABHD16A	NA				58
51079	NDUFA13	NA				33
4723	NDUFV1	NA				33
4714	NDUFB8	NA				33
4705	NDUFA10	NA				33
57524	CASKIN1	NA				56
259217	HSPA12A	NA				17
27044	SND1	NA				47
84251	SGIP1	NA				57
83693	HSDL1	NA				21
10654	PMVK	NA				45
8288	EPX	NA				22
221692	PHACTR1	p140Cap		cytoskeleton_organization&actin_cytoskeleton_organization		5
140885	SIRPA	NA				25
10908	PNPLA6	NA				24
57030	SLC17A7	NA				24
10570	DPYSL4	NA				24
9644	SH3PXD2A	NA				22
26047	CNTNAP2	NA				13
63827	BCAN	p140Cap		synaptic_transmission&cell-cell_signaling		17
51056	LAP3	NA				7
57512	GPR158	NA				56
7386	UQCRFS1	NA				50
80700	UBXN6	NA				44
26232	FBXO2	NA				56
9804	TOMM20	NA				47
79026	AHNAK	NA				58
219771	CCNY	NA				13
57698	KIAA1598	NA				13
9901	SRGAP3	NA				25
23066	CAND2	NA				56
65108	MARCKSL1	NA				7
30845	EHD3	NA				29
126298	IRGQ	NA				58
115827	RAB3C	NA				13
23335	WDR7	p140Cap				49
65082	VPS33A	NA				31
25959	KANK2	NA				47
25824	PRDX5	NA				43
9167	COX7A2L	NA				42
57609	DIP2B	NA				43
57326	PBXIP1	NA				43
23576	DDAH1	NA				3
92140	MTDH	NA				47
51602	NOP58	NA				47
28992	MACROD1	NA				57
81855	SFXN3	NA				25
54927	CHCHD3	NA				25
27020	NPTN	NA				25
8604	SLC25A12	NA				25
4340	MOG	NA				58
23167	EFR3A	NA				58
9254	CACNA2D2	p140Cap		synaptic_transmission&cell-cell_signaling		6
25813	SAMM50	NA				25
7087	ICAM5	NA				13
6305	SBF1	NA				49
114783	LMTK3	NA				5
84303	CHCHD6	NA				5
10160	FARP1	NA				5
115098	CCDC124	NA				2
51144	HSD17B12	NA				47
23362	PSD3	p140Cap				55
51552	RAB14	NA				2
23325	KIAA1033	NA				38
11160	ERLIN2	NA				39
83696	TRAPPC9	NA				2

## Sheet: P140CAP
Community	Size	p140Cap	p-value	Permutated p_value <= (%)	Bonferroni 0.05 significance level	Bonferroni 0.01 significance level	c
Spectral
1	2		1	100	-	-
2	93		0.998247	65.49	-	-
3	19		0.507207	31.35	-	-
4	31		0.128781	5.53333	-	-
5	30		0.0467485	1.99167	-	-
6	29		0.793238	52.0917	-	-
7	61		0.035285	1.44833	-	-
8	1		0.139482	9.38167	-	-
9	1		1	100	-	-
10	1		1	100	-	-
11	1		1	100	-	-
12	1		1	100	-	-
13	59		0.441972	29.045	-	-
14	15		0.349645	21.59	-	-
15	2		1	100	-	-
16	10		1	100	-	-
17	21		3.62002e-06	0	**	***
18	5		1	100	-	-
19	7		0.0608885	2.80667	-	-
20	3		1	100	-	-
21	3		1	100	-	-
22	80		7.05748e-07	0	**	***
23	39		0.0014595	0.0466667	-	-
24	83		0.496165	30.9517	-	-
25	38		0.629694	38.96	-	-
26	9		0.742427	47.0717	-	-
27	1		1	100	-	-
28	28		0.772486	48.7583	-	-
29	15		1	100	-	-
30	20		0.543595	34.4683	-	-
31	9		0.742427	47.0717	-	-
32	1		1	100	-	-
33	12		1	100	-	-
34	1		1	100	-	-
35	2		1	100	-	-
36	1		1	100	-	-
37	1		1	100	-	-
38	2		1	100	-	-
39	2		1	100	-	-
40	1		1	100	-	-
41	12		0.515305	32.315	-	-
42	18		0.739785	45.7717	-	-
43	7		1	100	-	-
44	41		0.941103	61.735	-	-
45	49		0.700769	43.48	-	-
46	17		0.923518	59.8483	-	-
47	37		1	100	-	-
48	17		1	100	-	-
49	21		0.157376	10.8017	-	-
50	1		1	100	-	-
51	28		0.985787	64.6467	-	-
52	1		1	100	-	-
53	10		1	100	-	-
54	4		1	100	-	-
55	34		0.3341	19.94	-	-
56	70		0.784897	50.695	-	-
57	29		0.987813	64.92	-	-
58	146		0.996158	65.3583	-	-
59	1		0.139482	9.38167	-	-
60	29		0.929067	60.88	-	-

## Sheet: p140CAP_Disease
Community	Size	autism_spectrum_disorder	p-value	Permutated p_value <= (%)	Bonferroni 0.05 significance level	Bonferroni 0.01 significance level	Alzheimer's_disease	p-value	Permutated p_value <= (%)	Bonferroni 0.05 significance level	Bonferroni 0.01 significance level	autistic_disorder	p-value	Permutated p_value <= (%)	Bonferroni 0.05 significance level	Bonferroni 0.01 significance level	epilepsy_syndrome	p-value	Permutated p_value <= (%)	Bonferroni 0.05 significance level	Bonferroni 0.01 significance level	bipolar_disorder	p-value	Permutated p_value <= (%)	Bonferroni 0.05 significance level	Bonferroni 0.01 significance level	schizophrenia	p-value	Permutated p_value <= (%)	Bonferroni 0.05 significance level	Bonferroni 0.01 significance level
Spectral
1	2		1	100	-	-		1	100	-	-		1	100	-	-		1	100	-	-		1	100	-	-		1	100	-	-
2	93		1	100	-	-		1	100	-	-		1	100	-	-		1	100	-	-		1	100	-	-		1	100	-	-
3	19		1	100	-	-		1	100	-	-		1	100	-	-		1	100	-	-		1	100	-	-		1	100	-	-
4	31		0.232064	7.70556	-	-		0.154452	5.28694	-	-		0.232064	7.70556	-	-		1	100	-	-		0.41161	12.4339	-	-		0.234421	7.82	-	-
5	30		1	100	-	-		0.14981	5.15833	-	-		1	100	-	-		1	100	-	-		1	100	-	-		0.599726	15.7042	-	-
6	29		1	100	-	-		1	100	-	-		1	100	-	-		1	100	-	-		1	100	-	-		0.587177	15.6014	-	-
7	61		1	100	-	-		1	100	-	-		1	100	-	-		0.212128	6.78944	-	-		0.272703	8.9025	-	-		0.848152	17.8822	-	-
8	1		1	100	-	-		1	100	-	-		1	100	-	-		1	100	-	-		1	100	-	-		1	100	-	-
9	1		1	100	-	-		1	100	-	-		1	100	-	-		1	100	-	-		1	100	-	-		1	100	-	-
10	1		1	100	-	-		1	100	-	-		1	100	-	-		1	100	-	-		1	100	-	-		1	100	-	-
11	1		1	100	-	-		1	100	-	-		1	100	-	-		1	100	-	-		1	100	-	-		1	100	-	-
12	1		1	100	-	-		1	100	-	-		1	100	-	-		1	100	-	-		1	100	-	-		1	100	-	-
13	59		0.398373	11.7564	-	-		0.275911	8.97361	-	-		0.398373	11.7564	-	-		1	100	-	-		1	100	-	-		0.254244	8.28611	-	-
14	15		1	100	-	-		1	100	-	-		1	100	-	-		1	100	-	-		1	100	-	-		0.365626	11.0128	-	-
15	2		1	100	-	-		1	100	-	-		1	100	-	-		1	100	-	-		1	100	-	-		1	100	-	-
16	10		1	100	-	-		1	100	-	-		1	100	-	-		1	100	-	-		1	100	-	-		1	100	-	-
17	21		0.000537864	0.0136111	-	-		0.107037	3.49389	-	-		0.000537864	0.0136111	-	-		0.0776238	2.44111	-	-		0.000295055	0.00777778	-	-		0.0223026	0.708611	-	-
18	5		1	100	-	-		1	100	-	-		1	100	-	-		1	100	-	-		1	100	-	-		1	100	-	-
19	7		1	100	-	-		1	100	-	-		1	100	-	-		1	100	-	-		1	100	-	-		0.0164591	0.497222	-	-
20	3		1	100	-	-		1	100	-	-		1	100	-	-		1	100	-	-		1	100	-	-		1	100	-	-
21	3		1	100	-	-		1	100	-	-		1	100	-	-		1	100	-	-		1	100	-	-		1	100	-	-
22	80		0.00304797	0.0747222	-	-		1	100	-	-		0.00304797	0.0747222	-	-		0.032558	1.14056	-	-		0.392386	11.5844	-	-		0.000351106	0.00944444	-	-
23	39		0.283396	9.38667	-	-		0.0164591	0.501389	-	-		0.283396	9.38667	-	-		1	100	-	-		0.0252999	0.84	-	-		0.106304	3.44361	-	-
24	83		1	100	-	-		1	100	-	-		1	100	-	-		1	100	-	-		1	100	-	-		0.720429	16.9297	-	-
25	38		1	100	-	-		1	100	-	-		1	100	-	-		1	100	-	-		0.131312	4.145	-	-		0.313004	10.1719	-	-
26	9		1	100	-	-		1	100	-	-		1	100	-	-		1	100	-	-		1	100	-	-		1	100	-	-
27	1		1	100	-	-		1	100	-	-		1	100	-	-		1	100	-	-		1	100	-	-		1	100	-	-
28	28		1	100	-	-		1	100	-	-		1	100	-	-		1	100	-	-		1	100	-	-		0.201112	6.4325	-	-
29	15		1	100	-	-		1	100	-	-		1	100	-	-		1	100	-	-		1	100	-	-		1	100	-	-
30	20		1	100	-	-		1	100	-	-		1	100	-	-		1	100	-	-		1	100	-	-		1	100	-	-
31	9		1	100	-	-		1	100	-	-		1	100	-	-		1	100	-	-		1	100	-	-		1	100	-	-
32	1		1	100	-	-		1	100	-	-		1	100	-	-		1	100	-	-		1	100	-	-		1	100	-	-
33	12		1	100	-	-		1	100	-	-		1	100	-	-		1	100	-	-		1	100	-	-		1	100	-	-
34	1		1	100	-	-		1	100	-	-		1	100	-	-		1	100	-	-		1	100	-	-		1	100	-	-
35	2		1	100	-	-		1	100	-	-		1	100	-	-		1	100	-	-		1	100	-	-		1	100	-	-
36	1		1	100	-	-		1	100	-	-		1	100	-	-		1	100	-	-		1	100	-	-		1	100	-	-
37	1		1	100	-	-		1	100	-	-		1	100	-	-		1	100	-	-		1	100	-	-		1	100	-	-
38	2		1	100	-	-		1	100	-	-		1	100	-	-		1	100	-	-		1	100	-	-		1	100	-	-
39	2		1	100	-	-		1	100	-	-		1	100	-	-		1	100	-	-		1	100	-	-		1	100	-	-
40	1		1	100	-	-		1	100	-	-		1	100	-	-		1	100	-	-		1	100	-	-		1	100	-	-
41	12		1	100	-	-		1	100	-	-		1	100	-	-		1	100	-	-		0.184365	6.02	-	-		0.304877	10.0364	-	-
42	18		1	100	-	-		1	100	-	-		1	100	-	-		1	100	-	-		1	100	-	-		1	100	-	-
43	7		1	100	-	-		1	100	-	-		1	100	-	-		1	100	-	-		1	100	-	-		1	100	-	-
44	41		1	100	-	-		1	100	-	-		1	100	-	-		1	100	-	-		1	100	-	-		1	100	-	-
45	49		0.343168	10.5269	-	-		1	100	-	-		0.343168	10.5269	-	-		0.173546	5.72278	-	-		0.570138	15.0947	-	-		0.432663	12.6508	-	-
46	17		1	100	-	-		1	100	-	-		1	100	-	-		1	100	-	-		1	100	-	-		1	100	-	-
47	37		1	100	-	-		1	100	-	-		1	100	-	-		1	100	-	-		1	100	-	-		1	100	-	-
48	17		1	100	-	-		1	100	-	-		1	100	-	-		1	100	-	-		1	100	-	-		1	100	-	-
49	21		1	100	-	-		1	100	-	-		1	100	-	-		1	100	-	-		0.00447974	0.119722	-	-		0.472001	13.7542	-	-
50	1		1	100	-	-		1	100	-	-		1	100	-	-		1	100	-	-		1	100	-	-		1	100	-	-
51	28		1	100	-	-		1	100	-	-		1	100	-	-		1	100	-	-		1	100	-	-		1	100	-	-
52	1		1	100	-	-		1	100	-	-		1	100	-	-		1	100	-	-		1	100	-	-		1	100	-	-
53	10		1	100	-	-		1	100	-	-		1	100	-	-		1	100	-	-		1	100	-	-		1	100	-	-
54	4		1	100	-	-		1	100	-	-		1	100	-	-		1	100	-	-		1	100	-	-		1	100	-	-
55	34		1	100	-	-		1	100	-	-		1	100	-	-		1	100	-	-		1	100	-	-		1	100	-	-
56	70		1	100	-	-		1	100	-	-		1	100	-	-		1	100	-	-		0.329926	10.3686	-	-		0.627247	15.8797	-	-
57	29		1	100	-	-		1	100	-	-		1	100	-	-		1	100	-	-		1	100	-	-		1	100	-	-
58	146		1	100	-	-		1	100	-	-		1	100	-	-		1	100	-	-		1	100	-	-		1	100	-	-
59	1		1	100	-	-		1	100	-	-		1	100	-	-		1	100	-	-		0.0167683	0.618056	-	-		0.0297256	1.07889	-	-
60	29		1	100	-	-		0.145146	4.93194	-	-		1	100	-	-		1	100	-	-		1	100	-	-		1	100	-	-

## Sheet: P140CAP_GOBP
Community	Size	Endocytosis (GO:0006897)	p-value	Permutated p_value <= (%)	Bonferroni 0.05 significance level	Bonferroni 0.01 significance level	cytoskeleton_organization (GO:0007010)	p-value	Permutated p_value <= (%)	Bonferroni 0.05 significance level	Bonferroni 0.01 significance level	glutamate_receptor_signaling_pathway (GO:0007215)	p-value	Permutated p_value <= (%)	Bonferroni 0.05 significance level	Bonferroni 0.01 significance level	cell-cell_signaling (GO:0007267)	p-value	Permutated p_value <= (%)	Bonferroni 0.05 significance level	Bonferroni 0.01 significance level	synaptic_transmission (GO:0007268)	p-value	Permutated p_value <= (%)	Bonferroni 0.05 significance level	Bonferroni 0.01 significance level	actin_cytoskeleton_organization (GO:0030036)	p-value	Permutated p_value <= (%)	Bonferroni 0.05 significance level	Bonferroni 0.01 significance level	cell_junction_assembly (GO:0034329)	p-value	Permutated p_value <= (%)	Bonferroni 0.05 significance level	Bonferroni 0.01 significance level
Spectral
1	2		1	100	-	-		1	100	-	-		1	100	-	-		1	100	-	-		1	100	-	-		1	100	-	-		1	100	-	-
2	93		0.69376	26.0138	-	-		1	100	-	-		1	100	-	-		1	100	-	-		1	100	-	-		1	100	-	-		1	100	-	-
3	19		0.209236	8.23167	-	-		0.572543	22.1279	-	-		1	100	-	-		0.177067	6.95	-	-		0.146112	5.84286	-	-		1	100	-	-		1	100	-	-
4	31		1	100	-	-		0.393643	16.061	-	-		1	100	-	-		1	100	-	-		1	100	-	-		0.225552	8.67976	-	-		1	100	-	-
5	30		1	100	-	-		0.0377538	1.48405	-	-		1	100	-	-		0.713845	26.715	-	-		0.669427	25.251	-	-		0.00955112	0.265238	-	-		1	100	-	-
6	29		1	100	-	-		0.361826	15.1398	-	-		1	100	-	-		0.328833	13.2705	-	-		0.27876	11.0476	-	-		0.203944	8.0481	-	-		0.0580032	2.53524	-	-
7	61		1	100	-	-		0.000862904	0.017619	-	-		1	100	-	-		0.923919	30.9357	-	-		0.897595	30.63	-	-		0.028269	0.973333	-	-		0.0474087	2.09452	-	-
8	1		1	100	-	-		1	100	-	-		1	100	-	-		1	100	-	-		1	100	-	-		1	100	-	-		1	100	-	-
9	1		1	100	-	-		1	100	-	-		1	100	-	-		1	100	-	-		1	100	-	-		1	100	-	-		1	100	-	-
10	1		1	100	-	-		1	100	-	-		1	100	-	-		1	100	-	-		1	100	-	-		1	100	-	-		1	100	-	-
11	1		1	100	-	-		1	100	-	-		1	100	-	-		1	100	-	-		1	100	-	-		1	100	-	-		1	100	-	-
12	1		1	100	-	-		1	100	-	-		1	100	-	-		1	100	-	-		1	100	-	-		1	100	-	-		1	100	-	-
13	59		0.523141	20.4467	-	-		0.108233	4.39095	-	-		0.451723	18.0529	-	-		0.0281904	0.963571	-	-		0.055706	2.3969	-	-		0.241907	9.47405	-	-		0.565586	22.0429	-	-
14	15		1	100	-	-		0.135675	5.49976	-	-		0.139444	5.70381	-	-		0.463087	18.544	-	-		0.423168	17.2529	-	-		0.0676694	2.8681	-	-		1	100	-	-
15	2		1	100	-	-		1	100	-	-		1	100	-	-		1	100	-	-		1	100	-	-		1	100	-	-		1	100	-	-
16	10		1	100	-	-		1	100	-	-		1	100	-	-		1	100	-	-		1	100	-	-		1	100	-	-		1	100	-	-
17	21		0.228693	8.95357	-	-		0.059327	2.60881	-	-		0.190012	7.53643	-	-		0.00110584	0.0285714	-	-		0.0055326	0.14881	-	-		1	100	-	-		1	100	-	-
18	5		1	100	-	-		1	100	-	-		1	100	-	-		1	100	-	-		1	100	-	-		1	100	-	-		1	100	-	-
19	7		1	100	-	-		1	100	-	-		1	100	-	-		0.0295245	1.13167	-	-		0.023522	0.761905	-	-		1	100	-	-		1	100	-	-
20	3		1	100	-	-		1	100	-	-		1	100	-	-		1	100	-	-		1	100	-	-		1	100	-	-		1	100	-	-
21	3		1	100	-	-		1	100	-	-		1	100	-	-		1	100	-	-		1	100	-	-		1	100	-	-		1	100	-	-
22	80		1.77107e-05	0.000238095	**	***		0.128175	5.29595	-	-		5.19884e-05	0.000952381	**	-		2.42201e-10	0	**	***		2.72271e-09	0	**	***		0.197295	7.77381	-	-		0.0919031	3.74262	-	-
23	39		1	100	-	-		0.0849796	3.50071	-	-		1	100	-	-		0.206143	8.07548	-	-		0.411578	16.5757	-	-		0.687591	25.696	-	-		6.64816e-06	0	**	***
24	83		0.0752209	3.06095	-	-		0.145766	5.81214	-	-		1	100	-	-		0.862082	30.1419	-	-		0.811853	29.2883	-	-		0.0287568	0.994048	-	-		1	100	-	-
25	38		1	100	-	-		1	100	-	-		1	100	-	-		1	100	-	-		1	100	-	-		1	100	-	-		1	100	-	-
26	9		1	100	-	-		1	100	-	-		1	100	-	-		1	100	-	-		1	100	-	-		1	100	-	-		1	100	-	-
27	1		1	100	-	-		1	100	-	-		1	100	-	-		1	100	-	-		1	100	-	-		1	100	-	-		1	100	-	-
28	28		1	100	-	-		1	100	-	-		1	100	-	-		0.688664	25.8736	-	-		0.643819	24.534	-	-		1	100	-	-		1	100	-	-
29	15		1	100	-	-		1	100	-	-		1	100	-	-		1	100	-	-		1	100	-	-		1	100	-	-		1	100	-	-
30	20		1	100	-	-		1	100	-	-		0.181779	7.05119	-	-		0.564324	21.7788	-	-		0.520517	20.356	-	-		1	100	-	-		1	100	-	-
31	9		1	100	-	-		1	100	-	-		1	100	-	-		1	100	-	-		1	100	-	-		1	100	-	-		1	100	-	-
32	1		1	100	-	-		1	100	-	-		1	100	-	-		1	100	-	-		1	100	-	-		1	100	-	-		1	100	-	-
33	12		1	100	-	-		1	100	-	-		1	100	-	-		1	100	-	-		1	100	-	-		1	100	-	-		1	100	-	-
34	1		1	100	-	-		1	100	-	-		1	100	-	-		1	100	-	-		1	100	-	-		1	100	-	-		1	100	-	-
35	2		1	100	-	-		1	100	-	-		1	100	-	-		1	100	-	-		1	100	-	-		1	100	-	-		1	100	-	-
36	1		1	100	-	-		1	100	-	-		1	100	-	-		1	100	-	-		1	100	-	-		1	100	-	-		1	100	-	-
37	1		1	100	-	-		1	100	-	-		1	100	-	-		1	100	-	-		1	100	-	-		1	100	-	-		1	100	-	-
38	2		1	100	-	-		1	100	-	-		1	100	-	-		1	100	-	-		1	100	-	-		1	100	-	-		1	100	-	-
39	2		1	100	-	-		1	100	-	-		1	100	-	-		1	100	-	-		1	100	-	-		1	100	-	-		1	100	-	-
40	1		1	100	-	-		1	100	-	-		1	100	-	-		1	100	-	-		1	100	-	-		1	100	-	-		1	100	-	-
41	12		0.137453	5.62167	-	-		0.414509	16.9205	-	-		0.113081	4.63143	-	-		0.391616	15.9302	-	-		0.355736	14.5683	-	-		0.298268	11.6469	-	-		1	100	-	-
42	18		1	100	-	-		1	100	-	-		0.0126857	0.418095	-	-		0.526301	20.5352	-	-		0.483677	19.1807	-	-		1	100	-	-		1	100	-	-
43	7		1	100	-	-		1	100	-	-		1	100	-	-		1	100	-	-		1	100	-	-		1	100	-	-		1	100	-	-
44	41		1	100	-	-		0.54037	21.2274	-	-		1	100	-	-		0.820487	29.4907	-	-		1	100	-	-		0.334742	13.7064	-	-		1	100	-	-
45	49		1	100	-	-		0.359304	14.8214	-	-		1	100	-	-		0.598908	23.2626	-	-		0.532165	20.6467	-	-		0.419475	17.0229	-	-		1	100	-	-
46	17		1	100	-	-		1	100	-	-		1	100	-	-		1	100	-	-		1	100	-	-		1	100	-	-		1	100	-	-
47	37		1	100	-	-		1	100	-	-		1	100	-	-		1	100	-	-		1	100	-	-		1	100	-	-		1	100	-	-
48	17		1	100	-	-		1	100	-	-		1	100	-	-		1	100	-	-		1	100	-	-		1	100	-	-		1	100	-	-
49	21		1	100	-	-		1	100	-	-		1	100	-	-		1	100	-	-		1	100	-	-		1	100	-	-		1	100	-	-
50	1		1	100	-	-		1	100	-	-		1	100	-	-		1	100	-	-		1	100	-	-		1	100	-	-		1	100	-	-
51	28		1	100	-	-		1	100	-	-		1	100	-	-		1	100	-	-		1	100	-	-		1	100	-	-		1	100	-	-
52	1		1	100	-	-		1	100	-	-		1	100	-	-		1	100	-	-		1	100	-	-		1	100	-	-		1	100	-	-
53	10		1	100	-	-		1	100	-	-		1	100	-	-		1	100	-	-		1	100	-	-		1	100	-	-		1	100	-	-
54	4		1	100	-	-		1	100	-	-		1	100	-	-		1	100	-	-		1	100	-	-		1	100	-	-		1	100	-	-
55	34		1	100	-	-		0.440026	17.8314	-	-		1	100	-	-		0.75836	28.1886	-	-		0.715353	26.8057	-	-		0.258285	10.3576	-	-		1	100	-	-
56	70		1	100	-	-		1	100	-	-		1	100	-	-		1	100	-	-		1	100	-	-		1	100	-	-		0.629747	23.9833	-	-
57	29		1	100	-	-		1	100	-	-		1	100	-	-		1	100	-	-		1	100	-	-		1	100	-	-		1	100	-	-
58	146		0.850301	30.0252	-	-		0.896387	30.5698	-	-		1	100	-	-		0.998318	31.535	-	-		0.996485	31.5298	-	-		0.937597	31.0586	-	-		0.612573	23.5979	-	-
59	1		1	100	-	-		0.0434451	1.88524	-	-		1	100	-	-		0.0403963	1.68476	-	-		0.0358232	1.43714	-	-		1	100	-	-		1	100	-	-
60	29		1	100	-	-		1	100	-	-		1	100	-	-		1	100	-	-		1	100	-	-		1	100	-	-		1	100	-	-

## Sheet: P140CAP_GOBP_ENDOCYTOSIS
Community	Size	Endocytosis (GO:0006897)	p-value	Permutated p_value <= (%)	Bonferroni 0.05 significance level	Bonferroni 0.01 significance level	cytoskeleton_organization (GO:0007010)	p-value	Permutated p_value <= (%)	Bonferroni 0.05 significance level	Bonferroni 0.01 significance level	cell-cell_signaling (GO:0007267)	p-value	Permutated p_value <= (%)	Bonferroni 0.05 significance level	Bonferroni 0.01 significance level	synaptic_transmission (GO:0007268)	p-value	Permutated p_value <= (%)	Bonferroni 0.05 significance level	Bonferroni 0.01 significance level	Signaling (GO:0023052)	p-value	Permutated p_value <= (%)	Bonferroni 0.05 significance level	Bonferroni 0.01 significance level
Spectral
1	2		1	100	-	-		1	100	-	-		1	100	-	-		1	100	-	-		1	100	-	-
2	93		0.69376	23.3753	-	-		1	100	-	-		1	100	-	-		1	100	-	-		0.923061	27.214	-	-
3	19		0.209236	7.89967	-	-		1	100	-	-		0.0679385	2.79233	-	-		0.0600552	2.48533	-	-		0.0956431	3.701	-	-
4	31		1	100	-	-		1	100	-	-		1	100	-	-		1	100	-	-		1	100	-	-
5	30		1	100	-	-		1	100	-	-		0.504317	17.889	-	-		0.480307	16.69	-	-		0.840458	25.783	-	-
6	29		1	100	-	-		1	100	-	-		0.492449	17.541	-	-		0.468712	16.515	-	-		0.830272	25.513	-	-
7	61		1	100	-	-		0.212128	7.95733	-	-		0.764184	24.532	-	-		0.740063	24.297	-	-		0.0227108	0.769667	-	-
8	1		1	100	-	-		1	100	-	-		1	100	-	-		1	100	-	-		1	100	-	-
9	1		1	100	-	-		1	100	-	-		1	100	-	-		1	100	-	-		1	100	-	-
10	1		1	100	-	-		1	100	-	-		1	100	-	-		1	100	-	-		1	100	-	-
11	1		1	100	-	-		1	100	-	-		1	100	-	-		1	100	-	-		1	100	-	-
12	1		1	100	-	-		1	100	-	-		1	100	-	-		1	100	-	-		1	100	-	-
13	59		0.523141	18.816	-	-		0.2058	7.56067	-	-		0.148774	5.805	-	-		0.361581	13.498	-	-		0.261664	9.756	-	-
14	15		1	100	-	-		1	100	-	-		0.294506	10.9203	-	-		0.277722	10.2877	-	-		0.598382	21.006	-	-
15	2		1	100	-	-		1	100	-	-		1	100	-	-		1	100	-	-		1	100	-	-
16	10		1	100	-	-		1	100	-	-		1	100	-	-		1	100	-	-		1	100	-	-
17	21		0.228693	8.72033	-	-		0.0776238	3.15767	-	-		0.0811265	3.23	-	-		0.0718528	2.897	-	-		0.030597	1.195	-	-
18	5		1	100	-	-		1	100	-	-		1	100	-	-		1	100	-	-		1	100	-	-
19	7		1	100	-	-		1	100	-	-		0.00988816	0.316333	-	-		0.00863666	0.265667	-	-		0.00573639	0.166333	-	-
20	3		1	100	-	-		1	100	-	-		1	100	-	-		1	100	-	-		1	100	-	-
21	3		1	100	-	-		1	100	-	-		1	100	-	-		1	100	-	-		1	100	-	-
22	80		1.77107e-05	0.000333333	**	***		0.270259	10.0153	-	-		3.73165e-05	0.000333333	**	-		1.99257e-05	0.000333333	**	***		1.10066e-06	0	**	***
23	39		1	100	-	-		1	100	-	-		0.223263	8.49933	-	-		0.574245	20.1573	-	-		0.0231619	0.893667	-	-
24	83		0.0752209	3.03567	-	-		1	100	-	-		1	100	-	-		1	100	-	-		0.880033	26.7387	-	-
25	38		1	100	-	-		1	100	-	-		1	100	-	-		1	100	-	-		1	100	-	-
26	9		1	100	-	-		1	100	-	-		1	100	-	-		1	100	-	-		1	100	-	-
27	1		1	100	-	-		1	100	-	-		1	100	-	-		1	100	-	-		1	100	-	-
28	28		1	100	-	-		1	100	-	-		0.480307	16.9223	-	-		0.456868	15.9947	-	-		0.819444	25.207	-	-
29	15		1	100	-	-		1	100	-	-		1	100	-	-		1	100	-	-		1	100	-	-
30	20		1	100	-	-		1	100	-	-		0.372524	13.9707	-	-		0.352502	13.1937	-	-		0.107951	4.17233	-	-
31	9		1	100	-	-		1	100	-	-		1	100	-	-		1	100	-	-		1	100	-	-
32	1		1	100	-	-		1	100	-	-		1	100	-	-		1	100	-	-		1	100	-	-
33	12		1	100	-	-		1	100	-	-		1	100	-	-		1	100	-	-		1	100	-	-
34	1		1	100	-	-		1	100	-	-		1	100	-	-		1	100	-	-		1	100	-	-
35	2		1	100	-	-		1	100	-	-		1	100	-	-		1	100	-	-		1	100	-	-
36	1		1	100	-	-		1	100	-	-		1	100	-	-		1	100	-	-		1	100	-	-
37	1		1	100	-	-		1	100	-	-		1	100	-	-		1	100	-	-		1	100	-	-
38	2		1	100	-	-		1	100	-	-		1	100	-	-		1	100	-	-		1	100	-	-
39	2		1	100	-	-		1	100	-	-		1	100	-	-		1	100	-	-		1	100	-	-
40	1		1	100	-	-		1	100	-	-		1	100	-	-		1	100	-	-		1	100	-	-
41	12		0.137453	5.33133	-	-		1	100	-	-		0.243279	9.41433	-	-		0.228928	8.86033	-	-		0.517578	18.6027	-	-
42	18		1	100	-	-		1	100	-	-		0.342373	12.608	-	-		0.323532	12.1167	-	-		0.285499	10.5487	-	-
43	7		1	100	-	-		1	100	-	-		1	100	-	-		1	100	-	-		1	100	-	-
44	41		1	100	-	-		1	100	-	-		1	100	-	-		1	100	-	-		0.919505	27.177	-	-
45	49		1	100	-	-		1	100	-	-		0.309595	11.6107	-	-		0.281361	10.4323	-	-		0.796273	24.8307	-	-
46	17		1	100	-	-		1	100	-	-		1	100	-	-		1	100	-	-		1	100	-	-
47	37		1	100	-	-		1	100	-	-		1	100	-	-		1	100	-	-		1	100	-	-
48	17		1	100	-	-		1	100	-	-		1	100	-	-		1	100	-	-		1	100	-	-
49	21		1	100	-	-		1	100	-	-		1	100	-	-		1	100	-	-		0.352065	13.0963	-	-
50	1		1	100	-	-		1	100	-	-		1	100	-	-		1	100	-	-		1	100	-	-
51	28		1	100	-	-		1	100	-	-		1	100	-	-		1	100	-	-		1	100	-	-
52	1		1	100	-	-		1	100	-	-		1	100	-	-		1	100	-	-		1	100	-	-
53	10		1	100	-	-		1	100	-	-		1	100	-	-		1	100	-	-		1	100	-	-
54	4		1	100	-	-		1	100	-	-		1	100	-	-		1	100	-	-		1	100	-	-
55	34		1	100	-	-		1	100	-	-		1	100	-	-		1	100	-	-		0.321718	11.9763	-	-
56	70		1	100	-	-		1	100	-	-		1	100	-	-		1	100	-	-		0.793965	24.747	-	-
57	29		1	100	-	-		1	100	-	-		1	100	-	-		1	100	-	-		1	100	-	-
58	146		0.850301	26.0857	-	-		1	100	-	-		1	100	-	-		1	100	-	-		0.980064	27.568	-	-
59	1		1	100	-	-		0.00381098	0.105333	-	-		1	100	-	-		1	100	-	-		1	100	-	-
60	29		1	100	-	-		1	100	-	-		1	100	-	-		1	100	-	-		1	100	-	-
