# Supplementary material for: Synaptic Interactome Mining Reveals p140Cap as a New Hub for PSD Proteins Involved in Psychiatric and Neurological Disorders
Source: Front Mol Neurosci. 2017 Jun 30;10:212. doi: 10.3389/fnmol.2017.00212 (PMC5492163; doi:10.3389/fnmol.2017.00212)
Supplement: Supplementary file 5 [file Table5.XLSX]

## Sheet: Foglio1
CCN	Number of co-expressed genes	p-Value
All Samples	11	0.153215
Normal Tissues	6	30.0671
Brain	3	0.00113084
Central Nervous System	2	0.01862439
