# Supplementary material for: Synaptic Interactome Mining Reveals p140Cap as a New Hub for PSD Proteins Involved in Psychiatric and Neurological Disorders
Source: Front Mol Neurosci. 2017 Jun 30;10:212. doi: 10.3389/fnmol.2017.00212 (PMC5492163; doi:10.3389/fnmol.2017.00212)
Supplement: Supplementary file 6 [file Table6.XLS]

## Sheet: Brain
Entrez_ID	GeneName
11785	Apbb1
19157	Cyth1
330814	Lphn1

## Sheet: CNS
Entrez_ID	GeneName
11785	Apbb1
330814	Lphn1

## Sheet: All_Tissues
Entrez_ID	GeneName
14799	Gria1
14816	Grm1
16531	Kcnma1
18163	Ctnnd2
226180	Ina
230775	Bai2
231148	Ablim2
241589	D430041D05Rik
330814	Lphn1
56177	Olfm1
94253	Hecw1

## Sheet: Normal_Tissues
Entrez_ID	GeneName
13385	Dlg4
18163	Ctnnd2
230775	Bai2
23859	Dlg2
330814	Lphn1
74342	Lrrtm1
