# Supplementary material for: Synaptic Interactome Mining Reveals p140Cap as a New Hub for PSD Proteins Involved in Psychiatric and Neurological Disorders
Source: Front Mol Neurosci. 2017 Jun 30;10:212. doi: 10.3389/fnmol.2017.00212 (PMC5492163; doi:10.3389/fnmol.2017.00212)
Supplement: Supplementary file 7 [file Table7.XLSX]

## Sheet: Foglio1
CCN	Number of links	p-Value
Central Nervous System	254	1.79713e-199
Brain	224	8.1926e-140
Normal Tissues	164	3.78194e-73
All Tissues	123	2.34572e-20
Stem Cells	34	0.000075846834
Lung	18	0.0094383774
