# Supplementary material for: Synaptic Interactome Mining Reveals p140Cap as a New Hub for PSD Proteins Involved in Psychiatric and Neurological Disorders
Source: Front Mol Neurosci. 2017 Jun 30;10:212. doi: 10.3389/fnmol.2017.00212 (PMC5492163; doi:10.3389/fnmol.2017.00212)
Supplement: Supplementary file 8 [file Table8.XLS]

## Sheet: CNS
Entrez1	GeneName1	Entrez2	GeneName2
104027	Synpo	16520	Kcnj4
104027	Synpo	230775	Bai2
104027	Synpo	231148	Ablim2
104027	Synpo	242667	Dlgap3
104027	Synpo	245666	Iqsec2
104027	Synpo	330914	Arhgap32
104027	Synpo	380928	Lmo7
104027	Synpo	54376	Cacng3
104027	Synpo	545156	Kalrn
104027	Synpo	76886	Fam81a
106042	Prickle1	17918	Myo5a
108071	Grm5	16531	Kcnma1
108071	Grm5	207393	Elfn2
108071	Grm5	230775	Bai2
108071	Grm5	243548	Prickle2
108071	Grm5	244310	Dlgap2
108071	Grm5	327814	Ppfia2
108071	Grm5	330914	Arhgap32
108071	Grm5	54376	Cacng3
108071	Grm5	74342	Lrrtm1
108071	Grm5	76886	Fam81a
109135	Plekha5	243725	Ppp1r9a
109676	Ank2	18191	Nrxn3
109676	Ank2	319387	Lphn3
109676	Ank2	73834	Atp6v1d
11641	Akap2	18526	Pcdh10
11641	Akap2	207393	Elfn2
12294	Cacna2d3	241589	D430041D05Rik
12294	Cacna2d3	242894	Actr3b
12294	Cacna2d3	243725	Ppp1r9a
12294	Cacna2d3	319387	Lphn3
12294	Cacna2d3	53623	Gria3
12294	Cacna2d3	77097	Tanc2
12386	Ctnna2	77097	Tanc2
12632	Cfl2	67857	Ppp6c
12704	Cit	231148	Ablim2
12704	Cit	545156	Kalrn
13385	Dlg4	20743	Sptbn2
13385	Dlg4	241770	Rims4
13385	Dlg4	242667	Dlgap3
13385	Dlg4	330369	Fbxo41
13385	Dlg4	330814	Lphn1
13385	Dlg4	54393	Gabbr1
13385	Dlg4	58234	Shank3
13518	Dst	227937	Pkp4
14799	Gria1	210274	Shank2
14799	Gria1	217692	Sipa1l1
14799	Gria1	26875	Pclo
14799	Gria1	319387	Lphn3
14812	Grin2b	380928	Lmo7
14812	Grin2b	94253	Hecw1
14816	Grm1	319387	Lphn3
14924	Magi1	77300	Raph1
16520	Kcnj4	217692	Sipa1l1
16520	Kcnj4	230775	Bai2
16520	Kcnj4	241638	Lzts3
16520	Kcnj4	244310	Dlgap2
16520	Kcnj4	26556	Homer1
16520	Kcnj4	330814	Lphn1
16520	Kcnj4	330914	Arhgap32
16520	Kcnj4	380928	Lmo7
16520	Kcnj4	545156	Kalrn
16520	Kcnj4	76886	Fam81a
16520	Kcnj4	94047	Cecr6
16531	Kcnma1	207393	Elfn2
16531	Kcnma1	210673	Prrt3
16531	Kcnma1	243548	Prickle2
16531	Kcnma1	26875	Pclo
16531	Kcnma1	319387	Lphn3
16531	Kcnma1	330369	Fbxo41
16531	Kcnma1	330814	Lphn1
16531	Kcnma1	330914	Arhgap32
16531	Kcnma1	53623	Gria3
16531	Kcnma1	54376	Cacng3
16531	Kcnma1	56177	Olfm1
16531	Kcnma1	77097	Tanc2
16564	Kif21a	18040	Nefm
16564	Kif21a	77300	Raph1
17918	Myo5a	243725	Ppp1r9a
17918	Myo5a	26875	Pclo
17918	Myo5a	319387	Lphn3
17918	Myo5a	56508	Rapgef4
17918	Myo5a	83767	Wasf1
18039	Nefl	18040	Nefm
18039	Nefl	19762	Rit2
18039	Nefl	226180	Ina
18039	Nefl	380684	Nefh
18040	Nefm	226180	Ina
18040	Nefm	227937	Pkp4
18040	Nefm	380684	Nefh
18163	Ctnnd2	18526	Pcdh10
18163	Ctnnd2	319387	Lphn3
18191	Nrxn3	241656	Pak7
18191	Nrxn3	26875	Pclo
18191	Nrxn3	54126	Arhgef7
18191	Nrxn3	74192	Arpc5l
18526	Pcdh10	30785	Cttnbp2
19395	Rasgrp2	241770	Rims4
19395	Rasgrp2	242667	Dlgap3
19762	Rit2	56533	Rgs17
207393	Elfn2	230775	Bai2
207393	Elfn2	23859	Dlg2
207393	Elfn2	243548	Prickle2
207393	Elfn2	330914	Arhgap32
207393	Elfn2	54376	Cacng3
207393	Elfn2	74342	Lrrtm1
207393	Elfn2	76886	Fam81a
207393	Elfn2	77097	Tanc2
20743	Sptbn2	241770	Rims4
20743	Sptbn2	242667	Dlgap3
20743	Sptbn2	330814	Lphn1
20743	Sptbn2	381813	Prmt8
20743	Sptbn2	76787	Ppfia3
208618	Skt;Etl4	545156	Kalrn
210274	Shank2	23964	Tenm2
210274	Shank2	241656	Pak7
210274	Shank2	26556	Homer1
210274	Shank2	26875	Pclo
210274	Shank2	319387	Lphn3
210274	Shank2	330369	Fbxo41
210274	Shank2	545156	Kalrn
210274	Shank2	94047	Cecr6
210673	Prrt3	231148	Ablim2
210673	Prrt3	330369	Fbxo41
217692	Sipa1l1	238130	Dock4
217692	Sipa1l1	241638	Lzts3
217692	Sipa1l1	242894	Actr3b
217692	Sipa1l1	243725	Ppp1r9a
217692	Sipa1l1	244310	Dlgap2
217692	Sipa1l1	26556	Homer1
217692	Sipa1l1	26875	Pclo
217692	Sipa1l1	380928	Lmo7
217692	Sipa1l1	53623	Gria3
217692	Sipa1l1	545156	Kalrn
217692	Sipa1l1	64009	Syne1
217692	Sipa1l1	76089	Rapgef2
217692	Sipa1l1	83767	Wasf1
225187	Ankrd29	380684	Nefh
228355	Madd	76787	Ppfia3
230775	Bai2	241770	Rims4
230775	Bai2	242667	Dlgap3
230775	Bai2	330369	Fbxo41
230775	Bai2	330814	Lphn1
230775	Bai2	330914	Arhgap32
230775	Bai2	54376	Cacng3
230775	Bai2	545156	Kalrn
230868	Igsf21	54126	Arhgef7
231760	Rimbp2	545156	Kalrn
235431	Coro2b	53623	Gria3
238130	Dock4	243725	Ppp1r9a
238130	Dock4	30785	Cttnbp2
238130	Dock4	77097	Tanc2
238130	Dock4	83767	Wasf1
23859	Dlg2	330814	Lphn1
23859	Dlg2	545156	Kalrn
23964	Tenm2	241589	D430041D05Rik
23964	Tenm2	319387	Lphn3
23964	Tenm2	327814	Ppfia2
23964	Tenm2	545156	Kalrn
23964	Tenm2	77097	Tanc2
23964	Tenm2	83767	Wasf1
23966	Tenm4	330286	Kiaa1549;D630045J12Rik
241589	D430041D05Rik	26875	Pclo
241589	D430041D05Rik	319387	Lphn3
241589	D430041D05Rik	320873	Cdh10
241589	D430041D05Rik	54126	Arhgef7
241589	D430041D05Rik	545156	Kalrn
241638	Lzts3	243725	Ppp1r9a
241638	Lzts3	26556	Homer1
241638	Lzts3	330814	Lphn1
241638	Lzts3	545156	Kalrn
241638	Lzts3	78779	Spata2l
241656	Pak7	330369	Fbxo41
241656	Pak7	54126	Arhgef7
241770	Rims4	242667	Dlgap3
241770	Rims4	330369	Fbxo41
241770	Rims4	330814	Lphn1
241770	Rims4	54393	Gabbr1
242667	Dlgap3	330369	Fbxo41
242667	Dlgap3	330814	Lphn1
242667	Dlgap3	54393	Gabbr1
242667	Dlgap3	58234	Shank3
242667	Dlgap3	78779	Spata2l
242894	Actr3b	53623	Gria3
242894	Actr3b	54393	Gabbr1
242894	Actr3b	56508	Rapgef4
243548	Prickle2	244310	Dlgap2
243548	Prickle2	54376	Cacng3
243548	Prickle2	545156	Kalrn
243548	Prickle2	76886	Fam81a
243725	Ppp1r9a	26556	Homer1
243725	Ppp1r9a	26875	Pclo
243725	Ppp1r9a	319387	Lphn3
243725	Ppp1r9a	53623	Gria3
243725	Ppp1r9a	74256	Cyld
243725	Ppp1r9a	76089	Rapgef2
243725	Ppp1r9a	77097	Tanc2
244310	Dlgap2	26556	Homer1
244310	Dlgap2	330914	Arhgap32
244310	Dlgap2	53623	Gria3
244310	Dlgap2	545156	Kalrn
244310	Dlgap2	56177	Olfm1
244310	Dlgap2	77097	Tanc2
245666	Iqsec2	545156	Kalrn
26556	Homer1	26875	Pclo
26556	Homer1	319387	Lphn3
26556	Homer1	381813	Prmt8
26556	Homer1	54376	Cacng3
26556	Homer1	545156	Kalrn
26556	Homer1	56177	Olfm1
26556	Homer1	56508	Rapgef4
26556	Homer1	64009	Syne1
26556	Homer1	83767	Wasf1
26556	Homer1	94047	Cecr6
268566	Gphn	320873	Cdh10
26875	Pclo	320873	Cdh10
26875	Pclo	330369	Fbxo41
26875	Pclo	381813	Prmt8
26875	Pclo	58234	Shank3
26875	Pclo	83767	Wasf1
320873	Cdh10	74192	Arpc5l
320873	Cdh10	76089	Rapgef2
327814	Ppfia2	83767	Wasf1
330286	Kiaa1549;D630045J12Rik	399558	Flrt2
330286	Kiaa1549;D630045J12Rik	545156	Kalrn
330369	Fbxo41	330814	Lphn1
330369	Fbxo41	381813	Prmt8
330369	Fbxo41	54376	Cacng3
330369	Fbxo41	54393	Gabbr1
330369	Fbxo41	56177	Olfm1
330369	Fbxo41	58234	Shank3
330369	Fbxo41	94047	Cecr6
330814	Lphn1	381813	Prmt8
330814	Lphn1	54393	Gabbr1
330814	Lphn1	545156	Kalrn
330814	Lphn1	58234	Shank3
330814	Lphn1	76787	Ppfia3
330814	Lphn1	78779	Spata2l
330914	Arhgap32	54376	Cacng3
330914	Arhgap32	76886	Fam81a
380928	Lmo7	545156	Kalrn
380928	Lmo7	78779	Spata2l
380928	Lmo7	94047	Cecr6
381813	Prmt8	54126	Arhgef7
381813	Prmt8	54393	Gabbr1
399558	Flrt2	545156	Kalrn
545156	Kalrn	56177	Olfm1
545156	Kalrn	74342	Lrrtm1
545156	Kalrn	77097	Tanc2
545156	Kalrn	83767	Wasf1
545156	Kalrn	94047	Cecr6
56177	Olfm1	77300	Raph1
58234	Shank3	78779	Spata2l
76089	Rapgef2	83767	Wasf1

## Sheet: Brain
Entrez1	GeneName1	Entrez2	GeneName2
104027	Synpo	16520	Kcnj4
104027	Synpo	231148	Ablim2
104027	Synpo	242667	Dlgap3
104027	Synpo	245666	Iqsec2
104027	Synpo	330914	Arhgap32
104027	Synpo	54376	Cacng3
104027	Synpo	545156	Kalrn
106042	Prickle1	108071	Grm5
106042	Prickle1	18039	Nefl
106042	Prickle1	243548	Prickle2
106042	Prickle1	330369	Fbxo41
106042	Prickle1	545156	Kalrn
106042	Prickle1	56177	Olfm1
106042	Prickle1	74342	Lrrtm1
108071	Grm5	12294	Cacna2d3
108071	Grm5	16531	Kcnma1
108071	Grm5	207393	Elfn2
108071	Grm5	230775	Bai2
108071	Grm5	243548	Prickle2
108071	Grm5	243725	Ppp1r9a
108071	Grm5	244310	Dlgap2
108071	Grm5	327814	Ppfia2
108071	Grm5	330914	Arhgap32
108071	Grm5	54376	Cacng3
108071	Grm5	74342	Lrrtm1
108071	Grm5	77097	Tanc2
108071	Grm5	83767	Wasf1
109135	Plekha5	243725	Ppp1r9a
109676	Ank2	18191	Nrxn3
109676	Ank2	319387	Lphn3
109676	Ank2	54393	Gabbr1
109676	Ank2	73834	Atp6v1d
11641	Akap2	18526	Pcdh10
11641	Akap2	207393	Elfn2
12294	Cacna2d3	242894	Actr3b
12294	Cacna2d3	243725	Ppp1r9a
12294	Cacna2d3	319387	Lphn3
12294	Cacna2d3	77097	Tanc2
12386	Ctnna2	23964	Tenm2
12386	Ctnna2	77097	Tanc2
12632	Cfl2	13518	Dst
13385	Dlg4	241770	Rims4
13385	Dlg4	242667	Dlgap3
13385	Dlg4	330814	Lphn1
13385	Dlg4	54393	Gabbr1
13385	Dlg4	58234	Shank3
14799	Gria1	217692	Sipa1l1
14799	Gria1	26875	Pclo
14799	Gria1	319387	Lphn3
14811	Grin2a	26556	Homer1
14812	Grin2b	94253	Hecw1
14816	Grm1	26875	Pclo
16520	Kcnj4	230775	Bai2
16520	Kcnj4	231148	Ablim2
16520	Kcnj4	241638	Lzts3
16520	Kcnj4	244310	Dlgap2
16520	Kcnj4	26556	Homer1
16520	Kcnj4	330814	Lphn1
16520	Kcnj4	330914	Arhgap32
16520	Kcnj4	380928	Lmo7
16520	Kcnj4	54376	Cacng3
16520	Kcnj4	76886	Fam81a
16531	Kcnma1	207393	Elfn2
16531	Kcnma1	210673	Prrt3
16531	Kcnma1	243548	Prickle2
16531	Kcnma1	26875	Pclo
16531	Kcnma1	319387	Lphn3
16531	Kcnma1	320873	Cdh10
16531	Kcnma1	330369	Fbxo41
16531	Kcnma1	330914	Arhgap32
16531	Kcnma1	54376	Cacng3
16531	Kcnma1	545156	Kalrn
16531	Kcnma1	77097	Tanc2
16564	Kif21a	18040	Nefm
17918	Myo5a	18191	Nrxn3
17918	Myo5a	241589	D430041D05Rik
17918	Myo5a	243725	Ppp1r9a
17918	Myo5a	26556	Homer1
17918	Myo5a	26875	Pclo
17918	Myo5a	319387	Lphn3
18039	Nefl	18040	Nefm
18039	Nefl	19762	Rit2
18039	Nefl	380684	Nefh
18040	Nefm	380684	Nefh
18163	Ctnnd2	18526	Pcdh10
18163	Ctnnd2	319387	Lphn3
18191	Nrxn3	228355	Madd
18191	Nrxn3	241589	D430041D05Rik
18191	Nrxn3	241656	Pak7
18191	Nrxn3	26875	Pclo
18191	Nrxn3	54126	Arhgef7
18191	Nrxn3	56533	Rgs17
18191	Nrxn3	74192	Arpc5l
19762	Rit2	56533	Rgs17
207393	Elfn2	230775	Bai2
207393	Elfn2	231760	Rimbp2
207393	Elfn2	23859	Dlg2
207393	Elfn2	243548	Prickle2
207393	Elfn2	330914	Arhgap32
207393	Elfn2	54376	Cacng3
207393	Elfn2	74342	Lrrtm1
20743	Sptbn2	241770	Rims4
20743	Sptbn2	242667	Dlgap3
20743	Sptbn2	330814	Lphn1
20743	Sptbn2	381813	Prmt8
20743	Sptbn2	76787	Ppfia3
210274	Shank2	23964	Tenm2
210274	Shank2	241656	Pak7
210274	Shank2	26875	Pclo
210274	Shank2	330369	Fbxo41
210274	Shank2	83767	Wasf1
210274	Shank2	94047	Cecr6
210673	Prrt3	231148	Ablim2
217692	Sipa1l1	241638	Lzts3
217692	Sipa1l1	242894	Actr3b
217692	Sipa1l1	243725	Ppp1r9a
217692	Sipa1l1	244310	Dlgap2
217692	Sipa1l1	26556	Homer1
217692	Sipa1l1	53623	Gria3
217692	Sipa1l1	545156	Kalrn
217692	Sipa1l1	64009	Syne1
230775	Bai2	241770	Rims4
230775	Bai2	242667	Dlgap3
230775	Bai2	330369	Fbxo41
230775	Bai2	330814	Lphn1
230775	Bai2	330914	Arhgap32
230775	Bai2	54376	Cacng3
230775	Bai2	545156	Kalrn
230868	Igsf21	76156	Fam131b
231148	Ablim2	245666	Iqsec2
231148	Ablim2	330914	Arhgap32
231148	Ablim2	545156	Kalrn
238130	Dock4	30785	Cttnbp2
238130	Dock4	319387	Lphn3
238130	Dock4	327814	Ppfia2
238130	Dock4	77097	Tanc2
238130	Dock4	83767	Wasf1
23859	Dlg2	330814	Lphn1
23964	Tenm2	241589	D430041D05Rik
23964	Tenm2	319387	Lphn3
23964	Tenm2	327814	Ppfia2
23964	Tenm2	545156	Kalrn
23964	Tenm2	77097	Tanc2
23964	Tenm2	83767	Wasf1
23966	Tenm4	330286	Kiaa1549;D630045J12Rik
241589	D430041D05Rik	26875	Pclo
241589	D430041D05Rik	54126	Arhgef7
241589	D430041D05Rik	545156	Kalrn
241638	Lzts3	243725	Ppp1r9a
241638	Lzts3	245666	Iqsec2
241638	Lzts3	26556	Homer1
241638	Lzts3	330814	Lphn1
241638	Lzts3	545156	Kalrn
241638	Lzts3	78779	Spata2l
241656	Pak7	26875	Pclo
241656	Pak7	330369	Fbxo41
241656	Pak7	381813	Prmt8
241656	Pak7	54126	Arhgef7
241770	Rims4	242667	Dlgap3
241770	Rims4	330369	Fbxo41
241770	Rims4	330814	Lphn1
241770	Rims4	54393	Gabbr1
242667	Dlgap3	330369	Fbxo41
242667	Dlgap3	330814	Lphn1
242667	Dlgap3	54393	Gabbr1
242667	Dlgap3	58234	Shank3
242894	Actr3b	53623	Gria3
242894	Actr3b	54393	Gabbr1
242894	Actr3b	545156	Kalrn
242894	Actr3b	56508	Rapgef4
243548	Prickle2	54376	Cacng3
243548	Prickle2	545156	Kalrn
243725	Ppp1r9a	26556	Homer1
243725	Ppp1r9a	26875	Pclo
243725	Ppp1r9a	319387	Lphn3
243725	Ppp1r9a	77097	Tanc2
244310	Dlgap2	26556	Homer1
244310	Dlgap2	330914	Arhgap32
244310	Dlgap2	54376	Cacng3
244310	Dlgap2	545156	Kalrn
245666	Iqsec2	545156	Kalrn
26556	Homer1	319387	Lphn3
26556	Homer1	330369	Fbxo41
26556	Homer1	54376	Cacng3
26556	Homer1	545156	Kalrn
26556	Homer1	56508	Rapgef4
26556	Homer1	64009	Syne1
26556	Homer1	83767	Wasf1
26556	Homer1	94047	Cecr6
268566	Gphn	319387	Lphn3
268566	Gphn	320873	Cdh10
26875	Pclo	320873	Cdh10
26875	Pclo	330369	Fbxo41
26875	Pclo	381813	Prmt8
26875	Pclo	58234	Shank3
26875	Pclo	83767	Wasf1
319387	Lphn3	76156	Fam131b
320873	Cdh10	74192	Arpc5l
320873	Cdh10	76089	Rapgef2
327814	Ppfia2	83767	Wasf1
330286	Kiaa1549;D630045J12Rik	399558	Flrt2
330369	Fbxo41	330814	Lphn1
330369	Fbxo41	381813	Prmt8
330369	Fbxo41	54376	Cacng3
330369	Fbxo41	545156	Kalrn
330369	Fbxo41	58234	Shank3
330369	Fbxo41	94047	Cecr6
330814	Lphn1	381813	Prmt8
330814	Lphn1	54393	Gabbr1
330814	Lphn1	545156	Kalrn
330814	Lphn1	58234	Shank3
330814	Lphn1	76787	Ppfia3
330914	Arhgap32	54376	Cacng3
330914	Arhgap32	76886	Fam81a
380928	Lmo7	78779	Spata2l
381813	Prmt8	54393	Gabbr1
381813	Prmt8	58234	Shank3
53623	Gria3	56508	Rapgef4
54376	Cacng3	545156	Kalrn
545156	Kalrn	56177	Olfm1
545156	Kalrn	77097	Tanc2
545156	Kalrn	83767	Wasf1
545156	Kalrn	94047	Cecr6
73834	Atp6v1d	76089	Rapgef2

## Sheet: Normal_tissues
Entrez1	GeneName1	Entrez2	GeneName2
104027	Synpo	20741	Sptb
104027	Synpo	231148	Ablim2
104027	Synpo	26556	Homer1
104027	Synpo	545156	Kalrn
108071	Grm5	14799	Gria1
108071	Grm5	207393	Elfn2
108071	Grm5	226180	Ina
108071	Grm5	230775	Bai2
108071	Grm5	23859	Dlg2
108071	Grm5	241656	Pak7
108071	Grm5	26875	Pclo
108071	Grm5	330369	Fbxo41
108071	Grm5	381813	Prmt8
108071	Grm5	545156	Kalrn
11785	Apbb1	235431	Coro2b
11785	Apbb1	330814	Lphn1
11785	Apbb1	54393	Gabbr1
12386	Ctnna2	18039	Nefl
12386	Ctnna2	18040	Nefm
12386	Ctnna2	18163	Ctnnd2
12386	Ctnna2	18191	Nrxn3
12386	Ctnna2	18526	Pcdh10
12386	Ctnna2	226180	Ina
12386	Ctnna2	320873	Cdh10
12386	Ctnna2	54126	Arhgef7
12386	Ctnna2	76156	Fam131b
12552	Cdh11	13003	Vcan
12552	Cdh11	399558	Flrt2
12632	Cfl2	13518	Dst
13385	Dlg4	18526	Pcdh10
13385	Dlg4	242667	Dlgap3
13385	Dlg4	330814	Lphn1
13385	Dlg4	54393	Gabbr1
13518	Dst	208618	Skt;Etl4
13518	Dst	268566	Gphn
14799	Gria1	16520	Kcnj4
14799	Gria1	230775	Bai2
14799	Gria1	244310	Dlgap2
14799	Gria1	26875	Pclo
14799	Gria1	330369	Fbxo41
14799	Gria1	381813	Prmt8
14799	Gria1	53623	Gria3
14799	Gria1	54126	Arhgef7
14799	Gria1	545156	Kalrn
14799	Gria1	94047	Cecr6
14811	Grin2a	19762	Rit2
16520	Kcnj4	244310	Dlgap2
16520	Kcnj4	26556	Homer1
16520	Kcnj4	545156	Kalrn
16520	Kcnj4	64009	Syne1
16520	Kcnj4	76886	Fam81a
16520	Kcnj4	94047	Cecr6
16531	Kcnma1	231760	Rimbp2
16531	Kcnma1	23859	Dlg2
16531	Kcnma1	545156	Kalrn
17356	Mllt4	77300	Raph1
17918	Myo5a	18163	Ctnnd2
17918	Myo5a	53623	Gria3
17918	Myo5a	54393	Gabbr1
17918	Myo5a	56177	Olfm1
17918	Myo5a	83767	Wasf1
18039	Nefl	18040	Nefm
18039	Nefl	18163	Ctnnd2
18039	Nefl	18191	Nrxn3
18039	Nefl	19762	Rit2
18039	Nefl	226180	Ina
18039	Nefl	320873	Cdh10
18039	Nefl	380684	Nefh
18039	Nefl	54126	Arhgef7
18040	Nefm	18191	Nrxn3
18040	Nefm	19762	Rit2
18040	Nefm	226180	Ina
18040	Nefm	320873	Cdh10
18040	Nefm	380684	Nefh
18040	Nefm	54126	Arhgef7
18040	Nefm	76156	Fam131b
18163	Ctnnd2	18191	Nrxn3
18163	Ctnnd2	226180	Ina
18163	Ctnnd2	230775	Bai2
18163	Ctnnd2	23859	Dlg2
18163	Ctnnd2	320873	Cdh10
18163	Ctnnd2	53623	Gria3
18163	Ctnnd2	54126	Arhgef7
18191	Nrxn3	19762	Rit2
18191	Nrxn3	226180	Ina
18191	Nrxn3	23859	Dlg2
18191	Nrxn3	26875	Pclo
18191	Nrxn3	327814	Ppfia2
18191	Nrxn3	54126	Arhgef7
18191	Nrxn3	54393	Gabbr1
18191	Nrxn3	76156	Fam131b
19762	Rit2	226180	Ina
19762	Rit2	320873	Cdh10
19762	Rit2	76156	Fam131b
207393	Elfn2	23859	Dlg2
207393	Elfn2	242667	Dlgap3
20741	Sptb	231148	Ablim2
208618	Skt;Etl4	380928	Lmo7
208618	Skt;Etl4	64945	Cldn12
210673	Prrt3	26875	Pclo
217692	Sipa1l1	241638	Lzts3
217692	Sipa1l1	243725	Ppp1r9a
217692	Sipa1l1	330814	Lphn1
217692	Sipa1l1	78779	Spata2l
226180	Ina	320873	Cdh10
226180	Ina	330369	Fbxo41
226180	Ina	54126	Arhgef7
228355	Madd	229707	Strip1
230775	Bai2	23859	Dlg2
230775	Bai2	320873	Cdh10
230775	Bai2	330369	Fbxo41
230775	Bai2	330814	Lphn1
230775	Bai2	54393	Gabbr1
230775	Bai2	56177	Olfm1
231148	Ablim2	26556	Homer1
235431	Coro2b	53623	Gria3
238130	Dock4	56508	Rapgef4
238130	Dock4	71435	Arhgap21
23859	Dlg2	26875	Pclo
23859	Dlg2	320873	Cdh10
23859	Dlg2	327814	Ppfia2
23859	Dlg2	76156	Fam131b
23966	Tenm4	77097	Tanc2
241589	D430041D05Rik	320873	Cdh10
241589	D430041D05Rik	330814	Lphn1
241589	D430041D05Rik	545156	Kalrn
241656	Pak7	26875	Pclo
241656	Pak7	330369	Fbxo41
242667	Dlgap3	330369	Fbxo41
242667	Dlgap3	54376	Cacng3
242667	Dlgap3	545156	Kalrn
242894	Actr3b	545156	Kalrn
243725	Ppp1r9a	53623	Gria3
244310	Dlgap2	545156	Kalrn
244310	Dlgap2	64009	Syne1
26556	Homer1	545156	Kalrn
26875	Pclo	320873	Cdh10
26875	Pclo	330369	Fbxo41
26875	Pclo	381813	Prmt8
26875	Pclo	83767	Wasf1
320873	Cdh10	327814	Ppfia2
320873	Cdh10	330369	Fbxo41
320873	Cdh10	53623	Gria3
320873	Cdh10	54126	Arhgef7
320873	Cdh10	76156	Fam131b
327814	Ppfia2	54126	Arhgef7
327814	Ppfia2	56177	Olfm1
330369	Fbxo41	381813	Prmt8
330369	Fbxo41	54126	Arhgef7
330369	Fbxo41	54393	Gabbr1
330369	Fbxo41	56177	Olfm1
330814	Lphn1	54393	Gabbr1
330814	Lphn1	83767	Wasf1
53623	Gria3	545156	Kalrn
53623	Gria3	56177	Olfm1
54126	Arhgef7	56177	Olfm1
54376	Cacng3	56508	Rapgef4
545156	Kalrn	56177	Olfm1
545156	Kalrn	64009	Syne1
545156	Kalrn	76886	Fam81a
545156	Kalrn	94047	Cecr6
56177	Olfm1	83767	Wasf1
73834	Atp6v1d	74192	Arpc5l
73834	Atp6v1d	76089	Rapgef2

## Sheet: AllTissues
Entrez1	GeneName1	Entrez2	GeneName2
104027	Synpo	20741	Sptb
104027	Synpo	231148	Ablim2
104027	Synpo	244310	Dlgap2
108071	Grm5	12386	Ctnna2
108071	Grm5	14799	Gria1
108071	Grm5	16531	Kcnma1
108071	Grm5	19762	Rit2
108071	Grm5	23859	Dlg2
108071	Grm5	320873	Cdh10
108071	Grm5	327814	Ppfia2
109676	Ank2	56177	Olfm1
11785	Apbb1	235431	Coro2b
11785	Apbb1	330814	Lphn1
11785	Apbb1	56177	Olfm1
12386	Ctnna2	18163	Ctnnd2
12386	Ctnna2	19762	Rit2
12386	Ctnna2	320873	Cdh10
12386	Ctnna2	54126	Arhgef7
12387	Ctnnb1	19305	Pex5
12388	Ctnnd1	17356	Mllt4
12388	Ctnnd1	208618	Skt;Etl4
12388	Ctnnd1	77300	Raph1
12552	Cdh11	13003	Vcan
12552	Cdh11	399558	Flrt2
12558	Cdh2	12632	Cfl2
12558	Cdh2	83767	Wasf1
12632	Cfl2	13518	Dst
13385	Dlg4	330814	Lphn1
13385	Dlg4	54393	Gabbr1
13518	Dst	16564	Kif21a
13518	Dst	227937	Pkp4
13518	Dst	77300	Raph1
14799	Gria1	18163	Ctnnd2
14799	Gria1	319387	Lphn3
14799	Gria1	54393	Gabbr1
14812	Grin2b	94253	Hecw1
14924	Magi1	208618	Skt;Etl4
14924	Magi1	227937	Pkp4
14924	Magi1	240753	Plekha6
14924	Magi1	319387	Lphn3
14924	Magi1	545156	Kalrn
14924	Magi1	94253	Hecw1
16520	Kcnj4	244310	Dlgap2
16520	Kcnj4	545156	Kalrn
16531	Kcnma1	231760	Rimbp2
16531	Kcnma1	235431	Coro2b
16531	Kcnma1	23859	Dlg2
16531	Kcnma1	241589	D430041D05Rik
16531	Kcnma1	320873	Cdh10
16531	Kcnma1	327814	Ppfia2
16531	Kcnma1	94253	Hecw1
16564	Kif21a	240753	Plekha6
16564	Kif21a	241638	Lzts3
16564	Kif21a	243725	Ppp1r9a
16564	Kif21a	268566	Gphn
17356	Mllt4	208618	Skt;Etl4
17356	Mllt4	380928	Lmo7
17356	Mllt4	77300	Raph1
17524	Mpp1	56212	Rhog
17761	Map7	227937	Pkp4
17761	Map7	330914	Arhgap32
18039	Nefl	18040	Nefm
18039	Nefl	18191	Nrxn3
18039	Nefl	226180	Ina
18039	Nefl	320873	Cdh10
18039	Nefl	54126	Arhgef7
18040	Nefm	18163	Ctnnd2
18040	Nefm	18191	Nrxn3
18040	Nefm	226180	Ina
18040	Nefm	320873	Cdh10
18040	Nefm	54126	Arhgef7
18040	Nefm	56177	Olfm1
18163	Ctnnd2	319387	Lphn3
18163	Ctnnd2	320873	Cdh10
18163	Ctnnd2	53623	Gria3
18163	Ctnnd2	54126	Arhgef7
18163	Ctnnd2	54393	Gabbr1
18163	Ctnnd2	56177	Olfm1
18191	Nrxn3	19762	Rit2
18191	Nrxn3	226180	Ina
18191	Nrxn3	23859	Dlg2
18191	Nrxn3	26875	Pclo
18191	Nrxn3	54126	Arhgef7
19157	Cyth1	19395	Rasgrp2
19157	Cyth1	74256	Cyld
19762	Rit2	320873	Cdh10
20741	Sptb	231148	Ablim2
208618	Skt;Etl4	380928	Lmo7
208618	Skt;Etl4	77300	Raph1
226180	Ina	241656	Pak7
226180	Ina	380684	Nefh
226180	Ina	54126	Arhgef7
227937	Pkp4	71435	Arhgap21
228355	Madd	229707	Strip1
230775	Bai2	330814	Lphn1
230775	Bai2	54393	Gabbr1
231148	Ablim2	231760	Rimbp2
238130	Dock4	71435	Arhgap21
23859	Dlg2	320873	Cdh10
23859	Dlg2	327814	Ppfia2
23859	Dlg2	54393	Gabbr1
241656	Pak7	320873	Cdh10
241656	Pak7	545156	Kalrn
242667	Dlgap3	54376	Cacng3
242894	Actr3b	26556	Homer1
243548	Prickle2	399558	Flrt2
243725	Ppp1r9a	26875	Pclo
243725	Ppp1r9a	30785	Cttnbp2
243725	Ppp1r9a	319387	Lphn3
243725	Ppp1r9a	330286	Kiaa1549;D630045J12Rik
243725	Ppp1r9a	330814	Lphn1
243725	Ppp1r9a	545156	Kalrn
244310	Dlgap2	545156	Kalrn
319387	Lphn3	53623	Gria3
319387	Lphn3	56177	Olfm1
320873	Cdh10	76156	Fam131b
330814	Lphn1	54393	Gabbr1
380928	Lmo7	71960	Myh14
53623	Gria3	56177	Olfm1
54126	Arhgef7	94253	Hecw1
54393	Gabbr1	56177	Olfm1
64009	Syne1	74256	Cyld
64945	Cldn12	77300	Raph1

## Sheet: StemCells
Entrez1	GeneName1	Entrez2	GeneName2
106042	Prickle1	12388	Ctnnd1
106042	Prickle1	17356	Mllt4
106042	Prickle1	56177	Olfm1
106042	Prickle1	77300	Raph1
109135	Plekha5	53623	Gria3
109135	Plekha5	71435	Arhgap21
109676	Ank2	12558	Cdh2
109676	Ank2	13003	Vcan
109676	Ank2	244668	Sipa1l2
11641	Akap2	12632	Cfl2
11641	Akap2	77300	Raph1
12387	Ctnnb1	17356	Mllt4
12552	Cdh11	12558	Cdh2
12552	Cdh11	12632	Cfl2
12552	Cdh11	399558	Flrt2
12552	Cdh11	77300	Raph1
12558	Cdh2	13003	Vcan
12558	Cdh2	399558	Flrt2
12558	Cdh2	77300	Raph1
12950	Hapln1	13003	Vcan
13003	Vcan	244668	Sipa1l2
13003	Vcan	77300	Raph1
13518	Dst	53623	Gria3
13518	Dst	77300	Raph1
14924	Magi1	238130	Dock4
16564	Kif21a	17356	Mllt4
17356	Mllt4	77300	Raph1
17761	Map7	243725	Ppp1r9a
18039	Nefl	18040	Nefm
19157	Cyth1	74256	Cyld
208618	Skt;Etl4	238130	Dock4
238130	Dock4	23966	Tenm4
399558	Flrt2	77300	Raph1
64945	Cldn12	77300	Raph1

## Sheet: lung
Entrez1	GeneName1	Entrez2	GeneName2
106042	Prickle1	11641	Akap2
109135	Plekha5	17761	Map7
109135	Plekha5	217692	Sipa1l1
11641	Akap2	209630	Frmd4a
11641	Akap2	238130	Dock4
12387	Ctnnb1	13518	Dst
12388	Ctnnd1	14924	Magi1
12552	Cdh11	238130	Dock4
12552	Cdh11	64009	Syne1
14799	Gria1	243548	Prickle2
14924	Magi1	217692	Sipa1l1
14924	Magi1	238130	Dock4
19889	Rp2	74256	Cyld
209630	Frmd4a	238130	Dock4
209630	Frmd4a	243548	Prickle2
238130	Dock4	64009	Syne1
243725	Ppp1r9a	53623	Gria3
54126	Arhgef7	74256	Cyld
