# Supplementary material for: Synaptic Interactome Mining Reveals p140Cap as a New Hub for PSD Proteins Involved in Psychiatric and Neurological Disorders
Source: Front Mol Neurosci. 2017 Jun 30;10:212. doi: 10.3389/fnmol.2017.00212 (PMC5492163; doi:10.3389/fnmol.2017.00212)
Supplement: Supplementary file 9 [file Table9.XLSX]

## Sheet: Foglio1
TERM.ID	Term	Annotated	Significant	Expected	classicFisher	elimFisher	classicKS	elimKS	hits	Rank
DOID:150	disease of mental health	3910	127	74.62	6.90E-12	0.68176	1	1	127	0.05890202267
DOID:1561	cognitive disorder	2595	96	49.52	1.10E-11	0.0089	1	1	96	0.03868496224
DOID:2468	psychotic disorder	1600	65	30.54	2.10E-09	1	1	1	65	0.1142409829
DOID:5419	schizophrenia	1600	65	30.54	2.10E-09	2.10E-09	1	1	65	0.01305100218
DOID:0060041	autism spectrum disorder	338	20	6.45	7.90E-06	1	0.28679	0.28679	20	0.2129258651
DOID:12849	autistic disorder	338	20	6.45	7.90E-06	7.90E-06	0.28679	0.28679	20	0.05946279522
DOID:0060040	pervasive developmental disorder	342	20	6.53	9.40E-06	1	0.27469	0.27469	20	0.2149614408
DOID:3324	mood disorder	1241	45	23.68	2.00E-05	1	0.99474	0.99474	45	0.3085449596
DOID:3312	bipolar disorder	981	37	18.72	5.30E-05	5.30E-05	0.99592	0.99592	37	0.1178020226
DOID:1441	autosomal dominant cerebellar ataxia	140	11	2.67	7.70E-05	7.70E-05	0.00019	0.00019	11	0.0198931896
DOID:331	central nervous system disease	3029	84	57.81	0.00011	0.52617	0.00033	0.53799	84	0.1357353463
DOID:11782	astigmatism	106	9	2.02	0.00019	0.00019	0.90458	0.90458	9	0.1522243729
DOID:863	nervous system disease	4653	117	88.8	0.0002	0.67294	1.00E-24	0.40347	117	0.000853388551
DOID:9970	obesity	2184	64	41.68	0.00022	0.00022	0.80078	0.80078	64	0.1530436582
DOID:654	overnutrition	2271	65	43.34	0.00038	0.78115	0.75311	0.75311	65	0.3892858842
DOID:936	brain disease	1126	38	21.49	0.00041	0.00328	1.90E-09	0.00089	38	0.01214546205
DOID:374	nutrition disease	2284	65	43.59	0.00045	0.82577	0.74197	0.75116	65	0.3981396736
DOID:0060037	developmental disorder of mental health	1473	46	28.11	0.00054	0.54412	9.90E-05	0.88117	46	0.1498974083
DOID:0050951	hereditary ataxia	175	11	3.34	0.00054	1	1.10E-06	0.01269	11	0.0619958406
DOID:1289	neurodegenerative disease	2000	58	38.17	0.00062	0.31365	0.55131	0.62717	58	0.3523622659
DOID:0060272	pontocerebellar hypoplasia type 3	3	2	0.06	0.00108	0.00108	0.75571	0.75571	2	0.2135016885
DOID:1059	intellectual disability	490	20	9.35	0.00118	0.00118	1.60E-23	7.10E-08	20	0.0001297093456
DOID:1470	major depressive disorder	490	20	9.35	0.00118	0.00118	0.98244	0.98244	20	0.2304074586
DOID:0050701	electroclinical syndrome	110	8	2.1	0.00121	0.07425	1.10E-08	0.04829	8	0.03578175794
DOID:231	motor neuron disease	529	21	10.1	0.00127	0.03264	0.98916	0.99744	21	0.3338467577
DOID:1595	endogenous depression	493	20	9.41	0.00127	1	0.98232	0.98232	20	0.4829111597
DOID:1596	mental depression	493	20	9.41	0.00127	1	0.98232	0.98232	20	0.4829111597
DOID:1826	epilepsy syndrome	331	15	6.32	0.00178	0.0341	0.00059	0.51541	15	0.1446475491
DOID:0060158	acquired metabolic disease	2559	68	48.84	0.00208	0.89185	0.58365	0.67667	68	0.4566770285
DOID:934	viral infectious disease	757	26	14.45	0.00274	0.00274	0.85252	0.99758	26	0.2728831381
DOID:0060053	peripheral neuropathy	156	9	2.98	0.00306	0.00306	0.00452	0.67029	9	0.1515576811
DOID:1307	dementia	191	10	3.65	0.00371	0.00371	0.7761	0.7761	10	0.2807321679
DOID:0050709	Ohtahara syndrome	58	5	1.11	0.0049	0.0049	1.90E-07	1.90E-07	5	0.0109378595
DOID:1827	idiopathic generalized epilepsy	59	5	1.13	0.00528	0.30369	0.00209	0.02319	5	0.1690818879
DOID:0050117	disease by infectious agent	1056	32	20.15	0.00625	0.46445	0.24078	0.92843	32	0.4507002205
DOID:230	lateral sclerosis	491	18	9.37	0.00632	0.00632	0.99739	0.99739	18	0.3328015355
DOID:332	amyotrophic lateral sclerosis	491	18	9.37	0.00632	0.00632	0.99739	0.99739	18	0.3328015355
DOID:0050735	X-linked disease	62	5	1.18	0.00651	0.00651	0.00018	0.00018	5	0.05153092051
DOID:2481	infantile epileptic encephalopathy	40	4	0.76	0.00691	0.00691	0.04248	0.04248	4	0.1709868335
DOID:10763	hypertension	281	12	5.36	0.00786	0.00786	0.00946	0.08989	12	0.162043883
DOID:0050702	neonatal period electroclinical syndrome	91	6	1.74	0.00788	0.46604	2.00E-07	0.48355	6	0.09419437605
DOID:4223	pyoderma	22	3	0.42	0.00809	1	0.43966	0.43966	3	0.4958635991
DOID:8553	pyoderma gangrenosum	22	3	0.42	0.00809	0.00809	0.43966	0.43966	3	0.2939142381
DOID:14504	Niemann-Pick disease	9	2	0.17	0.01196	0.01196	0.45507	0.45507	2	0.3223571111
DOID:4330	non-langerhans-cell histiocytosis	9	2	0.17	0.01196	0.01196	0.45507	0.45507	2	0.3223571111
DOID:10024	migraine with aura	73	5	1.39	0.01277	0.01277	0.98215	0.98215	5	0.3864257103
DOID:0060038	specific developmental disorder	1332	37	25.42	0.01292	0.37453	0.00015	0.66281	37	0.2060899322
DOID:303	substance-related disorder	304	12	5.8	0.01405	0.01405	0.86966	0.86966	12	0.3842403194
DOID:9973	substance dependence	304	12	5.8	0.01405	0.01405	0.86966	0.86966	12	0.3842403194
DOID:574	peripheral nervous system disease	134	7	2.56	0.0144	0.0144	0.2201	0.2201	7	0.2866455819
DOID:0060254	Robinow syndrome	10	2	0.19	0.01476	0.01476	0.05896	0.05896	2	0.2164971092
DOID:14711	FG syndrome	11	2	0.21	0.01782	0.01782	0.14952	0.14952	2	0.2760435859
DOID:6364	migraine	352	13	6.72	0.01789	0.01789	0.34075	0.34075	13	0.330391522
DOID:0050693	Brooke-Spiegler syndrome	1	1	0.02	0.01908	0.01908	0.99934	0.99934	1	0.4232237926
DOID:0080101	Compton-North congenital myopathy	1	1	0.02	0.01908	0.01908	0.99933	0.99933	1	0.423222873
DOID:1287	cardiovascular system disease	1642	43	31.34	0.01935	0.13855	2.30E-07	0.34485	43	0.08909174402
DOID:0050564	autosomal dominant nonsyndromic deafness	31	3	0.59	0.02084	0.02084	3.10E-14	3.10E-14	3	0.000503025197
DOID:2580	rhizomelic chondrodysplasia punctata	12	2	0.23	0.02111	0.02111	0.61887	0.61887	2	0.3898644486
DOID:3405	histiocytosis	12	2	0.23	0.02111	0.02111	0.20991	0.20991	2	0.3082823118
DOID:4644	epidermolysis bullosa simplex	12	2	0.23	0.02111	0.02111	0.04213	0.04213	2	0.2175209407
DOID:0050700	cardiomyopathy	323	12	6.16	0.02152	0.02152	0.00013	0.68423	12	0.157821205
DOID:9455	lipid storage disease	179	8	3.42	0.02167	0.02167	0.12347	0.44541	8	0.3175912211
DOID:9255	frontotemporal dementia	56	4	1.07	0.02195	0.02195	0.09765	0.09765	4	0.2633038438
DOID:8566	herpes simplex	13	2	0.25	0.02464	0.02464	0.24634	0.24634	2	0.3300826571
DOID:9588	encephalitis	13	2	0.25	0.02464	0.02464	0.24634	0.24634	2	0.3300826571
DOID:526	Human immunodeficiency virus infectious ...	260	10	4.96	0.02786	0.02786	0.57537	0.57537	10	0.407572749
DOID:3388	periodontal disease	261	10	4.98	0.0285	0.0285	0.98443	0.98443	10	0.4602501422
DOID:0060307	autosomal dominant non-syndromic intelle...	36	3	0.69	0.03089	0.03089	3.00E-17	3.00E-17	3	0.000121386557
DOID:0060319	cardiac arrest	157	7	3	0.03107	0.03107	0.41153	0.41153	7	0.3880470735
DOID:9835	refractive error	382	13	7.29	0.03206	0.75847	0.68081	0.68081	13	0.6144599325
DOID:2596	larynx cancer	15	2	0.29	0.03235	0.03235	0.27393	0.27393	2	0.3583507374
DOID:2600	laryngeal carcinoma	15	2	0.29	0.03235	0.03235	0.27393	0.27393	2	0.3583507374
DOID:2876	laryngeal squamous cell carcinoma	15	2	0.29	0.03235	0.03235	0.27393	0.27393	2	0.3583507374
DOID:0014667	disease of metabolism	3486	80	66.53	0.03439	0.94721	9.20E-06	0.54766	80	0.1833780014
DOID:824	periodontitis	233	9	4.45	0.03507	0.03507	0.98097	0.98097	9	0.4810883942
DOID:676	juvenile rheumatoid arthritis	38	3	0.73	0.0355	0.0355	0.57072	0.57072	3	0.4288387617
DOID:0050632	oculocutaneous albinism	16	2	0.31	0.03652	0.03652	0.04185	0.04185	2	0.2446597316
DOID:11870	Pick's disease	16	2	0.31	0.03652	0.03652	0.32137	0.32137	2	0.3808948412
DOID:1091	tooth disease	638	19	12.18	0.03701	0.03701	0.38681	0.38681	19	0.3976863654
DOID:0050889	non-syndromic intellectual disability	66	4	1.26	0.03721	0.03721	1.00E-30	0.20672	4	0.0002280776217
DOID:0060169	benign familial infantile epilepsy	2	1	0.04	0.03781	0.03781	0.66136	0.66136	1	0.4488898703
DOID:1936	atherosclerosis	39	3	0.74	0.03793	0.03793	0.80809	0.80809	3	0.4691753441
DOID:2348	arteriosclerotic cardiovascular disease	39	3	0.74	0.03793	0.03793	0.80809	0.80809	3	0.4691753441
DOID:2349	arteriosclerosis	39	3	0.74	0.03793	0.03793	0.80809	0.80809	3	0.4691753441
DOID:0060036	intrinsic cardiomyopathy	237	9	4.52	0.03843	0.03843	1.40E-06	1	9	0.1140483499
DOID:403	mouth disease	642	19	12.25	0.03903	0.03903	0.37624	0.37624	19	0.3998890116
DOID:10595	Charcot-Marie-Tooth disease	165	7	3.15	0.03906	0.03906	9.00E-08	2.20E-06	7	0.02065149463
DOID:193	reproductive organ cancer	686	20	13.09	0.03967	0.03967	0.51081	0.92781	20	0.4575636447
DOID:2477	motor peripheral neuropathy	17	2	0.32	0.04087	0.04087	0.05302	0.05302	2	0.2639282958
DOID:0080011	bone resorption disease	133	6	2.54	0.0422	0.0422	0.28186	0.28186	6	0.3820029107
DOID:11476	osteoporosis	133	6	2.54	0.0422	0.0422	0.28186	0.28186	6	0.3820029107
DOID:0050828	artery disease	911	25	17.39	0.04293	0.39167	0.00037	0.00931	25	0.1637700696
DOID:9452	fatty liver disease	101	5	1.93	0.04408	0.04408	0.98902	0.98902	5	0.506476846
DOID:3211	lysosomal storage disease	244	9	4.66	0.04483	0.04483	0.00128	0.08947	9	0.1902352568
DOID:0050136	systemic mycosis	18	2	0.34	0.04542	0.04542	0.0155	0.0155	2	0.2067571039
DOID:13382	megaloblastic anemia	18	2	0.34	0.04542	0.04542	0.06688	0.06688	2	0.284014978
DOID:1508	candidiasis	18	2	0.34	0.04542	0.04542	0.0155	0.0155	2	0.2067571039
DOID:1564	fungal infectious disease	18	2	0.34	0.04542	0.04542	0.0155	0.0155	2	0.2067571039
DOID:2473	opportunistic mycosis	18	2	0.34	0.04542	0.04542	0.0155	0.0155	2	0.2067571039
DOID:2581	chondrodysplasia punctata	18	2	0.34	0.04542	0.04542	0.20801	0.20801	2	0.3633697645
DOID:905	Zellweger syndrome	42	3	0.8	0.04572	0.04572	0.00836	0.00836	3	0.1810750396
DOID:870	neuropathy	527	16	10.06	0.04586	0.5419	5.60E-11	0.18846	16	0.04305357984
DOID:12930	dilated cardiomyopathy	172	7	3.28	0.04707	0.04707	7.30E-06	7.30E-06	7	0.03947978656
DOID:0050439	Usher syndrome	448	14	8.55	0.04888	0.04888	0.00225	0.00225	14	0.1381599589
DOID:9884	muscular dystrophy	174	7	3.32	0.04953	0.04953	5.90E-08	0.00982	7	0.0517244359
DOID:0050741	alcohol dependence	249	9	4.75	0.04981	0.04981	0.92627	0.92627	9	0.5127468989
DOID:2361	macrocytic anemia	19	2	0.36	0.05013	0.05013	0.03028	0.03028	2	0.2442963571
DOID:679	basal ganglia disease	74	4	1.41	0.0529	0.0529	0.02687	0.02687	4	0.2408361793
DOID:6000	congestive heart failure	178	7	3.4	0.05471	0.05471	0.13217	0.46954	7	0.3934641695
DOID:9258	Waardenburg's syndrome	20	2	0.38	0.05502	0.05502	0.08092	0.08092	2	0.3085992498
DOID:0050647	Arts syndrome	3	1	0.06	0.05617	0.05617	0.32769	0.32769	1	0.4199934371
DOID:0050678	Blau syndrome	3	1	0.06	0.05617	0.05617	0.83862	0.83862	1	0.5150634509
DOID:0050990	episodic ataxia type 2	3	1	0.06	0.05617	0.05617	0.98074	0.98074	1	0.5328736999
DOID:0060162	dentatorubral-pallidoluysian atrophy	3	1	0.06	0.05617	0.05617	0.33446	0.33446	1	0.4218625642
DOID:0080067	Charcot-Marie-Tooth disease type 5	3	1	0.06	0.05617	0.05617	0.32769	0.32769	1	0.4199934371
DOID:11244	neonatal anemia	3	1	0.06	0.05617	0.05617	0.99935	0.99935	1	0.5350532632
DOID:1188	mononeuropathy	3	1	0.06	0.05617	0.05617	0.22233	0.22233	1	0.3860652995
DOID:1856	cherubism	3	1	0.06	0.05617	0.05617	0.69492	0.69492	1	0.4944642714
DOID:2746	glycogen storage disease V	3	1	0.06	0.05617	0.05617	0.53785	0.53785	1	0.4677051507
DOID:2754	glycogen storage disease VI	3	1	0.06	0.05617	0.05617	0.68027	0.68027	1	0.4921817951
DOID:3193	peripheral nerve sheath neoplasm	3	1	0.06	0.05617	0.05617	0.64343	0.64343	1	0.4862671401
DOID:326	ischemia	3	1	0.06	0.05617	0.05617	0.5788	0.5788	1	0.4752170999
DOID:3512	neurofibrosarcoma	3	1	0.06	0.05617	0.05617	0.64343	0.64343	1	0.4862671401
DOID:3783	Coffin-Lowry syndrome	3	1	0.06	0.05617	0.05617	0.33196	0.33196	1	0.421175819
DOID:4873	anterior horn cell disease	3	1	0.06	0.05617	0.05617	0.42969	0.42969	1	0.4454500477
DOID:5374	pilomatrixoma	3	1	0.06	0.05617	0.05617	0.99802	0.99802	1	0.5348985556
DOID:5375	hair follicle neoplasm	3	1	0.06	0.05617	0.05617	0.99802	0.99802	1	0.5348985556
DOID:5425	ovarian hyperstimulation syndrome	3	1	0.06	0.05617	0.05617	0.58479	0.58479	1	0.4762807349
DOID:962	neurofibroma	3	1	0.06	0.05617	0.05617	0.64343	0.64343	1	0.4862671401
DOID:2730	epidermolysis bullosa	46	3	0.88	0.05724	0.05724	4.00E-05	4.00E-05	3	0.05959877899
DOID:2731	vesiculobullous skin disease	46	3	0.88	0.05724	0.05724	4.00E-05	1	3	0.1789524431
DOID:0050706	variable age at onset electroclinical sy...	21	2	0.4	0.06007	0.06007	0.01825	0.01825	2	0.22762864
DOID:891	progressive myoclonus epilepsy	21	2	0.4	0.06007	0.06007	0.01825	0.01825	2	0.22762864
DOID:114	heart disease	817	22	15.59	0.06523	0.06523	0.00067	0.27986	22	0.2177250169
DOID:9975	cocaine dependence	22	2	0.42	0.06526	0.06526	0.83973	0.83973	2	0.5322688124
DOID:2030	anxiety disorder	224	8	4.27	0.06579	0.06579	0.90396	0.90396	8	0.5418069889
DOID:0050177	monogenic disease	1793	43	34.22	0.06653	0.17536	5.00E-30	0.18508	43	0.0003382651133
DOID:12377	spinal muscular atrophy	49	3	0.94	0.06668	0.06668	0.00204	0.00204	3	0.1446863301
DOID:1094	attention deficit hyperactivity disorder	561	16	10.71	0.07178	0.07178	0.94436	0.94436	16	0.5574237918
DOID:906	peroxisomal disease	51	3	0.97	0.07335	0.07335	0.00184	0.09186	3	0.2208406507
DOID:0050432	Asperger syndrome	4	1	0.08	0.07419	0.07419	0.06064	0.06064	1	0.309298726
DOID:10825	essential hypertension	4	1	0.08	0.07419	0.07419	0.02887	0.02887	1	0.2632624271
DOID:12835	quadriplegia	4	1	0.08	0.07419	0.07419	0.26116	0.26116	1	0.4246992598
DOID:10264	mumps	24	2	0.46	0.07608	0.07608	0.99997	0.99997	2	0.5715683173
DOID:8622	measles	24	2	0.46	0.07608	0.07608	0.99997	0.99997	2	0.5715683173
DOID:8781	rubella	24	2	0.46	0.07608	0.07608	0.99997	0.99997	2	0.5715683173
DOID:12217	Lewy body dementia	52	3	0.99	0.07679	0.07679	0.50177	0.50177	3	0.4930743425
DOID:1749	squamous cell carcinoma	84	4	1.6	0.07681	0.07681	0.01249	0.01249	4	0.2211288096
DOID:630	genetic disease	2109	49	40.25	0.08015	0.18939	1.00E-30	0.06574	49	0.0002611991454
DOID:10933	obsessive-compulsive disorder	53	3	1.01	0.0803	0.0803	0.38952	0.38952	3	0.4712449075
DOID:0050615	respiratory system cancer	276	9	5.27	0.08295	0.08295	0.06738	0.06738	9	0.3242221657
DOID:0050669	spastic cerebral palsy	5	1	0.1	0.09186	0.09186	0.11158	0.11158	1	0.3698552371
DOID:10970	spastic quadriplegia	5	1	0.1	0.09186	0.09186	0.11158	0.11158	1	0.3698552371
DOID:9952	acute lymphocytic leukemia	202	7	3.86	0.09266	0.09266	0.74924	0.74924	7	0.5603221603
DOID:11119	Gilles de la Tourette syndrome	57	3	1.09	0.09501	0.09501	0.56719	0.56719	3	0.5303325278
DOID:2769	tic disorder	57	3	1.09	0.09501	0.09501	0.56719	0.56719	3	0.5303325278
DOID:3856	male reproductive organ cancer	500	14	9.54	0.09857	0.09857	0.88918	0.88918	14	0.5894102732
DOID:1485	cystic fibrosis	28	2	0.53	0.09922	0.09922	0.10331	0.10331	2	0.3698605605
DOID:423	myopathy	415	12	7.92	0.101	0.101	9.30E-18	1.90E-05	12	0.002642499113
DOID:74	hematopoietic system disease	863	22	16.47	0.10175	0.10175	2.50E-07	0.22952	22	0.09960502587
DOID:0050563	nonsyndromic deafness	94	4	1.79	0.10523	0.10523	1.00E-30	0.57447	4	0.0003193849713
DOID:1558	angioedema	29	2	0.55	0.10528	0.10528	0.2508	0.2508	2	0.454224688
DOID:2491	sensory peripheral neuropathy	29	2	0.55	0.10528	0.10528	0.00348	0.00348	2	0.1794179211
DOID:0050834	CHARGE syndrome	6	1	0.11	0.1092	0.1092	0.21616	0.21616	1	0.4433033346
DOID:0060196	amyotrophic lateral sclerosis type 4	6	1	0.11	0.1092	0.1092	0.92145	0.92145	1	0.6073483323
DOID:0060229	Baraitser-Winter syndrome	6	1	0.11	0.1092	0.1092	0.51911	0.51911	1	0.5361941393
DOID:0060248	Simpson-Golabi-Behmel syndrome	6	1	0.11	0.1092	0.1092	0.12727	0.12727	1	0.3951358462
DOID:0060289	Ohdo syndrome	6	1	0.11	0.1092	0.1092	0.03329	0.03329	1	0.2953093632
DOID:2106	Thomsen disease	6	1	0.11	0.1092	0.1092	0.08587	0.08587	1	0.3627766406
DOID:9631	Pelger-Huet anomaly	6	1	0.11	0.1092	0.1092	0.42187	0.42187	1	0.5125795506
DOID:9500	leukocyte disease	379	11	7.23	0.11091	0.11091	0.72878	0.91532	11	0.5936458806
DOID:2154	nephroblastoma	30	2	0.57	0.11144	0.11144	0.29292	0.29292	2	0.475634805
DOID:12987	agranulocytosis	342	10	6.53	0.12027	0.12027	0.93878	0.93878	10	0.6227317504
DOID:66	muscle tissue disease	429	12	8.19	0.12051	0.12051	4.60E-18	1	12	0.008280938274
DOID:440	neuromuscular disease	217	7	4.14	0.12232	0.12232	2.80E-10	0.29515	7	0.05094793454
DOID:0080000	muscular disease	432	12	8.24	0.12495	0.12495	4.20E-18	0.24589	12	0.007096636565
DOID:0050703	infancy electroclinical syndrome	7	1	0.13	0.12621	0.12621	0.11506	0.11506	1	0.3989213769
DOID:0050729	neutral lipid storage disease	7	1	0.13	0.12621	0.12621	0.35536	0.35536	1	0.5096052635
DOID:0060294	cold-induced sweating syndrome	7	1	0.13	0.12621	0.12621	0.29798	0.29798	1	0.4904855016
DOID:10316	pneumoconiosis	7	1	0.13	0.12621	0.12621	0.47091	0.47091	1	0.54173184
DOID:1062	Fanconi syndrome	7	1	0.13	0.12621	0.12621	0.1985	0.1985	1	0.4490716348
DOID:127	leiomyoma	7	1	0.13	0.12621	0.12621	0.03052	0.03052	1	0.2990451086
DOID:13608	biliary atresia	7	1	0.13	0.12621	0.12621	0.99689	0.99689	1	0.6375455861
DOID:2211	factor XIII deficiency	7	1	0.13	0.12621	0.12621	0.21991	0.21991	1	0.4591719009
DOID:2219	Glanzmann's thrombasthenia	7	1	0.13	0.12621	0.12621	0.45882	0.45882	1	0.5386808781
DOID:92	speech disorder	7	1	0.13	0.12621	0.12621	0.99563	0.99563	1	0.6373705193
DOID:11984	hypertrophic cardiomyopathy	180	6	3.44	0.13072	0.13072	0.00025	0.00025	6	0.1061545767
DOID:178	vascular disease	1036	25	19.77	0.13369	0.65417	2.00E-05	0.0262	25	0.1596582331
DOID:615	leukopenia	351	10	6.7	0.13561	0.13561	0.92099	0.92099	10	0.6365281188
DOID:308	early myoclonic encephalopathy	34	2	0.65	0.13693	0.13693	0.00942	0.00942	2	0.235810858
DOID:10283	prostate cancer	486	13	9.28	0.13931	0.13931	0.87082	0.87082	13	0.6325192295
DOID:2218	blood platelet disease	68	3	1.3	0.1404	0.1404	0.00278	0.03076	3	0.2361451397
DOID:0050739	autosomal genetic disease	1719	39	32.81	0.14289	0.14289	5.40E-27	0.32202	39	0.0008149124038
DOID:0050633	ocular albinism	8	1	0.15	0.14289	0.14289	0.06059	0.06059	1	0.3565436502
DOID:0060121	integumentary system benign neoplasm	8	1	0.15	0.14289	0.14289	0.53444	0.53444	1	0.5720381442
DOID:3165	skin benign neoplasm	8	1	0.15	0.14289	0.14289	0.53444	0.53444	1	0.5720381442
DOID:8712	neurofibromatosis	8	1	0.15	0.14289	0.14289	0.57835	0.57835	1	0.5819308156
DOID:2033	communication disorder	35	2	0.67	0.14349	0.14349	0.24985	0.24985	2	0.4854157662
DOID:0080005	bone remodeling disease	228	7	4.35	0.14682	0.14682	0.01009	0.48107	7	0.3696929326
DOID:1247	blood coagulation disease	146	5	2.79	0.14741	0.14741	3.40E-08	0.01558	5	0.06491185967
DOID:2234	focal epilepsy	70	3	1.34	0.14933	0.14933	0.45062	0.89018	3	0.5992332285
DOID:0050851	glomerulosclerosis	36	2	0.69	0.15011	0.15011	0.28167	0.28167	2	0.5031208443
DOID:1312	focal segmental glomerulosclerosis	36	2	0.69	0.15011	0.15011	0.28167	0.28167	2	0.5031208443
DOID:2055	post-traumatic stress disorder	71	3	1.36	0.15386	0.15386	0.95284	0.95284	3	0.6590689342
DOID:6088	acute stress disorder	71	3	1.36	0.15386	0.15386	0.95284	0.95284	3	0.6590689342
DOID:0050460	Wolf-Hirschhorn syndrome	9	1	0.17	0.15926	0.15926	0.50143	0.50143	1	0.5776186013
DOID:0060046	aphasia	9	1	0.17	0.15926	0.15926	0.30691	0.30691	1	0.5192129744
DOID:14264	benign neonatal seizures	9	1	0.17	0.15926	0.15926	0.0625	0.0625	1	0.3675093069
DOID:450	myotonic disease	9	1	0.17	0.15926	0.15926	0.32986	0.32986	1	0.5274074828
DOID:687	hepatoblastoma	9	1	0.17	0.15926	0.15926	0.29697	0.29697	1	0.5155142387
DOID:9164	achalasia	9	1	0.17	0.15926	0.15926	0.07971	0.07971	1	0.3874415657
DOID:8736	smallpox	321	9	6.13	0.1618	0.1618	0.95912	0.95912	9	0.6672608248
DOID:2213	hemorrhagic disease	73	3	1.39	0.16305	0.16305	0.00085	0.0103	3	0.1904671461
DOID:120	female reproductive organ cancer	196	6	3.74	0.1727	0.1727	0.03987	0.49915	6	0.4463577567
DOID:5844	myocardial infarction	114	4	2.18	0.17366	0.17366	0.02273	0.02273	4	0.3006374023
DOID:75	lymphatic system disease	114	4	2.18	0.17366	0.17366	0.00333	0.20681	4	0.3101664595
DOID:9563	bronchiectasis	10	1	0.19	0.17531	0.17531	0.02772	0.02772	1	0.3145223808
DOID:0060264	pontocerebellar hypoplasia	40	2	0.76	0.17716	1	0.02992	0.02992	2	0.386768952
DOID:77	gastrointestinal system disease	1961	43	37.43	0.18256	0.18256	0.01214	0.35991	43	0.3832016081
DOID:4362	cervical cancer	41	2	0.78	0.18403	0.18403	0.18187	0.18187	2	0.4782244225
DOID:9974	drug dependence	41	2	0.78	0.18403	0.18403	0.99408	0.99408	2	0.6915325767
DOID:1100	ovarian disease	42	2	0.8	0.19095	0.19095	0.00116	0.5844	2	0.316083734
DOID:0060178	familial hemiplegic migraine	11	1	0.21	0.19106	0.19106	0.26503	0.26503	1	0.5232124962
DOID:0080031	fibrous dysplasia	11	1	0.21	0.19106	0.19106	0.52456	0.52456	1	0.6068233644
DOID:13099	Moyamoya disease	11	1	0.21	0.19106	0.19106	0.30601	0.30601	1	0.5398050064
DOID:3407	carotid artery disease	11	1	0.21	0.19106	0.19106	0.85978	0.85978	1	0.6755544999
DOID:8552	chronic myeloid leukemia	11	1	0.21	0.19106	0.19106	0.60014	0.60014	1	0.6248217772
DOID:12783	migraine without aura	79	3	1.51	0.19152	0.19152	0.12008	0.12008	3	0.4408028332
DOID:11724	limb-girdle muscular dystrophy	80	3	1.53	0.19638	0.19638	0.00085	0.00085	3	0.1512619905
DOID:0050588	muscular dystrophy-dystroglycanopathy	43	2	0.82	0.1979	0.1979	0.0037	0.0037	2	0.2085291914
DOID:0050817	Stargardt disease	12	1	0.23	0.20651	0.20651	0.13383	0.13383	1	0.458748698
DOID:0050902	medulloblastoma	12	1	0.23	0.20651	0.20651	0.77465	0.77465	1	0.6716776816
DOID:10588	adrenoleukodystrophy	12	1	0.23	0.20651	0.20651	0.1981	0.1981	1	0.4995302017
DOID:4706	infratentorial cancer	12	1	0.23	0.20651	0.20651	0.77465	0.77465	1	0.6716776816
DOID:963	episodic ataxia	12	1	0.23	0.20651	0.20651	0.13864	0.13864	1	0.4622796898
DOID:0050451	Brugada syndrome	45	2	0.86	0.21188	0.21188	0.10749	0.10749	2	0.4398722274
DOID:0050890	synucleinopathy	345	9	6.58	0.21473	0.21473	0.2695	0.2695	9	0.5386042256
DOID:2843	long QT syndrome	345	9	6.58	0.21473	0.21473	0.42597	0.42597	9	0.5948987054
DOID:10652	Alzheimer's disease	578	14	11.03	0.21595	0.21595	0.70882	0.70882	14	0.6652745847
DOID:680	tauopathy	578	14	11.03	0.21595	0.21595	0.70882	0.70882	14	0.6652745847
DOID:1037	lymphoblastic leukemia	301	8	5.74	0.21827	0.21827	0.1322	0.4473	8	0.5285883124
DOID:4448	macular degeneration	212	6	4.05	0.21947	0.21947	6.70E-05	0.01094	6	0.1552001993
DOID:0060193	amyotrophic lateral sclerosis type 1	13	1	0.25	0.22167	0.22167	0.36695	0.36695	1	0.5799327715
DOID:3121	gallbladder cancer	13	1	0.25	0.22167	0.22167	0.92636	0.92636	1	0.7091014723
DOID:4607	biliary tract cancer	13	1	0.25	0.22167	0.22167	0.92636	0.92636	1	0.7091014723
DOID:0050589	inflammatory bowel disease	822	19	15.69	0.2249	0.2249	0.00313	0.00313	19	0.2067524483
DOID:1927	sphingolipidosis	47	2	0.9	0.22596	0.22596	0.01737	0.01737	2	0.3002666674
DOID:543	dystonia	86	3	1.64	0.22615	0.22615	0.00374	0.00374	3	0.2151616005
DOID:0050737	autosomal recessive disease	1019	23	19.45	0.22938	0.22938	2.30E-16	1.20E-11	23	0.0009495760318
DOID:1324	lung cancer	261	7	4.98	0.23222	0.23222	0.10856	0.10856	7	0.4496817034
DOID:11335	sarcoidosis	14	1	0.27	0.23654	0.23654	0.76474	0.76474	1	0.6898433057
DOID:5557	testicular germ cell cancer	14	1	0.27	0.23654	0.23654	0.54118	0.54118	1	0.6399425741
DOID:9296	cleft lip	14	1	0.27	0.23654	0.23654	0.08843	0.08843	1	0.4318193751
DOID:93	language disorder	14	1	0.27	0.23654	0.23654	0.23604	0.23604	1	0.5344297968
DOID:225	syndrome	263	7	5.02	0.23787	0.23787	2.00E-09	2.00E-09	7	0.009454020617
DOID:767	muscular atrophy	49	2	0.94	0.24011	0.24011	0.00204	0.00204	2	0.1910959173
DOID:263	kidney cancer	89	3	1.7	0.24135	0.24135	0.00532	0.0129	3	0.2593566823
DOID:12801	mucopolysaccharidosis III	15	1	0.29	0.25112	0.25112	0.24616	0.24616	1	0.5463745185
DOID:14701	propionic acidemia	15	1	0.29	0.25112	0.25112	0.4576	0.4576	1	0.6251170663
DOID:0050865	tongue squamous cell carcinoma	52	2	0.99	0.26139	0.26139	0.00578	0.00578	2	0.2440476962
DOID:8649	tongue cancer	52	2	0.99	0.26139	0.26139	0.00578	1	2	0.4270417241
DOID:10871	age related macular degeneration	181	5	3.45	0.26428	0.26428	0.00137	0.00137	5	0.1789573862
DOID:2007	degeneration of macula and posterior pol...	181	5	3.45	0.26428	0.26428	0.00137	1	5	0.366122351
DOID:0050336	hypophosphatemia	16	1	0.31	0.26543	0.26543	0.05811	0.05811	1	0.4041781395
DOID:0050576	Senior-Loken syndrome	16	1	0.31	0.26543	0.26543	0.05962	0.05962	1	0.406435916
DOID:0060086	female reproductive organ benign neoplas...	16	1	0.31	0.26543	0.26543	0.38599	0.38599	1	0.609731264
DOID:0060095	uterine benign neoplasm	16	1	0.31	0.26543	0.26543	0.38599	0.38599	1	0.609731264
DOID:13223	uterine fibroid	16	1	0.31	0.26543	0.26543	0.38599	0.38599	1	0.609731264
DOID:1389	polyneuropathy	16	1	0.31	0.26543	0.26543	0.24864	0.24864	1	0.5541945404
DOID:9008	psoriatic arthritis	16	1	0.31	0.26543	0.26543	0.04369	0.04369	1	0.3799050317
DOID:3571	liver cancer	53	2	1.01	0.26849	0.26849	0.00099	1	2	0.3546488465
DOID:684	hepatocellular carcinoma	53	2	1.01	0.26849	0.26849	0.00099	0.00099	2	0.1673415501
DOID:686	liver carcinoma	53	2	1.01	0.26849	0.26849	0.00099	1	2	0.3546488465
DOID:8618	oral cavity cancer	54	2	1.03	0.27559	0.27559	0.00167	0.06474	2	0.2804398597
DOID:0080100	congenital myopathy	17	1	0.32	0.27947	0.27947	0.10996	0.10996	1	0.4694398813
DOID:1969	cerebral palsy	17	1	0.32	0.27947	0.27947	0.18445	0.18445	1	0.5252436269
DOID:2998	testicular cancer	17	1	0.32	0.27947	0.27947	0.55655	0.55655	1	0.6675905056
DOID:3209	junctional epidermolysis bullosa	17	1	0.32	0.27947	0.27947	0.04826	0.04826	1	0.3925706556
DOID:0050458	juvenile myelomonocytic leukemia	18	1	0.34	0.29323	0.29323	0.09111	0.09111	1	0.4553846755
DOID:0050651	atrioventricular septal defect	18	1	0.34	0.29323	0.29323	0.03271	0.03271	1	0.3645631368
DOID:0050742	nicotine dependence	18	1	0.34	0.29323	0.29323	0.16836	0.16836	1	0.5203381755
DOID:0060170	generalized epilepsy with febrile seizur...	18	1	0.34	0.29323	0.29323	0.00403	0.00403	1	0.2313685751
DOID:4029	gastritis	18	1	0.34	0.29323	0.29323	0.95298	0.95298	1	0.7581652519
DOID:4972	myelodysplastic myeloproliferative cance...	18	1	0.34	0.29323	0.29323	0.09111	0.09111	1	0.4553846755
DOID:0060180	colitis	330	8	6.3	0.29575	0.29575	0.01095	0.01095	8	0.2879896999
DOID:8577	ulcerative colitis	330	8	6.3	0.29575	0.29575	0.01095	0.01095	8	0.2879896999
DOID:3118	hepatobiliary disease	380	9	7.25	0.30194	0.30194	0.00118	0.10731	9	0.2910066604
DOID:0050622	reproductive organ benign neoplasm	19	1	0.36	0.30674	0.30674	0.35133	0.35133	1	0.616462876
DOID:11726	Emery-Dreifuss muscular dystrophy	19	1	0.36	0.30674	0.30674	0.00026	0.00026	1	0.128847194
DOID:0050567	orofacial cleft	147	4	2.81	0.3086	0.3086	0.47638	0.96217	4	0.7117698201
DOID:0050155	sensory system disease	1575	33	30.06	0.31021	0.77878	8.00E-30	0.76823	33	0.0005773354786
DOID:5295	intestinal disease	874	19	16.68	0.31126	0.31126	0.00271	0.21226	19	0.3452525914
DOID:10923	sickle cell anemia	61	2	1.16	0.32507	0.32507	0.65608	0.65608	2	0.714956802
DOID:2742	auditory system disease	151	4	2.88	0.32588	0.32588	1.00E-30	0.17969	4	0.0003598439225
DOID:0050813	spondyloepiphyseal dysplasia with congen...	21	1	0.4	0.33298	0.33298	0.01508	0.01508	1	0.3167665364
DOID:0050728	glycogen metabolism disorder	63	2	1.2	0.33906	0.33906	0.0008	1	2	0.3645508524
DOID:2747	glycogen storage disease	63	2	1.2	0.33906	0.33906	0.0008	0.0008	2	0.168079747
DOID:3627	aortic aneurysm	63	2	1.2	0.33906	0.33906	0.00332	0.2555	2	0.3668766929
DOID:520	aortic disease	63	2	1.2	0.33906	0.33906	0.00332	0.2555	2	0.3668766929
DOID:3393	coronary artery disease	394	9	7.52	0.33907	0.33907	0.03495	0.03495	9	0.3816956457
DOID:2394	ovarian cancer	108	3	2.06	0.34007	0.34007	0.05368	0.168	3	0.4745276494
DOID:1240	leukemia	395	9	7.54	0.34176	0.34176	0.0001	0.32218	9	0.2576599104
DOID:0050590	severe congenital neutropenia	22	1	0.42	0.34573	0.34573	0.02693	0.02693	1	0.3622164599
DOID:0050646	distal arthrogryposis	22	1	0.42	0.34573	0.34573	0.00975	0.00975	1	0.290506549
DOID:0060064	sideroblastic anemia with spinocerebella...	22	1	0.42	0.34573	0.34573	0.97665	0.97665	1	0.7899686722
DOID:2485	phosphorus metabolism disease	22	1	0.42	0.34573	0.34573	0.00913	0.00913	1	0.286391341
DOID:5223	infertility	22	1	0.42	0.34573	0.34573	0.48874	0.48874	1	0.679707633
DOID:7693	abdominal aortic aneurysm	22	1	0.42	0.34573	0.34573	0.09939	0.09939	1	0.480965315
DOID:9263	homocystinuria	22	1	0.42	0.34573	0.34573	0.02129	0.02129	1	0.3441961309
DOID:2214	inherited blood coagulation disease	64	2	1.22	0.34603	0.34603	0.00014	0.00085	2	0.1406393617
DOID:3996	urinary system cancer	157	4	3	0.3519	0.3519	0.00166	0.00357	4	0.2157583407
DOID:8947	diabetic retinopathy	65	2	1.24	0.35297	0.35297	0.93479	0.93479	2	0.7860191888
DOID:11725	Cornelia de Lange syndrome	23	1	0.44	0.35824	0.35824	0.01967	0.01967	1	0.340952952
DOID:1555	urticaria	23	1	0.44	0.35824	0.35824	0.42641	0.42641	1	0.6649793634
DOID:3883	Lynch syndrome	23	1	0.44	0.35824	0.35824	0.1038	0.1038	1	0.4892829705
DOID:0050557	congenital muscular dystrophy	66	2	1.26	0.35989	0.35989	0.00018	0.01967	2	0.2050203792
DOID:409	liver disease	354	8	6.76	0.36413	0.36413	0.00205	0.16272	8	0.3366965935
DOID:381	arthropathy	67	2	1.28	0.36677	0.36677	0.84628	0.84628	2	0.7756560755
DOID:10908	hydrocephalus	24	1	0.46	0.3705	0.3705	0.09664	0.09664	1	0.4852808744
DOID:4989	pancreatitis	24	1	0.46	0.3705	0.3705	0.16127	0.16127	1	0.5423579339
DOID:8923	skin melanoma	24	1	0.46	0.3705	0.3705	0.02822	0.02822	1	0.3714550608
DOID:2723	dermatitis	116	3	2.21	0.38175	1	0.38917	0.38917	3	0.7338243667
DOID:0050548	hereditary sensory neuropathy	25	1	0.48	0.38254	0.38254	0.00022	0.00022	1	0.1303606769
DOID:1319	brain cancer	25	1	0.48	0.38254	0.38254	0.11316	0.11316	1	0.505698264
DOID:999	eosinophilia	25	1	0.48	0.38254	0.38254	0.00735	0.00735	1	0.2792862874
DOID:305	carcinoma	461	10	8.8	0.38525	0.38525	1.70E-12	9.70E-11	10	0.003507599031
DOID:0050686	organ system cancer	2610	52	49.81	0.38898	0.38898	0.00146	0.35093	52	0.3578494091
DOID:0060119	pharynx cancer	26	1	0.5	0.39434	0.39434	0.00071	1	1	0.3718554793
DOID:9261	nasopharynx carcinoma	26	1	0.5	0.39434	0.39434	0.00071	0.00071	1	0.1692403458
DOID:15	reproductive system disease	167	4	3.19	0.39524	0.39524	0.04817	0.79362	4	0.5735143952
DOID:12336	male infertility	72	2	1.37	0.40076	0.40076	0.02787	0.37983	2	0.5003856099
DOID:0060308	autosomal recessive non-syndromic intell...	27	1	0.52	0.40592	0.40592	1.40E-14	1.40E-14	1	0.0008065733167
DOID:8466	retinal degeneration	571	12	10.9	0.40805	0.40805	2.10E-12	0.00346	12	0.02400916947
DOID:5041	esophageal cancer	122	3	2.33	0.41265	0.41265	0.36848	0.36848	3	0.6643128273
DOID:5614	eye disease	1444	29	27.56	0.41452	0.87588	2.40E-17	0.91616	29	0.01391960733
DOID:1227	neutropenia	271	6	5.17	0.41473	0.41473	0.87287	0.87287	6	0.8020033529
DOID:3443	mammary Paget's disease	28	1	0.53	0.41728	0.41728	0.42621	0.42621	1	0.6873068753
DOID:4905	pancreatic carcinoma	28	1	0.53	0.41728	0.41728	0.03798	0.03798	1	0.4065661084
DOID:1492	eye and adnexa disease	1447	29	27.62	0.41909	0.87822	1.30E-17	0.90788	29	0.01302962857
DOID:0050687	cell type cancer	627	13	11.97	0.41997	0.41997	3.10E-11	0.4554	13	0.05497085266
DOID:48	male reproductive system disease	75	2	1.43	0.42074	0.42074	0.01471	0.11302	2	0.413622687
DOID:11612	polycystic ovary syndrome	29	1	0.55	0.42842	0.42842	0.86704	0.86704	1	0.8065046912
DOID:1398	parasitic infectious disease	126	3	2.4	0.43298	0.43298	0.00092	0.3123	3	0.3439784981
DOID:13580	cholestasis	30	1	0.57	0.43935	0.43935	0.05056	0.79752	1	0.5902509329
DOID:3191	nemaline myopathy	31	1	0.59	0.45008	0.45008	0.0886	0.0886	1	0.4967649603
DOID:5679	retinal disease	744	15	14.2	0.45135	0.45135	1.40E-13	0.73927	15	0.03274482001
DOID:480	movement disease	130	3	2.48	0.45305	0.45305	0.00073	0.05833	3	0.2823456573
DOID:8778	Crohn's disease	386	8	7.37	0.45698	0.45698	0.01241	0.01241	8	0.3252485848
DOID:0060085	organ system benign neoplasm	81	2	1.55	0.45964	0.45964	0.00082	0.00082	2	0.1805253323
DOID:2462	retinal vascular disease	81	2	1.55	0.45964	0.45964	0.7884	0.7884	2	0.8021835883
DOID:0050534	congenital stationary night blindness	32	1	0.61	0.46059	0.46059	0.01349	0.01349	1	0.3317622195
DOID:9253	gastrointestinal stromal tumor	32	1	0.61	0.46059	0.46059	0.01438	0.01438	1	0.336396988
DOID:2452	thrombophilia	33	1	0.63	0.47091	0.47091	0.00094	0.00094	1	0.1869400846
DOID:585	nephrolithiasis	33	1	0.63	0.47091	0.47091	0.72958	0.72958	1	0.7929504184
DOID:7148	rheumatoid arthritis	496	10	9.47	0.47537	0.47537	0.58391	0.58391	10	0.757061219
DOID:2916	hypersensitivity reaction type IV diseas...	34	1	0.65	0.48103	0.48103	0.0125	0.69738	1	0.5097580674
DOID:422	congenital structural myopathy	34	1	0.65	0.48103	0.48103	0.0511	0.0511	1	0.4472205218
DOID:14330	Parkinson's disease	292	6	5.57	0.48542	0.48542	0.46286	0.46286	6	0.7230937902
DOID:2921	glomerulonephritis	137	3	2.61	0.48744	0.48744	0.00091	0.05218	3	0.2902818154
DOID:2914	immune system disease	1865	36	35.59	0.49811	0.49811	8.70E-10	0.6045	36	0.08449115031
DOID:4977	lymphedema	36	1	0.69	0.5007	0.5007	0.00226	0.00226	1	0.2292007585
DOID:8499	night blindness	36	1	0.69	0.5007	0.5007	0.00228	0.00228	1	0.2296396861
DOID:10629	microphthalmia	88	2	1.68	0.50304	0.50304	7.20E-07	7.20E-07	2	0.03993378818
DOID:2237	hepatitis	141	3	2.69	0.50661	0.50661	0.0107	0.0107	3	0.3220748741
DOID:3093	nervous system cancer	89	2	1.7	0.50906	0.50906	0.00208	0.00208	2	0.225917849
DOID:3458	breast adenocarcinoma	37	1	0.71	0.51025	0.51025	0.17145	0.17145	1	0.5891704499
DOID:2043	hepatitis B	38	1	0.73	0.51962	0.51962	0.00163	0.00163	1	0.2152267257
DOID:3490	Noonan syndrome	38	1	0.73	0.51962	0.51962	0.00175	0.00175	1	0.2185723831
DOID:3910	lung adenocarcinoma	38	1	0.73	0.51962	0.51962	0.06799	0.06799	1	0.4838721548
DOID:4960	bone marrow cancer	144	3	2.75	0.52075	0.52075	0.00941	0.31104	3	0.4606651323
DOID:229	female reproductive system disease	92	2	1.76	0.52682	0.52682	0.30091	0.89868	2	0.7549087117
DOID:0080027	spondyloepimetaphyseal dysplasia	39	1	0.74	0.52882	0.52882	0.00224	0.00224	1	0.2314892009
DOID:12798	mucopolysaccharidosis	39	1	0.74	0.52882	0.52882	0.00591	0.00591	1	0.2857744763
DOID:4914	esophagus adenocarcinoma	39	1	0.74	0.52882	0.52882	0.08433	0.08433	1	0.5089756951
DOID:5426	premature ovarian failure	39	1	0.74	0.52882	0.52882	0.00115	0.00115	1	0.2002883614
DOID:8986	narcolepsy	39	1	0.74	0.52882	0.52882	0.19427	0.19427	1	0.6100934151
DOID:4535	hypotrichosis	146	3	2.79	0.53005	0.53005	0.03445	0.03445	3	0.4192671522
DOID:1205	hypersensitivity reaction type I disease	93	2	1.77	0.53264	0.53264	0.43081	0.43081	2	0.7264103356
DOID:14004	thoracic aortic aneurysm	40	1	0.76	0.53783	0.53783	0.00814	0.00814	1	0.3074738347
DOID:3620	central nervous system cancer	40	1	0.76	0.53783	0.53783	0.01637	0.01637	1	0.3578457868
DOID:1909	melanoma	94	2	1.79	0.53842	0.53842	0.04079	0.04079	2	0.4364146063
DOID:0060388	chromosomal deletion syndrome	41	1	0.78	0.54668	0.54668	0.07183	0.07183	1	0.4951074477
DOID:13089	intracranial arterial disease	41	1	0.78	0.54668	0.54668	0.29784	0.29784	1	0.6742583752
DOID:1803	neuritis	41	1	0.78	0.54668	0.54668	0.83885	0.83885	1	0.8442629737
DOID:3527	cerebral arterial disease	41	1	0.78	0.54668	0.54668	0.29784	0.29784	1	0.6742583752
DOID:1686	glaucoma	96	2	1.83	0.54982	0.54982	0.12136	0.12136	2	0.5555192876
DOID:0050753	cerebellar ataxia	42	1	0.8	0.55535	0.55535	0.0004	0.0004	1	0.160945961
DOID:1681	heart septal defect	42	1	0.8	0.55535	0.55535	0.00441	0.0689	1	0.3652942232
DOID:2786	cerebellar disease	42	1	0.8	0.55535	0.55535	0.0004	1	1	0.376362835
DOID:4138	bile duct disease	42	1	0.8	0.55535	0.55535	0.02566	0.42416	1	0.5387411733
DOID:76	stomach disease	42	1	0.8	0.55535	0.55535	0.21612	0.21612	1	0.6310506612
DOID:9741	biliary tract disease	42	1	0.8	0.55535	0.55535	0.02566	0.42416	1	0.5387411733
DOID:0050736	autosomal dominant disease	422	8	8.05	0.55809	0.55809	2.00E-20	1.00E-11	8	0.0004091656872
DOID:9538	multiple myeloma	98	2	1.87	0.56102	0.56102	0.46285	0.46285	2	0.7461783039
DOID:987	alopecia	98	2	1.87	0.56102	0.56102	0.64564	0.64564	2	0.802105115
DOID:10003	sensorineural hearing loss	43	1	0.82	0.56386	0.56386	6.30E-05	6.30E-05	1	0.1080950786
DOID:8955	sideroblastic anemia	43	1	0.82	0.56386	0.56386	0.25425	0.25425	1	0.6558757748
DOID:1443	cerebral degeneration	99	2	1.89	0.56655	0.56655	7.70E-05	0.04405	2	0.2251987984
DOID:3119	gastrointestinal system cancer	587	11	11.2	0.56837	0.56837	0.00041	0.41412	11	0.3446565341
DOID:421	hair disease	155	3	2.96	0.57063	0.57063	0.045	0.045	3	0.4514835039
DOID:1192	peripheral nervous system neoplasm	44	1	0.84	0.57221	0.57221	0.20606	0.20606	1	0.6286218279
DOID:6713	cerebrovascular disease	266	5	5.08	0.57635	0.57635	0.05472	0.05472	5	0.4720908624
DOID:16	integumentary system disease	752	14	14.35	0.57741	0.82017	2.30E-08	0.00085	14	0.06339525489
DOID:299	adenocarcinoma	102	2	1.95	0.58282	0.58282	0.00557	0.00557	2	0.288141045
DOID:1107	esophageal carcinoma	46	1	0.88	0.58844	0.58844	0.0432	0.0432	1	0.450495571
DOID:3908	non-small cell lung carcinoma	46	1	0.88	0.58844	0.58844	0.12911	0.12911	1	0.5713981848
DOID:11830	myopia	215	4	4.1	0.59003	0.59003	0.8441	0.8441	4	0.8595330495
DOID:3390	palmoplantar keratosis	47	1	0.9	0.59632	0.59632	4.20E-08	5.00E-06	1	0.03756413694
DOID:1883	hepatitis C	105	2	2	0.59865	0.59865	0.12756	0.12756	2	0.5720343418
DOID:10976	membranous glomerulonephritis	48	1	0.92	0.60405	0.60405	0.02895	0.02895	1	0.4153477027
DOID:9206	Barrett's esophagus	48	1	0.92	0.60405	0.60405	0.34089	0.34089	1	0.7095272151
DOID:9562	primary ciliary dyskinesia	48	1	0.92	0.60405	0.60405	1.80E-08	1.80E-08	1	0.01865152619
DOID:3905	lung carcinoma	49	1	0.94	0.61163	0.61163	0.03534	0.03534	1	0.4349073157
DOID:162	cancer	3808	71	72.67	0.61444	0.61444	0.03486	0.06821	71	0.4668644121
DOID:4450	renal cell carcinoma	50	1	0.95	0.61906	0.61906	0.01712	0.0496	1	0.4181616206
DOID:4451	renal carcinoma	50	1	0.95	0.61906	0.61906	0.01712	0.0496	1	0.4181616206
DOID:37	skin disease	611	11	11.66	0.622	0.87298	5.00E-08	0.01085	11	0.09230089927
DOID:1123	spondyloarthropathy	51	1	0.97	0.62636	0.62636	0.8597	0.8597	1	0.8742275969
DOID:12712	nephronophthisis	51	1	0.97	0.62636	0.62636	0.01588	0.01588	1	0.3674519404
DOID:535	sleep disorder	51	1	0.97	0.62636	0.62636	0.10727	0.10727	1	0.556354915
DOID:6590	spondylitis	51	1	0.97	0.62636	0.62636	0.8597	0.8597	1	0.8742275969
DOID:7147	ankylosing spondylitis	51	1	0.97	0.62636	0.62636	0.8597	0.8597	1	0.8742275969
DOID:0060083	immune system cancer	615	11	11.74	0.63062	0.63062	5.30E-05	0.43736	11	0.2839839952
DOID:2531	hematologic cancer	615	11	11.74	0.63062	0.63062	5.30E-05	0.43736	11	0.2839839952
DOID:2952	inner ear disease	52	1	0.99	0.63352	0.63352	0.00017	0.09918	1	0.2746104918
DOID:0070004	myeloma	113	2	2.16	0.63863	0.63863	0.22247	0.61616	2	0.7311518563
DOID:3459	breast carcinoma	53	1	1.01	0.64054	0.64054	0.09866	0.09866	1	0.5490002859
DOID:635	acquired immunodeficiency syndrome	53	1	1.01	0.64054	0.64054	0.02519	0.02519	1	0.4081531577
DOID:6543	acne	53	1	1.01	0.64054	0.64054	0.32683	0.32683	1	0.7120793584
DOID:9098	sebaceous gland disease	53	1	1.01	0.64054	0.64054	0.32683	0.32683	1	0.7120793584
DOID:848	arthritis	620	11	11.83	0.64124	0.64124	0.30385	0.30385	11	0.7010612105
DOID:0050032	mineral metabolism disease	54	1	1.03	0.64742	0.64742	0.0001	0.1567	1	0.2737227092
DOID:0050565	autosomal recessive nonsyndromic deafnes...	54	1	1.03	0.64742	0.64742	1.10E-29	1.10E-29	1	4.69E-07
DOID:13378	Kawasaki disease	54	1	1.03	0.64742	0.64742	0.50331	0.50331	1	0.7838879697
DOID:14791	Leber congenital amaurosis	54	1	1.03	0.64742	0.64742	0.00154	0.00154	1	0.2229859344
DOID:1602	lymphadenitis	54	1	1.03	0.64742	0.64742	0.50331	0.50331	1	0.7838879697
DOID:9942	lymph node disease	54	1	1.03	0.64742	0.64742	0.50331	0.50331	1	0.7838879697
DOID:7	disease of anatomical entity	9513	179	181.55	0.65523	0.99943	1.00E-30	4.20E-05	179	0.0001768601698
DOID:8501	fundus dystrophy	56	1	1.07	0.6608	0.6608	2.20E-06	5.40E-05	1	0.07643910466
DOID:3342	bone inflammation disease	685	12	13.07	0.66131	0.66131	0.25543	0.25543	12	0.6796607493
DOID:14566	disease of cellular proliferation	3856	71	73.59	0.66161	0.66161	0.02881	0.06659	71	0.4634944346
DOID:10952	nephritis	237	4	4.52	0.66616	0.66616	0.0001	0.00465	4	0.1879935762
DOID:2355	anemia	352	6	6.72	0.66703	0.66703	1.30E-08	0.01358	6	0.07996097819
DOID:10591	pre-eclampsia	58	1	1.11	0.67368	0.67368	0.56588	0.56588	1	0.8110618204
DOID:14227	azoospermia	58	1	1.11	0.67368	0.67368	0.00852	0.00852	1	0.3260992893
DOID:8692	myeloid leukemia	58	1	1.11	0.67368	0.67368	1.00E-07	0.59941	1	0.1508691798
DOID:1432	blindness	59	1	1.13	0.67993	0.67993	3.40E-05	0.0003	1	0.1247282566
DOID:1148	polydactyly	60	1	1.15	0.68606	0.68606	0.00396	0.00396	1	0.2772123784
DOID:12129	bulimia nervosa	61	1	1.16	0.69208	0.69208	0.93145	0.93145	1	0.9090619121
DOID:10608	celiac disease	186	3	3.55	0.69278	0.69278	0.28732	0.28732	3	0.7043221695
DOID:10273	heart conduction disease	126	2	2.4	0.69685	0.69685	8.00E-05	0.15639	2	0.2714151786
DOID:12365	malaria	62	1	1.18	0.69798	0.69798	1.40E-05	1.40E-05	1	0.08167441428
DOID:0060031	autoimmune disease of gastrointestinal t...	189	3	3.61	0.7031	0.7031	0.26796	0.26796	3	0.6959646108
DOID:1380	endometrial cancer	63	1	1.2	0.70377	0.70377	0.05387	0.86693	1	0.6643462044
DOID:26	pancreas disease	63	1	1.2	0.70377	0.70377	0.009	0.009	1	0.3331496901
DOID:8857	lupus erythematosus	367	6	7	0.70558	0.70558	0.45777	0.45777	6	0.7823890114
DOID:2789	parasitic protozoa infectious disease	64	1	1.22	0.70945	0.70945	3.30E-06	0.02564	1	0.1583921889
DOID:1682	congenital heart disease	130	2	2.48	0.71313	0.71313	0.08264	0.29558	2	0.6209844061
DOID:4481	allergic rhinitis	130	2	2.48	0.71313	0.71313	0.24383	0.24383	2	0.6839488962
DOID:4483	rhinitis	130	2	2.48	0.71313	0.71313	0.24383	0.24383	2	0.6839488962
DOID:0050431	arrhythmogenic right ventricular cardiom...	65	1	1.24	0.71502	0.71502	0.00202	0.00202	1	0.2416740841
DOID:0050572	cone-rod dystrophy	65	1	1.24	0.71502	0.71502	0.00048	0.00048	1	0.1768912245
DOID:0050777	Joubert syndrome	65	1	1.24	0.71502	0.71502	8.90E-06	8.90E-06	1	0.07441141646
DOID:9074	systemic lupus erythematosus	313	5	5.97	0.71688	0.71688	0.55914	0.55914	5	0.8199462524
DOID:2163	nasal cavity disease	131	2	2.5	0.71709	0.71709	0.21574	0.21574	2	0.6668115347
DOID:2825	nose disease	131	2	2.5	0.71709	0.71709	0.21574	0.21574	2	0.6668115347
DOID:974	upper respiratory tract disease	131	2	2.5	0.71709	0.71709	0.21574	0.21574	2	0.6668115347
DOID:363	uterine cancer	66	1	1.26	0.72048	0.72048	0.04044	0.7986	1	0.6415270545
DOID:10907	microcephaly	133	2	2.54	0.72486	0.72486	4.80E-06	4.80E-06	2	0.06526807146
DOID:10579	leukodystrophy	68	1	1.3	0.7311	0.7311	0.0016	0.0016	1	0.2308581984
DOID:447	renal tubular transport disease	68	1	1.3	0.7311	0.7311	6.30E-05	0.00312	1	0.174708253
DOID:6050	esophageal disease	135	2	2.58	0.73245	0.73245	0.85751	0.85751	2	0.9039407962
DOID:0060340	ciliopathy	136	2	2.6	0.73618	0.73618	4.30E-14	1	2	0.03310268511
DOID:17	musculoskeletal system disease	1895	33	36.17	0.74164	0.74164	3.60E-16	0.53945	33	0.01844724941
DOID:11054	urinary bladder cancer	71	1	1.36	0.74627	0.74627	0.11657	0.11657	1	0.5884527702
DOID:1875	impotence	71	1	1.36	0.74627	0.74627	0.75758	0.75758	1	0.8835231739
DOID:10892	hypospadias	72	1	1.37	0.75114	0.75114	0.75894	0.75894	1	0.885116651
DOID:1935	Bardet-Biedl syndrome	72	1	1.37	0.75114	0.75114	4.00E-05	4.00E-05	1	0.1042347659
DOID:2994	germ cell cancer	73	1	1.39	0.75591	0.75591	0.6363	0.6363	1	0.8530526645
DOID:0060072	benign neoplasm	143	2	2.73	0.76107	0.76107	5.40E-06	1	2	0.2525390829
DOID:0060122	integumentary system cancer	75	1	1.43	0.76519	0.76519	0.01902	0.01902	1	0.3991132368
DOID:4159	skin cancer	75	1	1.43	0.76519	0.76519	0.01902	0.01902	1	0.3991132368
DOID:216	dental caries	145	2	2.77	0.7678	0.7678	0.84856	0.84856	2	0.9111619114
DOID:161	keratosis	76	1	1.45	0.76969	0.76969	1.10E-08	0.00377	1	0.0704812495
DOID:1024	leprosy	77	1	1.47	0.77411	0.77411	0.29026	0.29026	1	0.7231019438
DOID:0060286	combined oxidative phosphorylation defic...	78	1	1.49	0.77845	0.77845	0.00156	0.00156	1	0.2327425576
DOID:2320	obstructive lung disease	340	5	6.49	0.7811	0.7811	0.66376	0.66376	5	0.8670651659
DOID:3083	chronic obstructive pulmonary disease	340	5	6.49	0.7811	0.7811	0.66376	0.66376	5	0.8670651659
DOID:12995	conduct disorder	152	2	2.9	0.79006	0.79006	0.84997	0.84997	2	0.9171647471
DOID:655	inherited metabolic disorder	1105	18	21.09	0.79145	0.79145	1.00E-30	0.00092	18	0.0002460830933
DOID:0060159	organic acidemia	83	1	1.58	0.7989	0.7989	4.00E-06	0.00465	1	0.1378794463
DOID:1520	colon carcinoma	86	1	1.64	0.81027	0.81027	0.00083	0.00083	1	0.2047130423
DOID:0060056	hypersensitivity reaction disease	833	13	15.9	0.81043	0.81043	0.02972	0.75276	13	0.6324109171
DOID:10584	retinitis pigmentosa	229	3	4.37	0.81635	0.81635	1.20E-12	1.20E-12	3	0.002467693973
DOID:1040	chronic lymphocytic leukemia	88	1	1.68	0.81748	0.81748	0.16388	0.16388	1	0.6462954969
DOID:0080001	bone disease	1185	19	22.62	0.81805	0.81805	6.90E-07	0.42107	19	0.1867827266
DOID:0060224	atrial fibrillation	90	1	1.72	0.82442	0.82442	4.60E-05	0.00958	1	0.1957543141
DOID:3082	interstitial lung disease	90	1	1.72	0.82442	0.82442	0.46406	0.46406	1	0.8116884679
DOID:3612	retinitis	235	3	4.48	0.82973	0.82973	3.90E-13	3.90E-13	3	0.001940131936
DOID:0060043	sexual disorder	92	1	1.76	0.8311	0.8311	0.78875	0.78875	1	0.9123754712
DOID:1876	sexual dysfunction	92	1	1.76	0.8311	0.8311	0.78875	0.78875	1	0.9123754712
DOID:1793	pancreatic cancer	172	2	3.28	0.84364	0.84364	0.24546	0.24546	2	0.7103971824
DOID:1612	breast cancer	561	8	10.71	0.84462	0.84462	0.58986	0.58986	8	0.8595942132
DOID:5093	thoracic cancer	561	8	10.71	0.84462	0.84462	0.58986	0.58986	8	0.8595942132
DOID:784	chronic kidney failure	98	1	1.87	0.84966	0.84966	0.03973	0.03973	1	0.4791133212
DOID:12306	vitiligo	99	1	1.89	0.85255	0.85255	0.00045	0.00045	1	0.1812217583
DOID:219	colon cancer	99	1	1.89	0.85255	0.85255	0.00044	0.16562	1	0.3433521416
DOID:552	pneumonia	248	3	4.73	0.85589	0.85589	0.38641	0.38641	3	0.7864179811
DOID:9351	diabetes mellitus	183	2	3.49	0.86754	0.86754	2.60E-08	0.00303	2	0.07755629247
DOID:0080015	physical disorder	582	8	11.11	0.87126	0.87126	2.90E-10	0.18758	8	0.07456903192
DOID:0060084	cell type benign neoplasm	106	1	2.02	0.87128	0.87128	1.30E-06	0.00015	1	0.08565630232
DOID:1074	kidney failure	107	1	2.04	0.87376	0.87376	0.03796	0.03796	1	0.4772853168
DOID:0050338	primary bacterial infectious disease	189	2	3.61	0.87911	0.87911	0.36312	0.36312	2	0.780396383
DOID:104	bacterial infectious disease	189	2	3.61	0.87911	0.87911	0.36312	0.36312	2	0.780396383
DOID:2490	congenital nervous system abnormality	189	2	3.61	0.87911	0.87911	1.10E-06	0.04232	2	0.1555179992
DOID:214	teeth hard tissue disease	190	2	3.63	0.88095	0.88095	0.64949	0.64949	2	0.8858229884
DOID:399	tuberculosis	114	1	2.18	0.8898	0.8898	0.42153	0.42153	1	0.8082049877
DOID:65	connective tissue disease	1498	23	28.59	0.89055	0.89055	1.20E-06	0.61414	23	0.2104917775
DOID:8893	psoriasis	116	1	2.21	0.894	0.894	0.2383	0.2383	1	0.714788046
DOID:0050013	carbohydrate metabolism disease	198	2	3.78	0.89474	0.89474	2.50E-08	0.18521	2	0.1215110027
DOID:4194	glucose metabolism disease	198	2	3.78	0.89474	0.89474	2.50E-08	0.18521	2	0.1215110027
DOID:1176	bronchial disease	350	4	6.68	0.90491	0.90491	0.08651	0.08651	4	0.5751271396
DOID:417	hypersensitivity reaction type II diseas...	748	10	14.28	0.91107	0.91107	0.02866	0.52042	10	0.6207563744
DOID:9252	amino acid metabolic disorder	212	2	4.05	0.91537	0.91537	6.00E-13	1.10E-06	2	0.01041700535
DOID:14221	metabolic syndrome X	128	1	2.44	0.91605	0.91605	0.01247	0.01247	1	0.3786635558
DOID:850	lung disease	659	8	12.58	0.93897	0.93897	0.23513	0.26078	8	0.7284920543
DOID:2841	asthma	316	3	6.03	0.94298	0.94298	0.104	0.104	3	0.6039691917
DOID:170	endocrine gland cancer	240	2	4.58	0.94578	0.94578	0.00967	0.22035	2	0.5066321633
DOID:2978	carbohydrate metabolic disorder	242	2	4.62	0.9475	0.9475	1.20E-11	0.00178	2	0.03240929293
DOID:0080014	chromosomal disease	156	1	2.98	0.95132	0.95132	1.10E-06	0.00049	1	0.09749643214
DOID:12449	aplastic anemia	156	1	2.98	0.95132	0.95132	5.80E-05	0.01872	1	0.2227058967
DOID:0050161	lower respiratory tract disease	953	12	18.19	0.95645	0.95645	0.3264	0.33089	12	0.7777808983
DOID:1579	respiratory system disease	1017	13	19.41	0.95655	0.95655	0.30696	0.31116	13	0.7674900416
DOID:2256	osteochondrodysplasia	165	1	3.15	0.95915	0.95915	5.50E-11	0.00054	1	0.03367944319
DOID:700	mitochondrial metabolism disease	179	1	3.42	0.96891	0.96891	8.50E-09	0.05844	1	0.09702117769
DOID:83	cataract	189	1	3.61	0.97443	0.97443	5.80E-08	5.80E-08	1	0.02667814255
DOID:110	lens disease	190	1	3.63	0.97492	0.97492	3.20E-08	0.15367	1	0.1246082151
DOID:557	kidney disease	603	6	11.51	0.97569	0.97569	1.80E-08	0.00668	6	0.08329790908
DOID:18	urinary system disease	612	6	11.68	0.97825	0.97825	4.90E-09	0.01974	6	0.08139924635
DOID:8670	eating disorder	200	1	3.82	0.97937	0.97937	0.68529	0.68529	1	0.9170535564
DOID:612	primary immunodeficiency disease	201	1	3.84	0.97977	0.97977	9.30E-14	0.01508	1	0.02428936063
DOID:9256	colorectal cancer	340	2	6.49	0.98974	0.98974	0.05854	0.54695	2	0.686678308
DOID:10155	intestinal cancer	341	2	6.51	0.98991	0.98991	0.05255	0.54473	2	0.6784030893
DOID:5672	large intestine cancer	341	2	6.51	0.98991	0.98991	0.05255	0.54473	2	0.6784030893
DOID:2377	multiple sclerosis	437	3	8.34	0.99073	0.99073	0.4213	0.4213	3	0.8271852443
DOID:3213	demyelinating disease	437	3	8.34	0.99073	0.99073	0.4213	0.4213	3	0.8271852443
DOID:0080006	bone development disease	317	1	6.05	0.99792	0.99792	3.00E-18	0.90543	1	0.01237647107
DOID:28	endocrine system disease	346	1	6.6	0.99883	0.99883	3.10E-10	0.10828	1	0.07289197519
all	all	14357	274	274	1	1	1	1	274	1
DOID:4	disease	14357	274	274	1	1	1	1	274	1
